# Supplementary material for: Highly efficient exciton-exciton annihilation in single conjugated polymer chains
Source: Nat Commun. 2026 Jan 6;17:731. doi: 10.1038/s41467-025-67422-z (PMC12820388; doi:10.1038/s41467-025-67422-z)
Supplement: Supplementary file 3 — Source data [file 41467_2025_67422_MOESM3_ESM.zip]

Archive with 99 entries (59 files):
- Main Figs/
- Main Figs/Fig1/
- Main Figs/Fig1/Fig1a/
- Main Figs/Fig1/Fig1a/Absorption-Wavelength.txt
- Main Figs/Fig1/Fig1a/PL-Wavelength.txt
- Main Figs/Fig1/Fig1b/
- Main Figs/Fig1/Fig1b/SMS Image - 21Oct2022Im11.png
- Main Figs/Fig1/Fig1c/
- Main Figs/Fig1/Fig1c/Lifetime-Histo.txt
- Main Figs/Fig1/Fig1c/LifetimeFit-Time.txt
- Main Figs/Fig1/Fig1c/Lifetimes.txt
- Main Figs/Fig1/Fig1d/
- Main Figs/Fig1/Fig1d/Antibunching.txt
- Main Figs/Fig2/
- Main Figs/Fig2/Fig2a/
- Main Figs/Fig2/Fig2a/PLDecay.txt
- Main Figs/Fig2/Fig2b/
- Main Figs/Fig2/Fig2b/Early-antibunching-0-150ps.txt
- Main Figs/Fig2/Fig2b/Late-antibunching-370-870ps.txt
- Main Figs/Fig2/Fig2b/Mid-antibunching-160-360ps.txt
- Main Figs/Fig2/Fig2c/
- Main Figs/Fig2/Fig2c/NCNL-TRAB.txt
- Main Figs/Fig2/Fig2d/
- Main Figs/Fig2/Fig2d/Number-of-emitters-TRAB.txt
- Main Figs/Fig3/
- Main Figs/Fig3/Fig3b/
- Main Figs/Fig3/Fig3b/CR-TimeTrace.txt
- Main Figs/Fig3/Fig3c/
- Main Figs/Fig3/Fig3c/CR-Occurrences-Histogram.txt
- Main Figs/Fig3/Fig3d/
- Main Figs/Fig3/Fig3d/blue -0.6to0.1 - Time-NumberofIndependentEmittingSites.txt
- Main Figs/Fig3/Fig3d/red 0.8to1.0 - Time-NumberofIndependentEmittingSites.txt
- Main Figs/Fig3/Fig3d/yellow 0.2to0.7 - Time-NumberofIndependentEmittingSites.txt
- SI/
- SI/FigS1/
- SI/FigS1/SMS Image - 23062023Im21/
- SI/FigS1/SMS Image - 23062023Im21/23062023-Im21.png
- SI/FigS10/
- SI/FigS10/blue sites intensity depend of n vs t.txt
- SI/FigS11/
- SI/FigS11/yellow sites intensity depend of n vs t.txt
- SI/FigS12/
- SI/FigS12/red sites intensity depend of n vs t.txt
- SI/FigS13/
- SI/FigS13/blue sites n ave n min n max vs time.txt
- SI/FigS13/red sites n ave n min n max vs time.txt
- SI/FigS13/yellow sites n ave n min n max vs time.txt
- SI/FigS14/
- SI/FigS14/IRF-460nm.txt
- SI/FigS14/IRF-480nm.txt
- SI/FigS14/IRF-500nm.txt
- SI/FigS15/
- SI/FigS15/SMTimetrace1-DarkGreen.txt
- SI/FigS15/SMTimetrace2-LimeGreen.txt
- SI/FigS15/SMTimetrace3-Yellow.txt
- SI/FigS16/
- SI/FigS16/blue sites time window depend n vs time.txt
- SI/FigS17/
- SI/FigS17/yellow sites time window depend n vs time.txt
- SI/FigS18/
- SI/FigS18/red sites time window depend n vs time.txt
- SI/FigS19/
- SI/FigS19/blue sites count depend n vs time.txt
- SI/FigS2/
- SI/FigS2/C1-Timetrace.txt
- SI/FigS2/C2-Timetrace.txt
- SI/FigS2/SumSignal-Timetrace.txt
- SI/FigS20/
- SI/FigS20/yellow sites count depend n vs time.txt
- SI/FigS21/
- SI/FigS21/red sites count depend n vs time.txt
- SI/FigS22/
- SI/FigS22/rentention time vs detector response.txt
- SI/FigS23/
- SI/FigS23/MW distribution log M vs dw div dlogm.txt
- SI/FigS3/
- SI/FigS3/425nm-DC.txt
- SI/FigS3/458nm-DC.txt
- SI/FigS3/5050-Transmitted.txt
- SI/FigS3/SPAD-QE.txt
- SI/FigS4/
- SI/FigS4/SPADSensitivity-Reflection.txt
- SI/FigS4/SPADSensitivity-Transmission.txt
- SI/FigS5/
- SI/FigS5/SS-PFO-Reflectance.txt
- SI/FigS5/SS-PFO-Transmission.txt
- SI/FigS6/
- SI/FigS6/Beta-PFO-Reflectance.txt
- SI/FigS6/Beta-PFO-Transmission.txt
- SI/FigS7/
- SI/FigS7/Fluorenone-Reflectance.txt
- SI/FigS7/Fluorenone-Transmission.txt
- SI/FigS8/
- SI/FigS8/NCNL - 2 Detector.txt
- SI/FigS8/NCNL - 3 Detector.txt
- SI/FigS8/NumberofEmitters - 2 Detector.txt
- SI/FigS8/NumberofEmitters - 3 Detector.txt
- SI/FigS9/
- SI/FigS9/peak brightness.txt
