# Supplementary material for: Highly efficient exciton-exciton annihilation in single conjugated polymer chains
Source: Nat Commun. 2026 Jan 6;17:731. doi: 10.1038/s41467-025-67422-z (PMC12820388; doi:10.1038/s41467-025-67422-z)
Supplement: Supplementary file 3 — Source data [file 41467_2025_67422_MOESM3_ESM.zip › Main Figs/Fig1/Fig1a/Absorption-Wavelength.txt]

Wavelength (nm) Abs
500	-0.00502
499	-0.00343
498	-5.20315E-4
497	0.00174
496	-0.00114
495	1.82942E-4
494	0.00302
493	0.00201
492	0.0031
491	0.00794
490	0.00549
489	0.00476
488	0.00937
487	0.00792
486	0.00729
485	0.00795
484	0.00796
483	0.0121
482	0.00884
481	0.00804
480	0.01196
479	0.01289
478	0.01464
477	0.01454
476	0.01685
475	0.01963
474	0.01769
473	0.01975
472	0.0213
471	0.02457
470	0.02305
469	0.0224
468	0.02413
467	0.02709
466	0.02579
465	0.02617
464	0.02793
463	0.03109
462	0.03541
461	0.03659
460	0.03161
459	0.03845
458	0.04201
457	0.03858
456	0.04119
455	0.04308
454	0.04689
453	0.04719
452	0.0527
451	0.05375
450	0.05612
449	0.05292
448	0.05523
447	0.06293
446	0.0634
445	0.07014
444	0.0651
443	0.07107
442	0.07113
441	0.07075
440	0.07808
439	0.08189
438	0.0823
437	0.09367
436	0.09363
435	0.10059
434	0.10254
433	0.10869
432	0.11431
431	0.12658
430	0.13393
429	0.13905
428	0.15791
427	0.1713
426	0.18399
425	0.20595
424	0.22695
423	0.25064
422	0.27682
421	0.30621
420	0.3423
419	0.37523
418	0.41301
417	0.45273
416	0.49069
415	0.53166
414	0.57618
413	0.61852
412	0.65742
411	0.70099
410	0.74364
409	0.77664
408	0.80942
407	0.84572
406	0.87
405	0.89944
404	0.91791
403	0.94299
402	0.95664
401	0.95941
400	0.97602
399	0.98054
398	0.98204
397	0.98866
396	0.98968
395	0.98447
394	0.98979
393	0.9803
392	0.98913
391	0.98232
390	0.97645
389	0.97247
388	0.97323
387	0.96886
386	0.96486
385	0.95806
384	0.96037
383	0.95173
382	0.93152
381	0.92488
380	0.91562
379	0.89707
378	0.89191
377	0.87698
376	0.8795
375	0.84488
374	0.8364
373	0.8124
372	0.78536
371	0.77513
370	0.76585
369	0.74016
368	0.70787
367	0.70992
366	0.68462
365	0.67711
364	0.6611
363	0.64288
362	0.6174
361	0.58981
360	0.55852
359	0.56236
358	0.5363
357	0.51696
356	0.50463
355	0.46866
354	0.47326
353	0.46521
352	0.43919
351	0.38442
350	0.37742
349	0.30846
348	0.34891
347	0.33265
346	0.31599
345	0.30066
344	0.28678
343	0.26918
342	0.25794
341	0.24205
340	0.22848
339	0.21679
338	0.20406
337	0.19176
336	0.18166
335	0.17174
334	0.16108
333	0.15185
332	0.14049
331	0.13293
330	0.12648
329	0.11778
328	0.11032
327	0.10283
326	0.09734
325	0.09153
324	0.08514
323	0.08078
322	0.07637
321	0.07218
320	0.06911
319	0.06524
318	0.06315
317	0.06198
316	0.05914
315	0.05652
314	0.05485
313	0.05456
312	0.05283
311	0.05199
310	0.05147
309	0.05141
308	0.05122
307	0.05126
306	0.05098
305	0.05221
304	0.05102
303	0.051
302	0.05098
301	0.05121
300	0.05318
299	0.05459
298	0.05437
297	0.0554
296	0.05513
295	0.05549
294	0.05464
293	0.0541
292	0.05219
291	0.04996
290	0.04569
289	0.04331
288	0.03961
287	0.03697
286	0.03486
285	0.03324
284	0.0333
283	0.03287
282	0.03293
281	0.0312
280	0.03086
279	0.0302
278	0.0308
277	0.03104
276	0.03225
275	0.03439
274	0.03538
273	0.03707
272	0.03838
271	0.04038
270	0.04237
269	0.04388
268	0.04598
267	0.04942
266	0.05361
265	0.05761
264	0.06081
263	0.06578
262	0.0706
261	0.07569
260	0.08305
259	0.08936
258	0.09678
257	0.10527
256	0.11372
255	0.1225
254	0.13187
253	0.13961
252	0.1492
251	0.1568
250	0.16432
249	0.17205
248	0.17934
247	0.18542
246	0.19314
245	0.20119
244	0.20936
243	0.21753
242	0.22733
241	0.23628
240	0.24477
239	0.25199
238	0.25661
237	0.26044
236	0.26112
235	0.2611
234	0.26321
233	0.26789
232	0.2762
231	0.28949
230	0.30892
229	0.33496
228	0.36666
227	0.40535
226	0.44934
225	0.49854
224	0.55241
223	0.60921
222	0.6678
221	0.72734
220	0.78817
219	0.84594
218	0.89938
217	0.95068
216	0.99886
215	1.04351
214	1.09075
213	1.13695
212	1.18369
211	1.23368
210	1.2805
209	1.32706
208	1.37584
207	1.41801
206	1.45937
205	1.49547
204	1.52433
203	1.54797
202	1.56273
201	1.56998
200	1.57498
