# Supplementary material for: Highly efficient exciton-exciton annihilation in single conjugated polymer chains
Source: Nat Commun. 2026 Jan 6;17:731. doi: 10.1038/s41467-025-67422-z (PMC12820388; doi:10.1038/s41467-025-67422-z)
Supplement: Supplementary file 3 — Source data [file 41467_2025_67422_MOESM3_ESM.zip › Main Figs/Fig1/Fig1a/PL-Wavelength.txt]

Wavelength (nm) PL
395	0.00402
396	0.00571
397	0.00967
398	0.01066
399	0.01535
400	0.02027
401	0.02913
402	0.03521
403	0.04729
404	0.06419
405	0.08261
406	0.10698
407	0.13906
408	0.15984
409	0.21728
410	0.25541
411	0.32604
412	0.38361
413	0.47336
414	0.53007
415	0.62899
416	0.70436
417	0.77994
418	0.8619
419	0.92878
420	0.96324
421	0.97617
422	0.99186
423	1
424	0.96098
425	0.94098
426	0.88627
427	0.85374
428	0.79748
429	0.76387
430	0.72907
431	0.70006
432	0.68816
433	0.68809
434	0.69249
435	0.69062
436	0.7012
437	0.70884
438	0.72394
439	0.72321
440	0.73304
441	0.75383
442	0.7503
443	0.76241
444	0.75189
445	0.75727
446	0.7576
447	0.75015
448	0.74585
449	0.72356
450	0.70884
451	0.6865
452	0.65714
453	0.61348
454	0.60138
455	0.55474
456	0.51597
457	0.49846
458	0.46504
459	0.43675
460	0.40912
461	0.39809
462	0.37701
463	0.35824
464	0.34822
465	0.33245
466	0.32617
467	0.31333
468	0.3236
469	0.29958
470	0.30433
471	0.29946
472	0.28655
473	0.29593
474	0.27694
475	0.2771
476	0.28677
477	0.27092
478	0.27082
479	0.26578
480	0.25302
481	0.24413
482	0.2452
483	0.23002
484	0.22386
485	0.21363
486	0.20459
487	0.19913
488	0.19164
489	0.18981
490	0.17507
491	0.16576
492	0.16505
493	0.15094
494	0.14971
495	0.14474
496	0.13891
497	0.13155
498	0.12507
499	0.12493
500	0.11482
501	0.11485
502	0.11574
503	0.10787
504	0.11098
505	0.10828
506	0.10515
507	0.10406
508	0.09995
509	0.09724
510	0.09989
511	0.09668
512	0.09497
513	0.09069
514	0.09519
515	0.09368
516	0.09126
517	0.08811
518	0.08717
519	0.07951
520	0.08435
521	0.07798
522	0.07697
523	0.07067
524	0.07301
525	0.07104
526	0.0666
527	0.06959
528	0.06625
529	0.0609
530	0.05954
531	0.06239
532	0.06014
533	0.05749
534	0.0575
535	0.05484
536	0.05292
537	0.05145
538	0.05733
539	0.05198
540	0.05361
541	0.04986
542	0.05051
543	0.0492
544	0.04458
545	0.04534
546	0.04387
547	0.04345
548	0.04333
549	0.0415
550	0.04069
551	0.04093
552	0.04153
553	0.04095
554	0.03456
555	0.03613
556	0.03876
557	0.03832
558	0.03748
559	0.03199
560	0.03624
561	0.03239
562	0.03274
563	0.03357
564	0.03507
565	0.02934
566	0.03428
567	0.03185
568	0.02872
569	0.02774
570	0.0247
571	0.02349
572	0.0252
573	0.02781
574	0.02169
575	0.02545
576	0.02274
577	0.02168
578	0.02359
579	0.02066
580	0.02391
581	0.02011
582	0.01849
583	0.01967
584	0.01745
585	0.01558
586	0.01887
587	0.01745
588	0.02211
589	0.01646
590	0.01565
591	0.01285
592	0.01786
593	0.01343
594	0.01474
595	0.01252
596	0.00972
597	0.01695
598	0.01075
599	0.01256
600	0.00788
601	0.00596
602	0.00752
603	0.01453
604	0.01169
605	0.0099
606	0.0112
607	0.00949
608	0.00765
609	0.00549
610	0.01017
611	0.00674
612	0.00708
613	0.00333
614	0.00898
615	0.00259
616	0.00317
617	0.00223
618	0.00384
619	0.00276
620	0.00246
621	0.0045
622	0.00921
623	0.00544
624	0.00316
625	9.61711E-4
626	8.38773E-4
627	0.00192
628	5.8525E-4
629	8.63662E-4
630	0.00115
631	0.00213
632	0.00319
633	-3.77393E-4
634	-4.73579E-4
635	-0.0024
636	-0.00121
637	-6.80369E-4
638	-0.00171
639	0.00285
640	-0.0044
641	-0.00323
642	-0.0022
643	-0.00301
644	-0.00282
645	-0.00253
646	-0.00271
647	-0.00443
648	-0.01131
649	-0.00638
650	-0.01089
	--
Log Data :	--
[]	--
=	--
[Scan Param]	--
Type=0	--
Units=0	--
Comment=Emission Acquistion	--
Start=395.0000	--
End=650.0000	--
Increment=1.0000	--
Integration Time=0.5000	--
Scan Em1=1	--
Scan Em2=0	--
Position1=380.0000	--
Position2=0.0000	--
Position3=0.0000	--
Position4=0.0000	--
Signals=1	--
Signal0=S/R	--
SignalUnits0=(cps)	--
SignalBasis0=3	--
Cycles=1	--
Multi Mode=0	--
Multi Delay=0.0000	--
slit1=1.0000
slit2=1.0000
slit3=1.0000
slit4=1.0000
slit5=1.0000
slit6=1.0000
slit7=1.0000
slit8=1.0000
slit9=1.0000
slit10=1.0000
slit11=1.0000
slit12=1.0000
slit13=0.0000
slit14=0.0000
slit15=0.0000
slit16=0.0000
slit17=0.0000
slit18=0.0000
slit19=0.0000
slit20=0.0000
slit21=0.0000
slit22=0.0000
slit23=0.0000
slit24=0.0000
Start Time=0
Start Time Hour=0.0000
Start Time Minute=0.0000
Sample Window=0.0000
Delay after flash=0.0000
Flash Rate=0.0000
Num Flashes=0
G Factor=0.0000
Polarizer Format=2.0000
experiment path=c:\docume~1\oso\desktop\gordon\plqy.exp
setup path=
dark=0
correction0=
blank0=
correction1=
blank1=
correction2=
blank2=
correction3=
blank3=
trigger=0
layout file=???
shutter_mode=1
pulse_time=0.0000
pulse_delay=0.0000
enable_pulse=0
close_delay=0.0000
enable_close=0
High Voltage 1=950.0000
High Voltage 2=400.0000
High Voltage 3=0.0000
High Voltage 4=0.0000
wld_units=1
slit_units=33
time_units=6
power_supply1_units=0
power_supply2_units=0
power_supply3_units=0
power_supply4_units=0
acq1_units=12
acq2_units=10
acq3_units=0
acq4_units=0
Multigroups=0
SamplePosition=0
FilterPosition1=0
FilterPosition2=0
FilterPosition3=0
FilterPosition4=0
Temp Start=0.0000
Temp End=0.0000
Temp Num=0
Temp Tolerance=0.0000
Temp Settling=0.0000
Temp Standby=0.0000
Temp Bath Off=0
Temp Bath Ignore=0
Temp Sensor Mode=0
