# Supplementary material for: Highly efficient exciton-exciton annihilation in single conjugated polymer chains
Source: Nat Commun. 2026 Jan 6;17:731. doi: 10.1038/s41467-025-67422-z (PMC12820388; doi:10.1038/s41467-025-67422-z)
Supplement: Supplementary file 3 — Source data [file 41467_2025_67422_MOESM3_ESM.zip › Main Figs/Fig1/Fig1c/Lifetime-Histo.txt]

time(ps) occurrences
208	0
224	0
240	0
256	0
272	0
288	0
304	0
320	0
336	0
352	1
368	0
384	4
400	4
416	4
432	8
448	15
464	29
480	38
496	56
512	62
528	60
544	85
560	100
576	110
592	79
608	79
624	89
640	82
656	48
672	60
688	44
704	44
720	39
736	30
752	38
768	24
784	27
800	26
816	17
832	24
848	17
864	18
880	17
896	20
912	15
928	13
944	15
960	9
976	14
992	14
1008	7
1024	3
1040	6
1056	8
1072	5
1088	3
1104	7
1120	3
1136	9
1152	2
1168	7
1184	6
1200	3
1216	5
1232	3
1248	6
1264	8
1280	5
1296	7
1312	1
1328	3
1344	4
1360	1
1376	1
1392	1
1408	4
1424	3
1440	1
1456	1
1472	1
1488	3
1504	4
1520	4
1536	2
1552	1
1568	2
1584	2
1600	0
1616	1
1632	0
1648	2
1664	2
1680	0
1696	1
1712	1
1728	2
1744	1
1760	0
1776	0
1792	0
1808	1
1824	0
1840	1
1856	2
1872	0
1888	1
1904	4
1920	1
1936	0
1952	0
1968	1
1984	1
2000	1
2016	2
2032	0
2048	0
2064	2
2080	0
2096	3
2112	0
2128	1
2144	0
2160	0
2176	0
2192	0
2208	1
2224	1
2240	0
2256	4
2272	1
2288	1
2304	3
2320	2
2336	1
2352	0
2368	3
2384	1
2400	1
2416	3
2432	0
2448	1
2464	1
2480	0
2496	2
2512	1
2528	0
2544	1
2560	0
2576	4
2592	1
2608	0
2624	3
2640	1
2656	0
2672	1
2688	2
2704	1
2720	1
2736	0
2752	0
2768	1
2784	1
2800	1
2816	2
2832	4
2848	2
2864	2
2880	3
2896	2
2912	0
2928	0
2944	2
2960	2
2976	2
2992	2
3008	1
3024	1
3040	1
3056	2
3072	0
3088	0
3104	3
3120	0
3136	1
3152	0
3168	2
3184	4
3200	1
3216	1
3232	3
3248	1
3264	1
3280	1
3296	1
3312	0
3328	3
3344	6
3360	0
3376	3
3392	0
3408	4
3424	2
3440	0
3456	5
3472	1
3488	3
3504	0
3520	1
3536	0
3552	1
3568	1
3584	3
3600	0
