# Supplementary material for: Highly efficient exciton-exciton annihilation in single conjugated polymer chains
Source: Nat Commun. 2026 Jan 6;17:731. doi: 10.1038/s41467-025-67422-z (PMC12820388; doi:10.1038/s41467-025-67422-z)
Supplement: Supplementary file 3 — Source data [file 41467_2025_67422_MOESM3_ESM.zip › Main Figs/Fig1/Fig1c/LifetimeFit-Time.txt]

Time (ps) PL Intensity PL Fit
-1868	-1.08448E-4	--
-1853	-0.00116	--
-1838	9.39884E-4	--
-1823	-0.00221	--
-1808	-0.00116	--
-1793	9.39884E-4	--
-1778	9.39884E-4	--
-1763	-0.00116	--
-1748	0.00304	--
-1733	-0.00221	--
-1718	9.39884E-4	--
-1703	-1.08448E-4	--
-1688	-0.00116	--
-1673	-0.00221	--
-1658	-1.08448E-4	--
-1643	-1.08448E-4	--
-1628	-1.08448E-4	--
-1613	-1.08448E-4	--
-1598	-1.08448E-4	--
-1583	-0.00221	--
-1568	9.39884E-4	--
-1553	0.00199	--
-1538	0.00199	--
-1523	-1.08448E-4	--
-1508	-1.08448E-4	--
-1493	-1.08448E-4	--
-1478	-0.00116	--
-1463	-1.08448E-4	--
-1448	0.00408	--
-1433	-0.00221	--
-1418	9.39884E-4	--
-1403	9.39884E-4	--
-1388	0.00408	--
-1373	0.00304	--
-1358	9.39884E-4	--
-1343	9.39884E-4	--
-1328	-0.00116	--
-1313	-1.08448E-4	--
-1298	9.39884E-4	--
-1283	-1.08448E-4	--
-1268	0.00199	--
-1253	-0.00221	--
-1238	-1.08448E-4	--
-1223	0.00408	--
-1208	9.39884E-4	--
-1193	0.00304	--
-1178	-1.08448E-4	--
-1163	9.39884E-4	--
-1148	9.39884E-4	--
-1133	-1.08448E-4	--
-1118	-0.00325	--
-1103	-1.08448E-4	--
-1088	-1.08448E-4	--
-1073	-0.00221	--
-1058	-1.08448E-4	--
-1043	0.00199	--
-1028	-0.00116	--
-1013	0.00408	--
-998	-1.08448E-4	--
-983	0.00199	--
-968	0.00408	--
-953	-1.08448E-4	--
-938	0.00199	--
-923	-0.00221	--
-908	9.39884E-4	--
-893	0.00199	--
-878	0.00408	--
-863	-0.00116	--
-848	0.00304	--
-833	-0.00221	--
-818	9.39884E-4	--
-803	-0.00325	--
-788	-0.00116	--
-773	9.39884E-4	--
-758	-0.00116	--
-743	0.00199	--
-728	0.00723	--
-713	9.39884E-4	--
-698	-1.08448E-4	--
-683	0.00408	--
-668	9.39884E-4	--
-653	9.39884E-4	--
-638	-0.00221	--
-623	-0.00116	--
-608	-0.00116	--
-593	-1.08448E-4	--
-578	0.00304	--
-563	-1.08448E-4	--
-548	0.00304	--
-533	0.00199	--
-518	0.00199	--
-503	-0.00116	--
-488	-1.08448E-4	--
-473	0.00199	--
-458	-1.08448E-4	--
-443	9.39884E-4	--
-428	-0.00116	--
-413	0.00199	--
-398	9.39884E-4	--
-383	0.00304	--
-368	9.39884E-4	--
-353	0.00723	--
-338	0.02715	--
-323	0.11206	--
-308	0.19278	--
-293	0.34479	--
-278	0.42866	--
-263	0.48108	--
-248	0.45172	--
-233	0.49261	--
-218	0.51672	--
-203	0.56494	--
-188	0.6226	--
-173	0.67502	--
-158	0.75259	--
-143	0.78404	--
-128	0.82283	--
-113	0.88049	--
-98	0.84904	--
-83	0.88678	--
-68	0.92767	--
-53	0.91613	--
-38	0.93186	--
-23	0.96855	--
-8	1	--
7	0.95702	--
22	0.90251	--
37	0.98847	--
52	0.9696	--
67	0.93291	--
82	0.98008	--
97	0.92033	--
112	0.9392	--
127	0.92767	--
142	0.86267	--
157	0.88049	--
172	0.85952	--
187	0.84694	--
202	0.85533	0.85244
217	0.85848	0.82991
232	0.77985	0.80798
247	0.76937	0.78663
262	0.76098	0.76585
277	0.78404	0.74561
292	0.72743	0.72591
307	0.70752	0.70673
322	0.71171	0.68806
337	0.72114	0.66988
352	0.68865	0.65218
367	0.66453	0.63496
382	0.66034	0.61818
397	0.62575	0.60185
412	0.6205	0.58596
427	0.61317	0.57048
442	0.56075	0.55541
457	0.59115	0.54075
472	0.59849	0.52647
487	0.54083	0.51257
502	0.57333	0.49903
517	0.4989	0.48585
532	0.48422	0.47303
547	0.4947	0.46054
562	0.45382	0.44838
577	0.48632	0.43655
592	0.44753	0.42502
607	0.44858	0.41381
622	0.39721	0.40288
637	0.42237	0.39225
652	0.40874	0.3819
667	0.37939	0.37182
682	0.37415	0.36201
697	0.3406	0.35246
712	0.36261	0.34317
727	0.34374	0.33411
742	0.32907	0.3253
757	0.31334	0.31672
772	0.31963	0.30837
787	0.28713	0.30024
802	0.31963	0.29232
817	0.28084	0.28462
832	0.28923	0.27711
847	0.28923	0.26981
862	0.29657	0.2627
877	0.2452	0.25577
892	0.25778	0.24904
907	0.22738	0.24247
922	0.26931	0.23609
937	0.24625	0.22987
952	0.21165	0.22381
967	0.20746	0.21792
982	0.20746	0.21218
997	0.23681	0.2066
1012	0.20222	0.20116
1027	0.20432	0.19586
1042	0.17182	0.19071
1057	0.18649	0.18569
1072	0.18545	0.1808
1087	0.18545	0.17605
1102	0.1498	0.17142
1117	0.16553	0.16691
1132	0.17077	0.16252
1147	0.14142	0.15825
1162	0.13932	0.15409
1177	0.14771	0.15004
1192	0.14561	0.1461
1207	0.13513	0.14226
1222	0.13093	0.13853
1237	0.1215	0.13489
1252	0.12255	0.13135
1267	0.12045	0.1279
1282	0.11311	0.12454
1297	0.10892	0.12128
1312	0.1194	0.1181
1327	0.10472	0.115
1342	0.13513	0.11198
1357	0.13932	0.10905
1372	0.10368	0.10619
1387	0.10053	0.10341
1402	0.09739	0.1007
1417	0.0869	0.09807
1432	0.0869	0.0955
1447	0.10263	0.093
1462	0.09319	0.09057
1477	0.08585	0.0882
1492	0.08061	0.08589
1507	0.09634	0.08365
1522	0.08061	0.08146
1537	0.08585	0.07934
1552	0.07327	0.07726
1567	0.06908	0.07525
1582	0.09634	0.07329
1597	0.0911	0.07137
1612	0.07537	0.06951
1627	0.0565	0.0677
1642	0.05965	0.06594
1657	0.06489	0.06422
1672	0.07432	0.06255
1687	0.07118
1702	0.06174
1717	0.05755
1732	0.0586
1747	0.0544
1762	0.05231
1777	0.05231
1792	0.06384
1807	0.06594
1822	0.0544
1837	0.05965
1852	0.04707
1867	0.04497
1882	0.05231
1897	0.04602
1912	0.04916
1927	0.03658
1942	0.04497
1957	0.05545
1972	0.05545
1987	0.04916
2002	0.05336
2017	0.04497
2032	0.04602
2047	0.03973
2062	0.04497
2077	0.04078
2092	0.03868
2107	0.03973
2122	0.04078
2137	0.04182
2152	0.04602
2167	0.04392
2182	0.03029
2197	0.0282
2212	0.05231
2227	0.03344
2242	0.0282
2257	0.03553
2272	0.04078
2287	0.03134
2302	0.03449
2317	0.02715
2332	0.04182
2347	0.02505
2362	0.01981
2377	0.03029
2392	0.03553
2407	0.03658
2422	0.01981
2437	0.03658
2452	0.03239
2467	0.02191
2482	0.02924
2497	0.01876
2512	0.024
2527	0.02191
2542	0.02191
2557	0.02924
2572	0.02295
2587	0.02924
2602	0.03134
2617	0.02505
2632	0.024
2647	0.024
2662	0.02295
2677	0.02191
2692	0.02505
2707	0.0261
2722	0.02924
2737	0.024
2752	0.02715
2767	0.01876
2782	0.04078
2797	0.02191
2812	0.01771
2827	0.01771
2842	0.03029
2857	0.02191
2872	0.01666
2887	0.02924
2902	0.02191
2917	0.02715
2932	0.01666
2947	0.02295
2962	0.024
2977	0.01457
2992	0.00933
3007	0.0261
3022	0.0261
3037	0.03029
3052	0.02295
3067	0.01562
3082	0.0261
3097	0.01457
3112	0.01666
3127	0.01771
3142	0.01457
3157	0.01457
3172	0.01981
3187	0.0282
3202	0.00828
3217	0.02715
3232	0.01981
3247	0.0282
3262	0.02191
3277	0.00513
3292	0.00723
3307	0.01876
3322	0.01771
3337	0.01247
3352	0.01876
3367	0.01142
3382	0.01247
3397	0.0282
3412	0.02086
3427	0.01457
3442	0.01457
3457	0.01771
3472	0.02295
3487	0.00828
3502	0.01352
3517	0.00828
3532	0.01562
3547	0.01142
3562	0.01562
3577	0.01876
3592	0.01562
3607	0.02295
3622	0.01771
3637	0.01247
3652	0.01247
3667	0.01247
3682	0.01247
3697	0.01981
3712	0.024
3727	0.01457
3742	0.01142
3757	0.01771
3772	0.00933
3787	0.01037
3802	0.01247
3817	0.01247
3832	0.01142
3847	0.00723
3862	0.01247
3877	0.01457
3892	0.02191
3907	0.00199
3922	0.01457
3937	0.01771
3952	0.00933
3967	0.01562
3982	0.01037
3997	0.01352
4012	0.01666
4027	0.02086
4042	0.01666
4057	0.01352
4072	0.01457
4087	0.01562
4102	0.01352
4117	0.01037
4132	0.01771
4147	0.024
4162	0.01771
4177	0.01666
4192	0.01666
4207	0.00723
4222	0.01457
4237	0.01142
4252	0.00828
4267	0.02086
4282	0.00513
4297	0.00933
4312	0.00828
4327	0.00723
4342	0.01037
4357	0.01562
4372	0.00513
4387	0.00618
4402	0.01037
4417	0.00723
4432	0.01352
4447	0.01457
4462	0.01037
4477	0.01562
4492	0.00828
4507	0.01247
4522	0.00723
4537	0.01247
4552	0.02086
4567	0.01981
4582	0.01247
4597	0.01352
4612	0.00933
4627	0.00618
4642	0.01142
4657	0.00933
4672	0.01142
4687	0.00933
4702	0.01037
4717	0.00933
4732	0.00933
4747	0.00828
4762	0.01142
4777	0.01142
4792	0.01457
4807	0.00933
4822	0.01037
4837	0.01037
4852	0.00199
4867	0.00828
4882	0.01142
4897	0.00618
4912	0.00933
4927	0.01352
4942	0.00933
4957	0.01037
4972	0.01247
4987	0.01037
5002	0.01142
5017	0.00723
5032	0.00513
5047	0.01037
5062	0.01352
5077	0.00933
5092	0.01247
5107	0.00618
5122	0.01037
5137	0.01352
5152	0.00933
5167	0.00618
5182	0.00933
5197	0.00723
5212	0.00933
5227	0.01457
5242	0.00828
5257	0.00618
5272	0.01142
5287	0.00723
5302	0.01876
5317	0.00828
5332	0.00933
5347	0.00828
5362	0.01142
5377	0.00723
5392	0.00933
5407	0.00828
5422	0.01037
5437	0.01142
5452	0.00828
5467	0.01457
5482	0.01037
5497	0.01247
5512	0.00933
5527	0.01562
5542	0.01142
5557	0.01562
5572	0.01037
5587	0.00933
5602	0.00408
5617	0.01352
5632	0.00723
5647	0.01037
5662	0.00933
5677	0.01352
5692	0.00933
5707	0.00723
5722	0.01247
5737	0.01037
5752	0.01352
5767	0.00618
5782	0.00408
5797	0.00723
5812	0.00933
5827	0.01142
5842	0.01352
5857	0.01037
5872	0.00723
5887	0.01352
5902	0.00828
5917	0.00513
5932	0.01247
5947	0.00618
5962	0.00828
5977	0.01037
5992	0.00933
6007	0.01352
6022	0.01142
6037	0.00618
6052	0.00723
6067	0.00618
6082	0.00618
6097	0.00933
6112	0.00513
6127	0.00408
6142	0.00933
6157	0.00618
6172	0.00828
6187	0.00408
6202	0.00408
6217	0.00304
6232	0.01247
6247	0.00304
6262	0.00618
6277	0.00618
6292	0.00618
6307	0.00828
6322	0.01247
6337	0.01142
6352	0.00933
6367	0.00618
6382	0.00723
6397	0.00408
6412	0.00513
6427	0.00304
6442	0.00513
6457	0.00513
6472	0.00199
6487	0.00513
6502	0.01352
6517	0.00618
6532	0.00828
6547	9.39884E-4
6562	0.00723
6577	0.00618
6592	0.01142
6607	0.00828
6622	0.00513
6637	0.00723
6652	9.39884E-4
6667	0.00828
6682	0.00513
6697	0.01352
6712	0.00618
6727	0.00304
6742	-0.00116
6757	0.00933
6772	0.00618
6787	0.00408
6802	0.00513
6817	0.00304
6832	0.00304
6847	0.00723
6862	0.00304
6877	0.00618
6892	0.01457
6907	0.01352
6922	9.39884E-4
6937	0.00723
6952	0.00513
6967	0.00408
6982	-0.00116
6997	0.00304
7012	0.00304
7027	0.00828
7042	0.00513
7057	0.01037
7072	0.00513
7087	0.00304
7102	0.00828
7117	0.00304
7132	0.00723
7147	0.00513
7162	0.00933
7177	0.00933
7192	0.00199
7207	0.00513
7222	0.00408
7237	0.00828
7252	0.00618
7267	0.00408
7282	0.00304
7297	0.00408
7312	0.00513
7327	0.00408
7342	-1.08448E-4
7357	0.00408
7372	0.00933
7387	0.00408
7402	0.00513
7417	0.00513
7432	0.00408
7447	0.00723
7462	0.00618
7477	0.00408
7492	0.01142
7507	0.00723
7522	-1.08448E-4
7537	-1.08448E-4
7552	0.00828
7567	0.00199
7582	0.00304
7597	0.00199
7612	0.00199
7627	0.00304
7642	0.00618
7657	0.00408
7672	0.01037
7687	0.00828
7702	0.00513
7717	0.00513
7732	-1.08448E-4
7747	0.00513
7762	0.00304
7777	0.00513
7792	0.00408
7807	0.00618
7822	0.00199
7837	0.00408
7852	0.00304
7867	0.00618
7882	0.00408
7897	0.00513
7912	0.01142
7927	0.00304
7942	0.00304
7957	0.00304
7972	0.00933
7987	0.00408
8002	0.00199
8017	0.00408
8032	0.00304
8047	0.00199
8062	0.00513
8077	0.00933
8092	0.00408
8107	0.00723
8122	-0.00221
8137	0.00618
8152	0.00408
8167	0.00828
8182	0.00828
8197	9.39884E-4
8212	0.00618
8227	0.00304
8242	0.00513
8257	0.00304
8272	0.00199
8287	0.01037
8302	0.00199
8317	0.00513
8332	9.39884E-4
8347	0.00828
8362	0.00408
8377	0.00933
8392	0.00933
8407	0.00723
8422	0.00304
8437	9.39884E-4
8452	0.01037
8467	0.00304
8482	0.00933
8497	0.00304
8512	0.00933
8527	0.00723
8542	0.00304
8557	0.00828
8572	0.00199
8587	0.01352
8602	9.39884E-4
8617	0.00199
8632	0.00199
8647	0.00199
8662	0.00408
8677	0.00304
8692	0.00304
8707	0.00513
8722	0.00408
8737	0.00828
8752	0.00304
8767	0.00513
8782	0.00618
8797	0.00513
8812	0.00304
8827	0.00618
8842	0.00199
8857	-1.08448E-4
8872	0.00199
8887	0.00408
8902	0.00618
8917	0.00408
8932	0.00408
8947	0.00933
8962	0.00304
8977	0.00304
8992	0.00199
9007	-0.00116
9022	0.00408
9037	9.39884E-4
9052	0.00933
9067	0.00513
9082	0.00513
9097	0.00408
9112	0.00723
9127	0.00828
9142	0.00618
9157	0.00304
9172	0.00933
9187	0.00723
9202	0.00304
9217	-0.00116
9232	0.00513
9247	0.00199
9262	-1.08448E-4
9277	-1.08448E-4
9292	0.00304
9307	9.39884E-4
9322	0.00618
9337	0.00199
9352	0.00513
9367	0.00513
9382	0.00199
9397	0.00304
9412	0.00408
9427	0.00408
9442	0.00199
9457	0.00513
9472	0.00513
9487	0.00723
9502	0.00408
9517	0.00723
9532	0.00513
9547	0.00618
9562	0.00408
9577	-1.08448E-4
9592	0.00723
9607	0.00304
9622	0.00513
9637	0.00618
9652	0.00408
9667	0.00408
9682	0.00828
9697	0.00513
9712	-1.08448E-4
9727	0.00199
9742	9.39884E-4
9757	0.00618
9772	0.00199
9787	0.00199
9802	-1.08448E-4
9817	-1.08448E-4
9832	9.39884E-4
9847	0.00304
9862	9.39884E-4
9877	0.00513
9892	0.00408
9907	9.39884E-4
9922	0.00304
9937	-0.00116
9952	9.39884E-4
9967	0.00199
9982	0.00618
9997	0.00513
10012	0.00618
10027	0.00304
10042	9.39884E-4
10057	-0.00116
10072	0.00408
10087	0.00304
10102	0.00618
10117	0.00408
10132	0.00304
10147	0.00618
10162	-1.08448E-4
10177	0.00513
10192	0.00408
10207	-0.00116
10222	0.00408
10237	0.00723
10252	-1.08448E-4
10267	0.00408
10282	0.00304
10297	-0.00221
10312	0.00408
10327	0.00304
10342	0.00513
10357	0.00408
10372	0.00933
10387	0.00304
10402	-1.08448E-4
10417	0.00199
10432	0.00513
10447	0.00408
10462	0.00723
10477	0.00304
10492	0.00828
10507	0.00513
10522	0.00828
10537	0.00304
10552	0.00408
10567	0.00618
10582	0.00513
10597	0.00304
10612	9.39884E-4
10627	-1.08448E-4
10642	0.00408
10657	-1.08448E-4
10672	0.00618
10687	0.00304
10702	0.00199
10717	0.00513
10732	0.00199
10747	-1.08448E-4
10762	0.00513
10777	0.00513
10792	0.00408
10807	0.00828
10822	0.00618
10837	0.00618
10852	0.00408
10867	0.00513
10882	0.00408
10897	-1.08448E-4
10912	9.39884E-4
10927	0.00828
10942	0.00199
10957	0.00304
10972	-0.00116
10987	0.00199
11002	0.00408
11017	0.00723
11032	0.00408
11047	0.00618
11062	0.00199
11077	0.00408
11092	0.00304
11107	0.00408
11122	9.39884E-4
11137	0.00199
11152	9.39884E-4
11167	0.00618
11182	-1.08448E-4
11197	-0.00116
11212	0.00199
11227	0.00513
11242	-0.00116
11257	0.00408
11272	0.00408
11287	0.00304
11302	-1.08448E-4
11317	0.00199
11332	0.00304
11347	0.00513
11362	0.00199
11377	-0.00221
11392	0.00513
11407	0.00304
11422	0.00408
11437	0.00408
11452	9.39884E-4
11467	-1.08448E-4
11482	0.00513
11497	0.00723
11512	-0.00116
11527	0.00304
11542	9.39884E-4
11557	0.00304
11572	0.00304
11587	0.00199
11602	-0.00116
11617	0.00513
11632	0.00304
11647	0.00304
11662	-1.08448E-4
11677	0.00408
11692	0.00408
11707	0.00408
11722	9.39884E-4
11737	0.00304
11752	-1.08448E-4
11767	-0.00116
11782	0.00828
11797	9.39884E-4
11812	-0.00116
11827	-1.08448E-4
11842	-1.08448E-4
11857	0.00304
11872	-1.08448E-4
11887	0.00408
11902	0.00513
11917	0.00199
11932	0.00199
11947	-0.00221
11962	-1.08448E-4
11977	0.00723
11992	0.00199
12007	-0.00221
12022	0.00408
12037	0.00408
12052	-1.08448E-4
12067	0.00199
12082	0.00513
12097	0.00304
12112	0.00408
12127	0.00408
12142	-0.00116
12157	0.00304
12172	0.00408
12187	9.39884E-4
12202	0.00199
12217	-1.08448E-4
12232	0.00199
12247	0.00513
12262	0.00513
12277	-0.00116
12292	0.00199
12307	9.39884E-4
12322	0.00199
12337	-1.08448E-4
12352	0.00199
12367	0.00513
12382	0.00199
12397	0.00828
12412	-1.08448E-4
12427	-0.00221
12442	-1.08448E-4
12457	-0.00116
12472	0.00304
12487	-1.08448E-4
12502	0.00408
12517	0.00199
12532	-1.08448E-4
12547	0.00513
12562	9.39884E-4
12577	0.00304
12592	0.00199
12607	0.00618
12622	0.00408
12637	9.39884E-4
12652	-1.08448E-4
12667	0.00304
12682	9.39884E-4
12697	0.00199
12712	0.00618
12727	-0.00116
12742	0.00513
12757	0.00199
12772	9.39884E-4
12787	0.00828
12802	0.00304
12817	0.00199
12832	-1.08448E-4
12847	0.00408
12862	-1.08448E-4
12877	0.00408
12892	9.39884E-4
12907	0.00828
12922	-1.08448E-4
12937	0.00618
12952	-0.00116
12967	0.00199
12982	-0.00221
12997	0.00513
13012	9.39884E-4
13027	0.00304
13042	0.00304
13057	9.39884E-4
13072	0.00304
13087	9.39884E-4
13102	-1.08448E-4
13117	-1.08448E-4
13132	0.00304
13147	0.00199
13162	0.00199
13177	9.39884E-4
13192	0.00408
13207	0.00199
13222	-0.00221
13237	-1.08448E-4
13252	0.00304
13267	-0.00221
13282	9.39884E-4
13297	0.00304
13312	0.00304
13327	9.39884E-4
13342	0.00304
13357	0.00304
13372	0.00304
13387	-1.08448E-4
13402	0.00723
13417	0.00618
13432	0.00513
13447	0.00304
13462	9.39884E-4
13477	0.00618
13492	9.39884E-4
13507	0.00408
13522	0.00304
13537	0.00408
13552	0.00304
13567	-1.08448E-4
13582	-0.00221
13597	9.39884E-4
13612	-0.00116
13627	0.00304
13642	0.00304
13657	0.01037
13672	9.39884E-4
13687	-1.08448E-4
13702	-0.00116
13717	9.39884E-4
13732	9.39884E-4
13747	0.00408
13762	0.00408
13777	0.00199
13792	0.00513
13807	-1.08448E-4
13822	0.00513
13837	0.00408
13852	-1.08448E-4
13867	-0.00116
13882	0.00199
13897	9.39884E-4
13912	9.39884E-4
13927	9.39884E-4
13942	0.00408
13957	-1.08448E-4
13972	9.39884E-4
13987	-0.00116
14002	0.00199
14017	9.39884E-4
14032	0.00304
14047	0.00199
14062	0.00304
14077	-1.08448E-4
14092	-1.08448E-4
14107	0.00408
14122	9.39884E-4
14137	0.00408
14152	9.39884E-4
14167	0.00199
14182	0.00199
14197	-1.08448E-4
14212	9.39884E-4
14227	-0.00116
14242	9.39884E-4
14257	-1.08448E-4
14272	0.00199
14287	9.39884E-4
14302	-0.00116
14317	-1.08448E-4
14332	0.00408
14347	9.39884E-4
14362	0.00513
14377	0.00304
14392	9.39884E-4
14407	9.39884E-4
14422	0.00304
14437	9.39884E-4
14452	-0.00116
14467	9.39884E-4
14482	9.39884E-4
14497	0.00199
14512	0.00199
14527	0.00304
14542	0.00408
14557	9.39884E-4
14572	0.00304
14587	0.00199
14602	0.00199
14617	-0.00221
14632	9.39884E-4
14647	-0.00116
14662	-1.08448E-4
14677	-1.08448E-4
14692	9.39884E-4
14707	-0.00116
14722	0.00513
14737	0.00199
14752	-1.08448E-4
14767	0.00304
14782	0.00199
14797	9.39884E-4
14812	0.00513
14827	0.00199
14842	0.00513
14857	9.39884E-4
14872	0.00408
14887	9.39884E-4
14902	9.39884E-4
14917	0.00199
14932	0.00513
14947	0.00304
14962	0.00199
14977	0.00199
14992	0.00513
15007	0.00408
15022	-0.00116
15037	0.00408
15052	0.00304
15067	0.00723
15082	9.39884E-4
15097	9.39884E-4
15112	0.00199
15127	9.39884E-4
15142	-1.08448E-4
15157	9.39884E-4
15172	9.39884E-4
15187	0.00199
15202	9.39884E-4
15217	0.00304
15232	-0.00221
15247	-1.08448E-4
15262	-0.00116
15277	0.00723
15292	0.00513
15307	-1.08448E-4
15322	-1.08448E-4
15337	0.00199
15352	-0.00116
15367	9.39884E-4
15382	-1.08448E-4
15397	9.39884E-4
15412	-1.08448E-4
15427	-1.08448E-4
15442	0.00408
15457	0.00513
15472	9.39884E-4
15487	0.00408
15502	-1.08448E-4
15517	0.00199
15532	0.00199
15547	-1.08448E-4
15562	0.00199
15577	0.00513
15592	9.39884E-4
15607	-1.08448E-4
15622	-1.08448E-4
15637	9.39884E-4
15652	-1.08448E-4
15667	-0.00325
15682	-0.00116
15697	0.00408
15712	0.00304
15727	-0.00116
15742	9.39884E-4
15757	0.00199
15772	-1.08448E-4
15787	0.00199
15802	0.00304
15817	-0.00116
15832	-1.08448E-4
15847	0.00304
15862	0.00304
15877	-1.08448E-4
15892	0.00304
15907	-1.08448E-4
15922	0.00304
15937	-0.00116
15952	-1.08448E-4
15967	0.00199
15982	9.39884E-4
15997	-1.08448E-4
16012	0.00199
16027	9.39884E-4
16042	-1.08448E-4
16057	-1.08448E-4
16072	0.00304
16087	9.39884E-4
16102	-1.08448E-4
16117	9.39884E-4
16132	0.00618
16147	0.00618
16162	-0.00116
16177	-1.08448E-4
16192	9.39884E-4
16207	0.00408
16222	0.00304
16237	0.00408
16252	-0.00116
16267	0.00304
16282	9.39884E-4
16297	0.00618
16312	0.00408
16327	0.00199
16342	-1.08448E-4
16357	-0.00116
16372	0.00199
16387	0.00408
16402	-0.00116
16417	9.39884E-4
16432	-0.00221
16447	0.00199
16462	-0.00116
16477	-0.00116
16492	-0.00116
16507	-1.08448E-4
16522	0.00199
16537	0.00199
16552	0.00304
16567	-1.08448E-4
16582	0.00199
16597	0.00199
16612	9.39884E-4
16627	0.00408
16642	-0.00116
16657	0.00513
16672	0.00199
16687	-0.00116
16702	0.00304
16717	-1.08448E-4
16732	-1.08448E-4
16747	9.39884E-4
16762	0.00304
16777	-0.00116
16792	-0.00221
16807	-0.00116
16822	9.39884E-4
16837	9.39884E-4
16852	-0.00221
16867	-0.00116
16882	0.00304
16897	0.00723
16912	9.39884E-4
16927	-0.00116
16942	9.39884E-4
16957	-1.08448E-4
16972	0.00304
16987	0.00513
17002	0.00199
17017	0.00304
17032	-1.08448E-4
17047	9.39884E-4
17062	0.00199
17077	-0.00116
17092	0.00304
17107	-1.08448E-4
17122	0.00304
17137	0.00304
17152	9.39884E-4
17167	0.00199
17182	0.00408
17197	9.39884E-4
17212	9.39884E-4
17227	-0.00116
17242	-0.00116
17257	0.00304
17272	0.00199
17287	0.00408
17302	0.00199
17317	0.00199
17332	0.00408
17347	-1.08448E-4
17362	-0.00116
17377	0.00199
17392	0.00199
17407	0.00199
17422	0.00304
17437	-1.08448E-4
17452	-0.00116
17467	-0.00221
17482	-1.08448E-4
17497	0.00304
17512	-0.00116
17527	0.00304
17542	0.00513
17557	-0.00116
17572	0.00199
17587	-0.00116
17602	-0.00221
17617	-1.08448E-4
17632	-0.00116
17647	0.00513
17662	0.00408
17677	0.00199
17692	-1.08448E-4
17707	0.00199
17722	0.00408
17737	9.39884E-4
17752	0.00199
17767	0.00408
17782	0.00513
17797	-1.08448E-4
17812	0.00408
17827	0.00199
17842	0.00199
17857	0.00304
17872	9.39884E-4
17887	0.00199
17902	-0.00116
17917	0.00408
17932	0.00199
17947	-1.08448E-4
17962	9.39884E-4
17977	-1.08448E-4
17992	-1.08448E-4
18007	-1.08448E-4
18022	-0.00116
18037	-1.08448E-4
18052	0.00199
18067	-0.00221
18082	9.39884E-4
18097	0.00199
18112	0.00618
18127	-0.00116
18142	0.00408
18157	0.00304
18172	-0.00116
18187	-0.00116
18202	9.39884E-4
18217	9.39884E-4
18232	0.00304
18247	-1.08448E-4
18262	-0.00116
18277	-0.00116
18292	0.00513
18307	0.00304
18322	-0.00116
18337	-1.08448E-4
18352	0.00199
18367	-1.08448E-4
18382	0.00304
18397	-1.08448E-4
18412	-1.08448E-4
18427	9.39884E-4
18442	-1.08448E-4
18457	9.39884E-4
18472	9.39884E-4
18487	-0.00221
18502	0.00304
18517	9.39884E-4
18532	-0.00221
18547	-0.00116
18562	-1.08448E-4
18577	9.39884E-4
18592	-0.00116
18607	-1.08448E-4
18622	0.00199
18637	-0.00116
18652	-1.08448E-4
18667	-0.00221
18682	0.00304
18697	-0.00116
18712	-0.00116
18727	0.00408
18742	9.39884E-4
18757	0.00199
18772	0.00199
18787	0.00304
18802	-0.00116
18817	-0.00116
18832	-1.08448E-4
18847	0.00304
18862	-0.00116
18877	-1.08448E-4
18892	9.39884E-4
18907	-0.00221
18922	-1.08448E-4
18937	-1.08448E-4
18952	9.39884E-4
18967	-0.00221
18982	-0.00116
18997	0.00304
19012	0.00199
19027	0.00304
19042	-1.08448E-4
19057	-0.00116
19072	-1.08448E-4
19087	0.00199
19102	0.00199
19117	-1.08448E-4
19132	0.00304
19147	0.00199
19162	-0.00221
19177	0.00513
19192	0.00513
19207	-0.00325
19222	-0.00116
19237	-0.00116
19252	9.39884E-4
19267	0.00199
19282	9.39884E-4
19297	0.00199
19312	-0.00116
19327	9.39884E-4
19342	9.39884E-4
19357	0.00304
19372	-0.00116
19387	-0.00325
19402	0.00408
19417	0.00304
19432	9.39884E-4
19447	9.39884E-4
19462	0.00304
19477	-1.08448E-4
19492	9.39884E-4
19507	0.00199
19522	-1.08448E-4
19537	0.00199
19552	0.00513
19567	9.39884E-4
19582	9.39884E-4
19597	-0.00116
19612	0.00199
19627	-0.00116
19642	0.00304
19657	9.39884E-4
19672	-0.00116
19687	0.00304
19702	-1.08448E-4
19717	9.39884E-4
19732	-1.08448E-4
19747	0.00199
19762	-0.00221
19777	-1.08448E-4
19792	0.00199
19807	-1.08448E-4
19822	-0.00221
19837	-0.00221
19852	-1.08448E-4
19867	-0.00116
19882	0.00304
19897	-1.08448E-4
19912	-1.08448E-4
19927	-1.08448E-4
19942	-0.00116
19957	0.00199
19972	0.00513
19987	-0.00116
20002	0.00408
20017	-1.08448E-4
20032	0.00199
20047	-0.00221
20062	-0.00116
20077	0.00199
20092	0.00199
20107	0.00408
20122	-0.00221
20137	-0.00116
20152	0.00304
20167	9.39884E-4
20182	-0.00221
20197	0.00199
20212	0.00304
20227	-0.00116
20242	0.00304
20257	0.00304
20272	9.39884E-4
20287	9.39884E-4
20302	9.39884E-4
20317	-0.00221
20332	-0.00116
20347	9.39884E-4
20362	0.00408
20377	-0.00116
20392	-0.00116
20407	0.00513
20422	-1.08448E-4
20437	-1.08448E-4
20452	-1.08448E-4
20467	0.00199
20482	-0.00221
20497	0.00199
20512	0.00304
20527	-0.00325
20542	-0.00116
20557	0.00408
20572	-1.08448E-4
20587	0.00199
20602	-0.00116
20617	0.00199
20632	9.39884E-4
20647	9.39884E-4
20662	-1.08448E-4
20677	9.39884E-4
20692	-0.00116
20707	-1.08448E-4
20722	-0.00221
20737	0.00408
20752	-0.00221
20767	0.00408
20782	0.00199
20797	-0.00116
20812	-1.08448E-4
20827	-1.08448E-4
20842	0.00513
20857	9.39884E-4
20872	-1.08448E-4
20887	-0.00116
20902	-1.08448E-4
20917	-0.00221
20932	0.00199
20947	9.39884E-4
20962	0.00199
20977	9.39884E-4
20992	-0.00221
21007	0.00408
21022	9.39884E-4
21037	0.00199
21052	-1.08448E-4
21067	-1.08448E-4
21082	0.00199
21097	-1.08448E-4
21112	0.00199
21127	0.00304
21142	0.00304
21157	0.00199
21172	-1.08448E-4
21187	9.39884E-4
21202	0.00304
21217	9.39884E-4
21232	-1.08448E-4
21247	0.00199
21262	9.39884E-4
21277	0.00199
21292	9.39884E-4
21307	-1.08448E-4
21322	9.39884E-4
21337	-0.00221
21352	0.00513
21367	0.00304
21382	-1.08448E-4
21397	0.00304
21412	-1.08448E-4
21427	9.39884E-4
21442	0.00199
21457	9.39884E-4
21472	0.00408
21487	9.39884E-4
21502	-0.00116
21517	0.00618
21532	0.00304
21547	0.00199
21562	-1.08448E-4
21577	-0.00116
21592	0.00199
21607	-0.00116
21622	-1.08448E-4
21637	0.00199
21652	-0.00221
21667	-1.08448E-4
21682	-0.00116
21697	-0.00116
21712	9.39884E-4
21727	0.00199
21742	-1.08448E-4
21757	0.00304
21772	-0.00116
21787	-1.08448E-4
21802	0.00408
21817	-0.00221
21832	9.39884E-4
21847	0.00408
21862	0.00304
21877	0.00408
21892	0.00199
21907	-0.00325
21922	0.00199
21937	-1.08448E-4
21952	9.39884E-4
21967	0.00723
21982	-0.00116
21997	-1.08448E-4
22012	-1.08448E-4
22027	-1.08448E-4
22042	0.00304
22057	-0.00116
22072	-1.08448E-4
22087	9.39884E-4
22102	0.00199
22117	-0.00221
22132	0.00199
22147	-1.08448E-4
22162	9.39884E-4
22177	0.00199
22192	-0.00221
22207	-0.00116
22222	-1.08448E-4
22237	9.39884E-4
22252	0.00618
22267	-1.08448E-4
22282	0.00304
22297	0.00408
22312	9.39884E-4
22327	9.39884E-4
22342	0.00199
22357	9.39884E-4
22372	0.00199
22387	0.00513
22402	0.00304
22417	-0.00116
22432	-1.08448E-4
22447	-1.08448E-4
22462	9.39884E-4
22477	-0.00116
22492	-0.00116
22507	-1.08448E-4
22522	-1.08448E-4
22537	-1.08448E-4
22552	9.39884E-4
22567	-0.00221
22582	-1.08448E-4
22597	0.00199
22612	-0.00221
22627	-1.08448E-4
22642	-0.00116
22657	0.00408
22672	0.00199
22687	-1.08448E-4
22702	0.00199
22717	-0.00116
22732	-1.08448E-4
22747	0.00513
22762	0.00408
22777	-0.00325
22792	-1.08448E-4
22807	-1.08448E-4
22822	0.00199
22837	-0.00221
22852	-0.00221
22867	-1.08448E-4
22882	-1.08448E-4
22897	0.00199
22912	-0.00116
22927	-0.00116
22942	-0.00325
22957	-1.08448E-4
22972	-0.00116
22987	-0.00221
23002	0.00199
23017	9.39884E-4
23032	9.39884E-4
23047	0.00199
23062	-0.00116
23077	-1.08448E-4
23092	0.00304
23107	9.39884E-4
23122	9.39884E-4
23137	-0.00325
23152
23167
23182
23197
23212
23227
23242
23257
23272
23287
23302
23317
23332
23347
23362
23377
23392
23407
23422
23437
23452
23467
23482
23497
23512
23527
23542
23557
23572
23587
23602
23617
23632
23647
23662
23677
23692
23707
23722
23737
23752
23767
23782
23797
23812
23827
23842
23857
23872
23887
23902
23917
23932
23947
23962
23977
23992
24007
24022
24037
24052
24067
24082
24097
24112
24127
24142
24157
24172
24187
24202
24217
24232
24247
24262
24277
24292
24307
24322
24337
24352
24367
24382
24397
24412
24427
24442
24457
24472
24487
24502
24517
24532
24547
24562
24577
24592
24607
24622
24637
24652
24667
24682
24697
24712
24727
24742
24757
24772
24787
24802
24817
24832
24847
24862
24877
24892
24907
24922
24937
24952
24967
24982
24997
25012
