# Supplementary material for: Highly efficient exciton-exciton annihilation in single conjugated polymer chains
Source: Nat Commun. 2026 Jan 6;17:731. doi: 10.1038/s41467-025-67422-z (PMC12820388; doi:10.1038/s41467-025-67422-z)
Supplement: Supplementary file 3 — Source data [file 41467_2025_67422_MOESM3_ESM.zip › Main Figs/Fig1/Fig1c/Lifetimes.txt]

Lifetimes (ps)
499.8
512.6
595.9
470.1
583.7
552.9
1710
718.7
616.1
488.7
877.5
566.6
652.3
528.7
806.1
599.9
536.5
564.1
698.8
696.1
542.4
1090
1490
2010
504.2
838
623.9
501.8
891.7
673
617.6
1490
738.1
633.8
551.8
551.1
610.1
525.3
519.2
858
626.1
619.3
551.8
643.2
748.8
769.5
510.7
597.7
614.7
562.6
489.4
881
794.6
688.6
743.3
749.8
632.1
752.6
793
604.9
538.5
651.9
675.3
901.8
612.8
589.8
714.7
942
636.8
2580
636.4
1280
590.7
744.8
506.8
606.2
751.8
833.1
664.1
674.4
895.7
591.6
966.7
552.8
586.4
777.1
646.6
677.6
1100
623.8
663.4
702.2
609.5
718.1
1140
615.7
3760
577.8
523.5
901
662.9
676
998.1
607.5
622.4
527.2
750.6
550.1
631.9
566.4
699.3
645.7
937.8
721.2
868.2
928.6
913.9
1040
552.7
756.2
724.8
737.4
649.8
754.5
724
1120
678.8
501.6
805.6
644.6
564.9
593.6
674.2
529.1
574.5
849.6
540.1
693.3
626
2570
595.1
633.1
625.7
748.3
559
637.2
798.8
2640
752.1
695.5
643.6
892.4
717
1900
637.4
621.9
2570
555.1
3030
2620
1240
4230
1860
952.7
662.5
1070
737.4
519.7
646.4
499.6
578.6
751
688.1
745.4
764.3
574
581.8
589.1
942.7
555.4
501.7
710.9
508.2
658.7
687.6
1040
547.9
689.3
739.5
676.6
439.6
568.4
545.7
627.6
595.3
645.9
439.9
592.1
569.1
986.5
563.7
562.9
547.1
497.9
671.9
692
569.9
584
709.1
620.9
644.3
809.5
811.7
635
657.1
712.6
572.6
577.4
615.3
669.8
606.3
643.1
624.2
993.9
747
840.8
639.7
700.7
578.2
542.7
591.4
681.7
744.6
693.6
2250
825.6
500.1
677.9
766.3
896.7
626.5
866.3
710.5
654.6
589.8
587.1
671.2
979.2
1510
960.5
3490
1730
632.2
884.5
539.8
696.4
715.7
972.2
1170
637.2
612.8
1430
737.2
702.1
801.7
1270
675.6
643
681
592.9
627
2440
628.9
592.6
487.9
538.2
534.4
644.7
651.7
546.5
673.6
517
1300
764.1
578
561
604.6
620.4
752.4
561.5
572.9
478.2
798
620.2
817.5
696.8
2720
3610
3290
3780
588.1
549.7
629.3
750.1
697.9
805.4
616.9
646.5
483.3
703.2
566.2
682.5
789.3
697.4
936.4
550.2
630.2
673.3
782.7
609.8
490.6
663.3
650.4
506.3
587.4
578.3
708.2
675
538.4
785.9
763.9
4000
695.8
950.3
581.1
607.2
1010
638.3
580.6
626.7
829.9
667.5
593.5
561.3
579.3
645.3
543.7
984.6
2420
781.9
3200
3230
1210
601.9
637.1
972.5
709.9
600.8
659
921.9
637.7
656.1
782.3
923.8
647.1
717.2
739.6
619.1
613.8
562
461.2
675.8
630.4
556.4
536.7
855.1
594.8
1290
643.5
578.1
522.4
847.6
492.6
692.6
812.7
735.9
1130
570.8
576.6
551.6
581.3
596.2
937.3
694.7
561.7
502.1
593.1
570.4
801.3
601.5
770.8
498.7
522.7
491.7
657.1
780.9
627.6
569.4
578.7
605.4
587.9
602.7
560
843.3
550.4
567.6
536.7
652.8
507
576
571
599.6
570.7
583
563.7
628.3
615.9
593.8
671.7
568
1240
800.5
597
628.6
671.2
468
569.2
503.1
627.5
763.6
694.5
608.1
538.4
422.5
690.6
528.1
580.9
759.9
479.7
949.6
588.7
2490
495.9
514.4
664.8
992.7
3460
503.1
509.8
662.4
696.6
703.6
571.4
636.5
758.1
550.5
527.6
644.6
703.6
853.8
613.6
1240
625.8
758.2
807.4
651.6
600.5
733.5
1070
578.5
591.9
754.8
814.3
615.7
624.3
862.4
562.5
959.3
506.7
581.4
721.5
637.5
674.5
1100
611.4
603.5
661.5
581.2
665
1060
2830
3590
2870
4030
2960
896.8
828.4
2880
731.9
624
569.2
585.4
599.5
1040
913.2
1080
636.3
612.4
777
985.3
711.4
890.4
1280
604.6
1340
680.7
826.1
773.8
1170
824.2
492.6
505.3
589.9
721.3
561.2
464.1
555
694.1
561.8
611.6
723.9
537.6
577.7
534.9
916.2
557
476.6
681.4
440.6
630.7
702.5
987.6
511
604.7
687.6
634.6
486.2
396.8
466.9
535.1
541.4
538
575.3
600.3
551.1
948
663.3
552.4
715.9
480.5
556.3
672.9
879.4
846.2
731.4
2970
987.6
2990
4170
4480
1910
3620
3650
5810
2390
3370
2680
3750
1410
4360
470.7
532.7
638
519.9
633.8
486.4
593.1
570.7
478.8
595
543.9
474.6
567.5
643.1
513
606.4
553.4
885.7
584.2
536.5
1260
667.6
714.2
644.4
683.5
704
553.3
731.1
720.1
934.3
908.8
3770
698.6
1060
3010
649.1
665.1
533.6
573.3
494.9
739.9
557.6
588.1
630.4
548.9
642.6
530.5
622.1
560.5
606.9
1530
566.4
716.1
715.6
624.1
619
798.6
688.8
603.8
456
2570
3850
3650
3490
3230
2270
555.6
512.2
621.6
728.9
638.7
674.6
607.1
589.8
460.3
659.4
494.6
623.9
829.2
614.7
924.3
521.1
557.1
636.9
724.3
556.2
577.8
546.3
818
528.1
446.7
620.8
622.2
970.9
586.6
1310
3800
700.5
577.1
735.2
910
682.5
576.6
3860
3420
4050
3880
2540
597.2
621.6
542.2
785.2
3460
3720
3180
497.2
650.8
1200
2950
858.2
711.5
674.1
902.3
633.5
608.1
732.4
906.9
675.5
505
595.4
590
530.7
517.2
479.5
548.3
501.2
580.6
509.4
669.5
528.9
471
883.5
2360
592.8
829.5
496.4
954.8
817.7
545.6
495.7
539.6
570
656
528.6
565
564.1
942.7
691.3
1050
517.5
1140
2400
2830
2090
516.7
568.8
596.8
980
669.6
2420
988
1010
520.2
416.7
583.1
563.5
632.8
563.4
587.5
536.2
747.4
586.9
977
916.2
554.2
759.1
567.4
715.1
477.9
688.9
672.7
506
654.3
538.7
582.2
560
454.5
523.9
550.3
563.3
625.9
553.1
945.4
2620
3400
495.2
458.1
806
2870
702
479.7
560
577.9
384.5
569.2
516.8
538.5
530.7
607.7
517.6
562.7
499.4
708.5
816.3
549.3
460.2
357.3
530.4
547.1
712.2
467.3
563
396.9
559.3
1060
508.8
550.7
635
537.8
450.4
730
479.6
527.9
1580
1420
1610
545.1
502.3
858.2
724.7
644.7
802.5
497.1
498.7
3460
647.4
2890
569.5
3790
3040
4380
3870
561.2
569.4
557.6
612.7
495.3
574.7
455.5
539.8
525.8
549.1
651.4
585.5
560.7
664.4
547.8
610.2
548.6
1480
1190
564.1
644.7
675.8
623.7
630.6
834.3
798.4
1880
1180
869
1200
872.9
2880
700.4
1240
518.6
2490
493.2
586.3
542.6
507.6
693.8
669.2
534.7
544.2
458.3
1250
590.9
653
1070
604.8
571.4
571.6
662.4
631.1
513.3
512.2
576.7
502.1
555
555.9
1270
523.3
553.8
485
783.7
519.4
512.4
834.2
554.8
536.3
552.7
587.5
514.2
535.1
710.6
539.7
592.5
994
940.7
572.9
994.2
659.6
483
441.6
753
569.7
512.3
608.1
548.7
632.9
507.6
803.7
715.5
445.3
719.8
609.3
614.2
528.9
562
516.7
694.1
601.6
649.9
2590
535
969.7
605.2
958.8
842.5
606.3
661.9
573.4
523.9
608.1
687.1
600.3
582.6
580.4
474.2
505.1
477.9
667.6
737
482.9
894.2
1110
573.6
664
575.5
795.9
585.2
563.7
493.1
784.4
473.2
564.7
519.3
545
556.5
483.8
474
488.1
746.6
824
849.1
510.3
679.4
724.7
920.9
1210
1190
571.5
606.9
946.6
2510
712.5
887.6
1350
2100
685.4
3220
1300
2070
1550
3060
603.9
654.2
1000
605.5
3940
1110
1010
1170
769.6
549.7
566.7
901.4
1560
1320
2320
516.7
883
1130
3230
523.8
717.6
1290
555
744.7
631.9
833.9
2800
3840
1060
439
570.5
559
1130
539.6
556.8
633.5
623.2
790
543.8
585
597.8
630.5
852.1
658
884.8
843.8
676.6
493.1
506.4
3320
570.9
765.8
972.1
695
617
641.9
972.1
907.8
899.4
1840
3770
3340
1640
2890
3140
3410
825.7
866.1
3480
1110
3630
1040
905.9
3580
1370
3100
2850
3900
1510
436.6
559.3
656.7
576.4
694.9
631.7
667.7
778.7
632.8
592.6
608.1
484.3
471.2
482.1
1220
2830
721.3
1270
785.7
624.7
934.6
994.8
729.1
800.9
463.4
529.5
496.2
583.4
845
480.3
435
735
980.3
2840
3350
685.6
608.7
528.5
862.3
870.7
2830
2250
4410
1590
744
677.4
3520
1110
779.8
754.2
674.5
640.5
821.1
860.5
588.4
537
1190
3460
1200
748.5
1330
549.3
640.3
611.4
485.3
729.3
821.7
886.8
2320
641.6
747
619.5
721.8
782.7
686.2
631.6
663.4
1440
555.9
507.3
568
604.4
858.1
1130
835.1
3400
3560
3910
3640
3180
3060
5160
4440
5170
1090
1510
1500
831.7
925.1
896.8
1210
508.9
617.1
1000
630.9
462.2
718.5
511.8
633.8
553.3
540.4
896
684.7
594.5
776
820.4
2310
1170
839.7
815.9
573.9
697.6
647
1360
3350
2810
529.5
573.9
1130
734.9
579.2
714.9
609.5
648
589.5
668.4
3950
937.1
1910
1260
2230
1810
398.4
545.2
545.2
592.6
559.3
652.3
541.7
568.8
535.2
651.8
499.7
575.5
540.5
519.6
808.5
566.6
391.6
707.9
463.8
717.7
501.6
539.5
665.9
607.9
535.3
454.6
862.6
763.7
576.6
756.4
472.6
608.1
449.4
553.7
802.6
598.1
461.4
513.8
429.4
642.9
1120
569.4
915.3
1730
1270
947
1920
614.5
719.5
800.3
566.1
413.3
673.4
554.7
747.5
637.9
1520
544.1
598.5
816.5
736.3
762.5
487.9
580.7
516.6
544.2
903.9
590
680
2880
590.6
914
521.5
491.5
471.7
571.7
629.3
618.5
707.2
1060
552.8
552.8
595
834.1
1000
791.9
774.9
768.2
1520
786.3
604.2
1020
587.2
2060
695.7
687.1
934.7
1910
1240
568.4
622
789.9
1990
1670
665.7
517.3
564.8
382.6
630.7
1170
1690
761.3
3190
1430
1220
600.9
488.4
554.6
567.8
492.3
643.9
706.9
1330
522.5
676.2
632.9
679.4
496.2
557.3
469.4
1170
697
3260
844.4
698.4
570.2
620.1
387.6
894.5
529.7
586.9
746.2
632.1
781.3
700.7
663
1150
893.6
678.2
773.6
611.6
706.8
556.2
549.2
1750
3350
3340
2130
654.7
1020
561.3
827.2
860.9
573
721.2
2020
2630
807.4
501.6
544.4
533.1
737.7
674
553.5
498.2
1070
498.9
585.5
651.7
450.2
592
934.5
496.3
629
653.3
532.1
513.3
871.6
732.8
2210
1140
3100
2990
2820
3660
1410
1970
3550
1120
608.4
698.3
516.5
765.4
872.8
3720
961.9
643.1
658.7
526.4
568
983.1
470.2
913
539.7
628.3
552.7
528.5
630.7
490.6
632
590.7
2300
590.3
518
626.4
637.2
646.4
616.3
920.6
577.3
665.5
602.3
1280
685.3
562.7
560
633.3
526.3
856.1
693.6
487.8
571
450
488.8
697.2
633.8
777.5
741.6
1230
763.9
510
627.9
876.4
634.6
618.6
512.2
570.4
641.2
555.8
711
527.3
467.6
506
754.4
530.6
564.8
799.2
1280
3400
3370
890
1110
734.6
577.6
719.7
968.5
789.5
618.9
969.6
1070
500.9
561.5
563.8
581.3
616
1570
450.5
1300
524.2
571.6
2410
1640
3240
820.2
635.8
3460
3330
948
862.1
919.2
1160
1670
875.8
737.3
2300
434.8
595.6
630.8
2710
606.5
453.6
643.8
553.1
616.7
916.3
563.3
478.2
534.8
775.4
1270
471.8
2100
618.5
601.8
904.2
1150
3110
629.1
859.9
830.5
578.6
802.6
463.7
790.7
1300
600.5
574.2
2000
4350
3730
816.3
543.9
1390
854.9
3580
3350
3160
2790
764.3
2960
1190
767.4
706.7
456.5
627.2
534.9
623.2
614.9
525.6
566.5
539.9
650.2
554.4
410.9
875.4
3810
664.4
1300
2250
2360
3370
3770
468.1
2280
1270
1410
1000
966.5
2250
2950
2770
3320
732.5
1140
549.8
669.1
603.9
626
510.8
529.4
641.6
682
1040
455.2
397.4
576.4
438.2
1350
845.5
623.8
615.7
587.3
525.1
502.3
663
572.3
671
635
544.7
931.9
622.5
499.5
507.7
642.7
487.8
612.3
613.7
798.1
3280
1020
1.34
895.7
1470
506.2
580.7
518.7
589.3
549.9
757.5
465.9
472.2
838.1
702.7
986.5
1050
787.5
724
536.7
583
631.3
568.4
724.3
528
1180
532.7
580.1
588.3
477.5
572.1
482.8
498.7
585.5
647.2
537.7
678.1
849.3
548.2
583
577.4
774.5
711.7
585.5
625.1
538.6
477.1
634.4
460.7
637.9
642.1
689.6
490
625.1
826.9
637.4
604.9
533.6
594.5
2340
3160
619.4
641.4
614.9
761.8
1230
793.4
611.2
716.4
533.3
1280
837.3
3430
983.1
2680
883.4
3630
567.1
811.5
566.3
2470
1520
1850
4310
775.2
671.8
663.7
518
601.2
570.6
587.8
551.4
631.1
508.4
581
1520
503.6
582.1
787.7
585.9
486.9
799.6
499.4
699.2
788.5
659.4
549.3
669.9
578
929.4
1230
747.9
568.8
717.8
745.9
538.8
758.8
571.6
526.6
551
2360
842.8
625.9
616.5
3470
683.2
519.8
1460
961.2
581.9
838.6
474.3
481.5
688.3
675.2
896.4
996.9
693.8
579.4
632
646
1040
2970
523.5
671.6
575.8
494.8
656.5
447.2
735.4
2670
631.3
3180
872.4
1050
1340
467.5
617.6
752
605.9
554.7
1530
620.8
576.1
1400
