# Supplementary material for: Highly efficient exciton-exciton annihilation in single conjugated polymer chains
Source: Nat Commun. 2026 Jan 6;17:731. doi: 10.1038/s41467-025-67422-z (PMC12820388; doi:10.1038/s41467-025-67422-z)
Supplement: Supplementary file 3 — Source data [file 41467_2025_67422_MOESM3_ESM.zip › Main Figs/Fig1/Fig1d/Antibunching.txt]

delta(T) Correlation Events
-50	11783
-49	11837
-48	11714
-47	11589
-46	11490
-45	11387
-44	11587
-43	11689
-42	11938
-41	11770
-40	11657
-39	11785
-38	11687
-37	11607
-36	11765
-35	11621
-34	11655
-33	11879
-32	11622
-31	11842
-30	11547
-29	11648
-28	11882
-27	11734
-26	11802
-25	11873
-24	11940
-23	11620
-22	11755
-21	11631
-20	11737
-19	11757
-18	11852
-17	11614
-16	11753
-15	11795
-14	11866
-13	11826
-12	11630
-11	11797
-10	11760
-9	11799
-8	11638
-7	11721
-6	11847
-5	11739
-4	11770
-3	12034
-2	12041
-1	12039
0	6021
1	11798
2	11856
3	11815
4	11903
5	11646
6	11691
7	11656
8	11823
9	11637
10	11838
11	11751
12	11775
13	11772
14	11815
15	11688
16	11627
17	11834
18	11881
19	11742
20	11842
21	11628
22	11700
23	11725
24	11876
25	11705
26	11587
27	11387
28	11624
29	11563
30	11677
31	11720
32	11625
33	11684
34	11698
35	11639
36	11409
37	11739
38	11780
39	11582
40	11727
41	11752
42	11760
43	11700
44	11589
45	11546
46	11613
47	11783
48	11481
49	11522
50	11723
