# Supplementary material for: Highly efficient exciton-exciton annihilation in single conjugated polymer chains
Source: Nat Commun. 2026 Jan 6;17:731. doi: 10.1038/s41467-025-67422-z (PMC12820388; doi:10.1038/s41467-025-67422-z)
Supplement: Supplementary file 3 — Source data [file 41467_2025_67422_MOESM3_ESM.zip › Main Figs/Fig2/Fig2a/PLDecay.txt]

Time (ps) Normalised PL Intensity
-600	6.41711E-4
-550	1.52788E-4
-500	1.22231E-4
-450	0.00122
-400	7.63942E-4
-350	0
-300	5.50038E-4
-250	3.9725E-4
-200	0.00107
-150	0.07716
-100	0.4708
-50	0.67
0	0.8054
50	0.9
100	0.9639
150	0.99639
200	1
250	0.9464
300	0.87685
350	0.7904
400	0.69381
450	0.60804
500	0.51994
550	0.44202
600	0.38732
650	0.32193
700	0.27276
750	0.23242
800	0.19688
850	0.1692
900	0.14295
950	0.12018
1000	0.10087
1050	0.08892
1100	0.07386
1150	0.06619
1200	0.05592
1250	0.04886
1300	0.0422
1350	0.04003
