# Supplementary material for: Highly efficient exciton-exciton annihilation in single conjugated polymer chains
Source: Nat Commun. 2026 Jan 6;17:731. doi: 10.1038/s41467-025-67422-z (PMC12820388; doi:10.1038/s41467-025-67422-z)
Supplement: Supplementary file 3 — Source data [file 41467_2025_67422_MOESM3_ESM.zip › Main Figs/Fig2/Fig2b/Early-antibunching-0-150ps.txt]

-50	3758
-49	3831
-48	3779
-47	3758
-46	3748
-45	3710
-44	3778
-43	3738
-42	3841
-41	3744
-40	3667
-39	3810
-38	3785
-37	3785
-36	3815
-35	3636
-34	3729
-33	3871
-32	3688
-31	3829
-30	3809
-29	3643
-28	3823
-27	3727
-26	3771
-25	3744
-24	3821
-23	3699
-22	3754
-21	3818
-20	3803
-19	3790
-18	3775
-17	3821
-16	3771
-15	3846
-14	3844
-13	3822
-12	3691
-11	3751
-10	3819
-9	3822
-8	3749
-7	3801
-6	3849
-5	3747
-4	3855
-3	3828
-2	3796
-1	3897
0	2350
1	3732
2	3704
3	3836
4	3778
5	3784
6	3725
7	3724
8	3845
9	3817
10	3893
11	3862
12	3782
13	3813
14	3739
15	3694
16	3822
17	3786
18	3781
19	3736
20	3798
21	3836
22	3842
23	3743
24	3820
25	3739
26	3684
27	3673
28	3740
29	3728
30	3719
31	3798
32	3707
33	3788
34	3765
35	3765
36	3641
37	3812
38	3786
39	3710
40	3781
41	3764
42	3744
43	3847
44	3816
45	3698
46	3657
47	3747
48	3715
49	3671
50	3853
