# Supplementary material for: Highly efficient exciton-exciton annihilation in single conjugated polymer chains
Source: Nat Commun. 2026 Jan 6;17:731. doi: 10.1038/s41467-025-67422-z (PMC12820388; doi:10.1038/s41467-025-67422-z)
Supplement: Supplementary file 3 — Source data [file 41467_2025_67422_MOESM3_ESM.zip › Main Figs/Fig2/Fig2b/Late-antibunching-370-870ps.txt]

-50	3758
-49	3753
-48	3710
-47	3709
-46	3607
-45	3686
-44	3687
-43	3693
-42	3851
-41	3788
-40	3693
-39	3735
-38	3767
-37	3670
-36	3754
-35	3752
-34	3742
-33	3768
-32	3762
-31	3813
-30	3589
-29	3792
-28	3803
-27	3773
-26	3739
-25	3857
-24	3852
-23	3734
-22	3802
-21	3722
-20	3704
-19	3708
-18	3869
-17	3599
-16	3674
-15	3718
-14	3774
-13	3747
-12	3774
-11	3774
-10	3767
-9	3800
-8	3675
-7	3752
-6	3776
-5	3764
-4	3673
-3	3830
-2	3906
-1	3898
0	1563
1	3788
2	3868
3	3746
4	3839
5	3723
6	3747
7	3739
8	3758
9	3744
10	3761
11	3786
12	3807
13	3731
14	3764
15	3793
16	3645
17	3760
18	3814
19	3785
20	3787
21	3664
22	3735
23	3775
24	3865
25	3731
26	3731
27	3651
28	3629
29	3675
30	3769
31	3804
32	3808
33	3758
34	3716
35	3734
36	3678
37	3651
38	3774
39	3715
40	3772
41	3787
42	3761
43	3745
44	3687
45	3635
46	3780
47	3822
48	3664
49	3681
50	3647
