# Supplementary material for: Highly efficient exciton-exciton annihilation in single conjugated polymer chains
Source: Nat Commun. 2026 Jan 6;17:731. doi: 10.1038/s41467-025-67422-z (PMC12820388; doi:10.1038/s41467-025-67422-z)
Supplement: Supplementary file 3 — Source data [file 41467_2025_67422_MOESM3_ESM.zip › Main Figs/Fig2/Fig2b/Mid-antibunching-160-360ps.txt]

-50	3900
-49	3959
-48	3907
-47	3843
-46	3856
-45	3817
-44	3851
-43	4006
-42	3897
-41	3938
-40	3941
-39	4015
-38	3844
-37	3881
-36	3931
-35	3903
-34	4003
-33	4078
-32	3918
-31	3887
-30	3845
-29	3955
-28	4057
-27	3943
-26	3997
-25	4028
-24	3978
-23	3882
-22	3901
-21	3824
-20	3935
-19	3885
-18	3939
-17	3892
-16	3909
-15	3890
-14	3996
-13	3909
-12	3936
-11	4016
-10	3885
-9	3880
-8	3855
-7	3878
-6	3921
-5	3884
-4	3950
-3	4041
-2	3969
-1	4038
0	2042
1	3963
2	3931
3	3882
4	3864
5	3972
6	3952
7	3951
8	4004
9	3777
10	3942
11	3886
12	3936
13	3944
14	3985
15	3861
16	3958
17	3959
18	3999
19	3944
20	4026
21	3940
22	3939
23	3936
24	3905
25	3949
26	3883
27	3855
28	3907
29	3858
30	3826
31	3944
32	3968
33	3903
34	3917
35	3879
36	3892
37	3983
38	3941
39	3921
40	3833
41	3991
42	3884
43	3906
44	3859
45	3864
46	3898
47	3878
48	3780
49	3855
50	3906
