# Supplementary material for: Highly efficient exciton-exciton annihilation in single conjugated polymer chains
Source: Nat Commun. 2026 Jan 6;17:731. doi: 10.1038/s41467-025-67422-z (PMC12820388; doi:10.1038/s41467-025-67422-z)
Supplement: Supplementary file 3 — Source data [file 41467_2025_67422_MOESM3_ESM.zip › Main Figs/Fig2/Fig2c/NCNL-TRAB.txt]

-4580	0
-4560	0
-4540	0
-4520	0
-4500	0
-4480	0
-4460	0
-4440	0
-4420	0
-4400	0
-4380	0
-4360	0
-4340	0
-4320	0
-4300	0
-4280	0
-4260	0
-4240	0
-4220	0
-4200	0
-4180	0
-4160	0
-4140	0
-4120	2.38095
-4100	0
-4080	0
-4060	0
-4040	2.63158
-4020	2.63158
-4000	0
-3980	0
-3960	0
-3940	2.5641
-3920	6.06061
-3900	1.75439
-3880	0
-3860	0
-3840	0
-3820	0
-3800	0
-3780	0
-3760	1.88679
-3740	0
-3720	0
-3700	1.36986
-3680	4.61538
-3660	0
-3640	1.66667
-3620	0
-3600	1.92308
-3580	1.5625
-3560	1.36986
-3540	0
-3520	0
-3500	0
-3480	0
-3460	0
-3440	0
-3420	0
-3400	0
-3380	1.96078
-3360	3.27869
-3340	0
-3320	0
-3300	0
-3280	1.49254
-3260	2.89855
-3240	3.8835
-3220	0
-3200	0
-3180	1.20482
-3160	0
-3140	0
-3120	0
-3100	2.89855
-3080	2.5974
-3060	1.72414
-3040	1.5873
-3020	2.53165
-3000	0
-2980	0
-2960	1.14943
-2940	1.35135
-2920	0
-2900	2.98507
-2880	0
-2860	0
-2840	2.24719
-2820	0
-2800	0
-2780	0
-2760	0
-2740	1.28205
-2720	1.23457
-2700	0
-2680	2.8169
-2660	0
-2640	1.49254
-2620	1.2987
-2600	0
-2580	4.10959
-2560	0
-2540	1.28205
-2520	1.5873
-2500	0
-2480	2.46914
-2460	1.5625
-2440	0
-2420	3.57143
-2400	1.35135
-2380	0
-2360	0
-2340	1.38889
-2320	0
-2300	1.31579
-2280	1.35135
-2260	0
-2240	1.33333
-2220	1.17647
-2200	1.28205
-2180	0
-2160	2.38095
-2140	4.05405
-2120	0
-2100	2.53165
-2080	1.16279
-2060	0
-2040	2.7027
-2020	0
-2000	2.08333
-1980	2.5641
-1960	0
-1940	1.38889
-1920	2.66667
-1900	1.17647
-1880	1.07527
-1860	0
-1840	1.13636
-1820	1.0989
-1800	1.02041
-1780	2.15054
-1760	1.16279
-1740	1.16279
-1720	0
-1700	3.65854
-1680	1.0989
-1660	0
-1640	0
-1620	3.09278
-1600	0
-1580	0
-1560	0
-1540	1.21951
-1520	0
-1500	1.14943
-1480	1.11111
-1460	1.1236
-1440	2.5
-1420	2.10526
-1400	1.25
-1380	0
-1360	0
-1340	0
-1320	0
-1300	3.2967
-1280	1.47059
-1260	0
-1240	0
-1220	0
-1200	0
-1180	1.23457
-1160	1.35135
-1140	0
-1120	3.22581
-1100	0
-1080	1.28205
-1060	0
-1040	2.22222
-1020	0
-1000	1.1236
-980	2.27273
-960	1.08696
-940	5.49451
-920	0
-900	0
-880	0
-860	0
-840	0
-820	1.28205
-800	1.25
-780	0
-760	0
-740	0
-720	0
-700	2.12766
-680	1.14943
-660	0
-640	0
-620	1.08696
-600	4.87805
-580	0
-560	1.05263
-540	1.23457
-520	1.16279
-500	1.03093
-480	0.9434
-460	1.16279
-440	1.2987
-420	1.02041
-400	0
-380	0
-360	0
-340	0.88496
-320	0
-300	1.19048
-280	0
-260	1.02041
-240	1.53846
-220	2.38095
-200	0
-180	1.02041
-160	1.17647
-140	0
-120	1.26582
-100	2.17391
-80	1.20482
-60	0
-40	0.77821
-20	0.68279
0	0.85614
20	0.74908
40	0.71175
60	0.64121
80	0.66635
100	0.65099
120	0.63388
140	0.56643
160	0.59459
180	0.51715
200	0.50761
220	0.54254
240	0.5207
260	0.62901
280	0.46775
300	0.48683
320	0.54872
340	0.48454
360	0.574
380	0.50163
400	0.40843
420	0.46727
440	0.40447
460	0.47211
480	0.4279
500	0.39357
520	0.36262
540	0.40685
560	0.53149
580	0.40445
600	0.37953
620	0.43163
640	0.2899
660	0.3379
680	0.34509
700	0.37435
720	0.2927
740	0.42928
760	0.5127
780	0.43854
800	0.31301
820	0.39265
840	0.38258
860	0.37512
880	0.40823
900	0.31989
920	0.31687
940	0.42529
960	0.4911
980	0.20229
1000	0.43162
1020	0.55731
1040	0.42184
1060	0.34337
1080	0.42064
1100	0.24046
1120	0.28002
1140	0.32258
1160	0.37633
1180	0.24648
1200	0.322
1220	0.39355
1240	0.29034
1260	0.43346
1280	0.38184
1300	0.14184
1320	0.28517
1340	0.2439
1360	0.46851
1380	0.49861
1400	0.22459
1420	0.46458
1440	0.29638
1460	0.13289
1480	0.19828
1500	0.06878
1520	0.07289
1540	0.14793
1560	0.37481
1580	0.4065
1600	0.32077
1620	0.26762
1640	0.26714
1660	0.17778
1680	0.38241
1700	0.18868
1720	0.1002
1740	0.31679
1760	0.21906
1780	0.3268
1800	0.44593
1820	0.11377
1840	0
1860	0.123
1880	0.5284
1900	0.4
1920	0.13106
1940	0.29326
1960	0.28653
1980	0
2000	0.14925
2020	0.14903
2040	0.48622
2060	0.5386
2080	0.51458
2100	0.36036
2120	0
2140	0
2160	0.18832
2180	0.1845
2200	0.58824
2220	0.409
2240	0.19231
2260	0
2280	0.68807
2300	0.44053
2320	0
2340	0.22321
2360	0.25253
2380	0.93677
2400	0.26882
2420	0.26667
2440	0
2460	0
2480	1.42857
2500	0.28169
2520	0.33223
2540	0.32154
2560	0.32895
2580	0.31847
2600	0
2620	0
2640	0
2660	0.92025
2680	0.66445
2700	1.04895
2720	0.7326
2740	0.3861
2760	0.4
2780	0.75188
2800	0.67568
2820	0.84746
2840	0
2860	0.42735
2880	0.43668
2900	1.26582
2920	0
2940	0.46948
2960	0
2980	0.48544
3000	0
3020	0.48544
3040	0
3060	0
3080	0
3100	0.88889
3120	0
3140	0
3160	0
3180	0.63291
3200	1.11732
3220	0
3240	0
3260	0.50761
3280	2.46914
3300	0.625
3320	0.59172
3340	0.54645
3360	0
3380	0.69444
3400	0
3420	0.61728
3440	0
3460	0.66225
3480	0.64516
3500	0
3520	0
3540	0
3560	0
3580	0
3600	0
3620	0
3640	1.7094
3660	0
3680	0.76336
3700	0
3720	0
3740	0
3760	0.9434
3780	0
3800	0
3820	0.87719
3840	0.93458
3860	0
3880	0
3900	0
3920	0
3940	0
3960	0
3980	0
4000	1.16279
4020	1.03093
4040	1.05263
4060	1.03093
4080	0
4100	0
4120	3.61446
4140	0
4160	0
4180	1.20482
4200	1.06383
4220	1.16279
4240	0
4260	0
4280	0
4300	1.38889
4320	0
4340	0
4360	1.04167
4380	0
4400	1.20482
4420	0
4440	0
4460	1.63934
4480	1.42857
4500	0
4520	1.33333
4540	0
4560	0
4580	0
4600	1.23457
4620	0
4640	0
4660	1.81818
4680	0
4700	0
4720	0
4740	0
4760	1.36986
4780	0
4800	0
4820	1.88679
4840	0
4860	6.66667
4880	1.47059
4900	0
4920	3.27869
4940	0
4960	0
4980	0
5000	1.44928
5020	0
5040	0
5060	0
5080	0
5100	0
5120	0
5140	0
5160	0
5180	0
5200	2.12766
5220	1.69492
5240	6.66667
5260	0
5280	0
5300	0
5320	2.17391
5340	0
5360	0
5380	0
5400	0
5420	0
5440	0
5460	0
5480	2.38095
5500	0
5520	0
5540	1.96078
5560	0
5580	0
5600	0
5620	2.12766
5640	0
5660	4.54545
5680	0
5700	0
5720	0
5740	0
5760	0
5780	0
5800	0
5820	0
5840	2.5
5860	0
5880	0
5900	2.7027
5920	2.7027
5940	0
5960	0
5980	2.08333
6000	0
6020	0
6040	5.55556
6060	0
6080	0
6100	3.125
6120	0
6140	0
6160	0
6180	0
6200	0
6220	3.22581
6240	0
6260	2.77778
6280	0
6300	0
6320	0
6340	0
6360	0
6380	0
6400	0
6420	0
6440	0
6460	4.7619
6480	0
6500	0
6520	0
6540	0
6560	0
6580	0
6600	0
6620	0
6640	0
6660	0
6680	0
6700	0
6720	0
6740	0
6760	0
6780	0
6800	4.34783
6820	0
6840	0
6860	0
6880	0
6900	0
6920	0
6940	0
6960	0
6980	0
7000	0
7020	0
7040	0
7060	0
7080	0
7100	0
7120	0
7140	4
7160	0
7180	5
7200	0
7220	0
7240	4.7619
7260	0
7280	0
7300	0
7320	0
7340	0
7360	0
7380	5
7400	0
7420	0
7440	2.85714
7460	0
7480	0
7500	4.54545
7520	0
7540	0
7560	0
7580	0
7600	0
7620	0
7640	0
7660	0
7680	0
7700	5.88235
7720	0
7740	5
7760	0
7780	0
7800	0
7820	0
7840	0
7860	0
7880	3.57143
7900	0
7920	0
7940	0
7960	0
7980	0
8000	6.66667
8020	0
8040	0
8060	0
8080	0
8100	0
8120	0
8140	0
8160	7.14286
8180	0
8200	0
8220	0
8240	0
8260	20
8280	0
8300	0
8320	0
8340	0
8360	0
8380	0
8400	0
8420	7.69231
8440	0
8460	0
8480	0
8500	0
8520	0
8540	0
8560	0
8580	0
8600	0
8620	6.66667
8640	0
8660	0
8680	0
8700	0
8720	0
8740	0
8760	0
8780	0
8800	0
8820	0
8840	0
8860	0
8880	0
8900	0
8920	0
8940	0
8960	0
8980	0
9000	0
9020	0
9040	0
9060	0
9080	0
9100	0
9120	15.38462
9140	0
9160	0
9180	0
9200	0
9220	11.11111
9240	0
9260	0
9280	0
9300	0
9320	66.66667
9340	0
9360	0
9380	0
9400	0
9420	0
9440	0
9460	0
9480	7.14286
9500	0
9520	0
9540	0
9560	0
9580	0
9600	0
9620	0
9640	0
9660	0
9680	0
9700	0
9720	0
9740	0
9760	0
9780	0
9800	0
9820	0
9840	0
9860	0
9880	0
9900	8.33333
9920	0
9940	0
9960	0
9980	0
10000	20
10020	0
10040	0
10060	0
10080	0
10100	0
10120	14.28571
10140	0
10160	0
10180	0
10200	0
10220	0
10240	0
10260	0
10280	0
10300	0
10320	0
10340	0
10360	0
10380	0
10400	0
10420	0
10440	0
10460	0
10480	0
10500	0
10520	0
10540	0
10560	0
10580	0
10600	0
10620	0
10640	0
10660	16.66667
10680	0
10700	0
10720	0
10740	0
10760	0
10780	0
10800	0
10820	0
10840	0
10860	0
10880	0
10900	0
10920	0
10940	0
10960	0
10980	0
11000	0
11020	0
11040	16.66667
11060	0
11080	0
11100	0
11120	0
11140	0
11160	0
11180	0
11200	0
11220	16.66667
11240	0
11260	0
11280	0
11300	0
11320	0
11340	0
11360	0
11380	0
11400	0
11420	0
11440	0
11460	0
11480	0
11500	0
11520	0
11540	0
11560	0
11580	0
11600	0
11620	0
11640	0
11660	0
11680	0
11700	0
11720	0
11740	0
11760	0
11780	0
11800	0
11820	0
11840	0
11860	0
11880	0
11900	0
11920	0
11940	0
11960	12.5
11980	0
12000	0
12020	0
12040	0
12060	0
12080	0
12100	0
12120	12.5
12140	0
12160	0
12180	0
12200	0
12220	0
12240	0
12260	0
12280	0
12300	0
12320	0
12340	0
12360	14.28571
12380	0
12400	0
12420	0
12440	0
12460	0
12480	12.5
12500	0
12520	0
12540	0
12560	0
12580	0
12600	0
12620	0
12640	0
12660	0
12680	0
12700	0
12720	0
12740	0
12760	14.28571
12780	0
12800	0
12820	0
12840	0
12860	0
12880	0
12900	0
12920	0
12940	0
12960	0
12980	0
13000	0
13020	0
13040	0
13060	0
13080	0
13100	0
13120	0
13140	0
13160	0
13180	25
13200	0
13220	0
13240	0
13260	0
13280	0
13300	0
13320	0
13340	0
13360	0
13380	0
13400	0
13420	0
13440	0
13460	0
13480	0
13500	0
13520	0
13540	0
13560	0
13580	0
13600	33.33333
13620	0
13640	0
13660	0
13680	0
13700	0
13720	0
13740	0
13760	0
13780	0
13800	0
13820	0
13840	0
13860	0
13880	0
13900	0
13920	28.57143
13940	0
13960	0
13980	0
14000	8.33333
14020	0
14040	50
14060	0
14080	0
14100	0
14120	0
14140	0
14160	0
14180	0
14200	0
14220	0
14240	0
14260	0
14280	0
14300	0
14320	0
14340	0
14360	0
14380	0
14400	0
14420	0
14440	20
14460	0
14480	0
14500	0
14520	0
14540	0
14560	0
14580	0
14600	0
14620	0
14640	0
14660	0
14680	0
14700	0
14720	0
14740	0
14760	0
14780	0
14800	0
14820	0
14840	0
14860	25
14880	0
14900	0
14920	0
14940	0
14960	0
14980	0
15000	0
15020	0
15040	0
15060	0
15080	0
15100	nan
15120	0
15140	0
15160	0
15180	0
15200	0
15220	0
15240	0
15260	0
15280	0
15300	0
15320	0
15340	0
15360	0
15380	0
15400	0
15420	0
15440	0
15460	0
15480	25
15500	33.33333
15520	0
15540	0
15560	0
15580	0
15600	0
15620	0
15640	0
15660	0
15680	0
15700	0
15720	0
15740	0
15760	0
15780	50
15800	0
15820	0
15840	0
15860	0
15880	0
15900	0
15920	0
15940	0
15960	0
15980	0
16000	0
16020	0
16040	0
16060	0
16080	0
16100	0
16120	0
16140	0
16160	nan
16180	0
16200	0
16220	0
16240	0
16260	0
16280	0
16300	0
16320	0
16340	0
16360	0
16380	0
16400	0
16420	0
16440	0
16460	0
16480	0
16500	0
16520	0
16540	0
16560	0
16580	0
16600	0
16620	0
16640	0
16660	0
16680	0
16700	0
16720	0
16740	0
16760	0
16780	0
16800	0
16820	0
16840	0
16860	0
16880	nan
16900	0
16920	0
16940	nan
16960	0
16980	0
17000	0
17020	0
17040	0
17060	0
17080	nan
17100	0
17120	0
17140	0
17160	0
17180	0
17200	0
17220	0
17240	0
17260	0
17280	0
17300	0
17320	0
17340	0
17360	0
17380	0
17400	0
17420	0
17440	0
17460	25
17480	0
17500	0
17520	0
17540	nan
17560	0
17580	nan
17600	0
17620	nan
17640	0
17660	0
17680	0
17700	0
17720	nan
17740	nan
17760	0
17780	0
17800	0
17820	0
17840	0
17860	0
17880	nan
17900	0
17920	0
17940	0
17960	0
17980	0
18000	0
18020	0
18040	0
18060	nan
18080	0
18100	0
18120	0
18140	0
18160	0
18180	nan
18200	0
18220	0
18240	nan
18260	0
18280	nan
18300	0
18320	0
18340	0
18360	nan
18380	nan
18400	0
18420	0
18440	0
18460	0
18480	0
18500	nan
18520	0
18540	nan
18560	0
18580	0
18600	0
18620	0
18640	0
18660	0
18680	nan
18700	nan
18720	0
18740	0
18760	0
18780	0
18800	nan
18820	0
18840	nan
18860	0
18880	0
18900	nan
18920	nan
18940	0
18960	0
18980	0
19000	nan
19020	nan
19040	0
19060	nan
19080	0
19100	0
19120	0
19140	0
19160	0
19180	0
19200	nan
19220	nan
19240	nan
19260	0
19280	0
19300	0
19320	0
19340	nan
19360	nan
19380	0
19400	0
19420	0
19440	0
19460	0
19480	nan
19500	nan
19520	0
19540	nan
19560	nan
19580	nan
19600	0
19620	nan
19640	nan
19660	0
19680	0
19700	nan
19720	0
19740	nan
19760	nan
19780	0
19800	nan
19820	nan
19840	0
19860	0
19880	nan
19900	0
19920	nan
19940	0
19960	nan
19980	nan
20000	nan
20020	nan
20040	nan
20060	nan
20080	nan
20100	0
20120	0
20140	nan
20160	nan
20180	nan
20200	nan
20220	nan
20240	0
20260	0
20280	nan
20300	nan
20320	nan
20340	nan
20360	0
20380	0
20400	nan
20420	nan
20440	nan
20460	nan
20480	nan
20500	nan
20520	nan
20540	nan
20560	nan
20580	nan
20600	nan
20620	nan
20640	0
20660	nan
20680	nan
20700	nan
20720	nan
20740	nan
20760	nan
20780	nan
20800	nan
20820	nan
20840	nan
20860	nan
20880	nan
20900	nan
20920	nan
20940	nan
20960	nan
20980	nan
21000	nan
21020	nan
21040	nan
21060	nan
21080	nan
21100	nan
21120	nan
21140	nan
21160	nan
21180	nan
21200	nan
21220	nan
21240	nan
21260	nan
21280	nan
21300	nan
21320	nan
21340	0
21360	nan
21380	nan
21400	nan
21420	nan
21440	nan
21460	nan
21480	nan
21500	0
21520	nan
21540	nan
21560	nan
21580	nan
21600	nan
21620	nan
21640	nan
21660	nan
21680	nan
21700	nan
21720	nan
21740	nan
21760	nan
21780	nan
21800	nan
21820	nan
21840	nan
21860	nan
21880	nan
21900	nan
21920	nan
21940	nan
21960	nan
21980	nan
22000	0
22020	nan
22040	nan
22060	nan
22080	0
22100	0
22120	nan
22140	nan
22160	nan
22180	nan
22200	nan
22220	nan
22240	nan
22260	nan
22280	nan
22300	nan
22320	nan
22340	nan
22360	nan
22380	nan
22400	nan
22420	nan
22440	0
22460	nan
22480	nan
22500	nan
22520	nan
22540	nan
22560	nan
22580	nan
22600	nan
22620	nan
22640	nan
22660	nan
22680	nan
22700	nan
22720	nan
22740	nan
22760	nan
22780	nan
22800	nan
22820	nan
22840	nan
22860	nan
22880	nan
22900	nan
22920	nan
22940	nan
22960	0
22980	nan
23000	nan
23020	nan
23040	nan
23060	nan
23080	nan
23100	nan
23120	nan
23140	nan
23160	nan
23180	nan
23200	nan
23220	nan
23240	nan
23260	nan
23280	nan
23300	nan
23320	nan
23340	nan
23360	nan
23380	nan
23400	nan
23420	nan
23440	nan
23460	nan
23480	nan
23500	nan
23520	nan
23540	nan
23560	nan
23580	nan
23600	nan
23620	nan
23640	nan
23660	nan
23680	nan
23700	nan
23720	nan
23740	nan
23760	nan
23780	nan
23800	nan
23820	nan
23840	nan
23860	nan
23880	nan
23900	nan
23920	nan
23940	nan
23960	nan
23980	nan
24000	nan
24020	nan
24040	nan
24060	nan
24080	nan
24100	nan
24120	nan
24140	nan
24160	nan
24180	nan
24200	nan
24220	nan
24240	nan
24260	nan
24280	nan
24300	nan
24320	nan
24340	nan
24360	nan
24380	nan
24400	nan
24420	nan
24440	nan
24460	nan
24480	nan
24500	nan
24520	nan
24540	nan
24560	nan
24580	nan
24600	nan
24620	nan
24640	nan
24660	nan
24680	nan
24700	nan
24720	nan
24740	nan
24760	nan
24780	nan
24800	nan
24820	nan
24840	nan
24860	nan
24880	nan
24900	nan
24920	nan
24940	nan
24960	nan
24980	nan
25000	nan
25020	nan
25040	nan
25060	nan
25080	nan
25100	nan
25120	nan
25140	nan
25160	nan
25180	nan
25200	nan
25220	nan
25240	nan
25260	nan
25280	nan
25300	nan
25320	nan
25340	nan
25360	nan
25380	nan
25400	nan
25420	nan
25440	nan
25460	nan
25480	nan
25500	nan
25520	nan
25540	nan
25560	nan
25580	nan
25600	nan
25620	nan
25640	nan
25660	nan
25680	nan
25700	nan
25720	nan
25740	nan
25760	nan
25780	nan
25800	nan
25820	nan
25840	nan
25860	nan
25880	nan
25900	nan
25920	nan
25940	nan
25960	nan
25980	nan
26000	nan
26020	nan
26040	nan
26060	nan
26080	nan
26100	nan
26120	nan
26140	nan
26160	nan
26180	nan
26200	nan
26220	nan
26240	nan
26260	nan
26280	nan
26300	nan
26320	nan
26340	nan
26360	nan
26380	nan
26400	nan
26420	nan
26440	nan
26460	nan
26480	nan
26500	nan
26520	nan
26540	nan
26560	nan
26580	nan
26600	nan
26620	nan
26640	nan
26660	nan
26680	nan
26700	nan
26720	nan
26740	nan
26760	nan
26780	nan
26800	nan
26820	nan
26840	nan
26860	nan
26880	nan
26900	nan
26920	nan
26940	nan
26960	nan
26980	nan
27000	nan
27020	nan
27040	nan
27060	nan
27080	nan
27100	nan
27120	nan
27140	nan
27160	nan
27180	nan
27200	nan
27220	nan
27240	nan
27260	nan
27280	nan
27300	nan
27320	nan
27340	nan
27360	nan
27380	nan
27400	nan
27420	nan
27440	nan
27460	nan
27480	nan
27500	nan
27520	nan
27540	nan
27560	nan
27580	nan
27600	nan
27620	nan
27640	nan
27660	nan
27680	nan
27700	nan
27720	nan
27740	nan
27760	nan
27780	nan
27800	nan
27820	nan
27840	nan
27860	nan
27880	nan
27900	nan
27920	nan
27940	nan
27960	nan
27980	nan
28000	nan
28020	nan
28040	nan
28060	nan
28080	nan
28100	nan
28120	nan
28140	nan
28160	nan
28180
28200
28220
28240
28260
28280
28300
28320
28340
28360
28380
28400
28420
28440
28460
28480
28500
28520
28540
28560
28580
28600
28620
28640
28660
28680
28700
28720
28740
28760
28780
28800
28820
28840
28860
28880
28900
28920
28940
28960
28980
29000
29020
29040
29060
29080
29100
29120
29140
29160
29180
29200
29220
29240
29260
29280
29300
29320
29340
29360
29380
29400
29420
29440
29460
29480
29500
29520
29540
29560
29580
29600
29620
29640
29660
29680
29700
29720
29740
29760
29780
29800
29820
29840
29860
29880
29900
29920
29940
29960
29980
30000
30020
30040
30060
30080
30100
30120
30140
30160
30180
30200
30220
30240
30260
30280
30300
30320
30340
30360
30380
30400
30420
30440
30460
30480
30500
30520
30540
30560
30580
30600
30620
30640
30660
30680
30700
30720
30740
30760
30780
30800
30820
30840
30860
30880
30900
30920
30940
30960
30980
31000
31020
31040
31060
31080
31100
31120
31140
31160
31180
31200
31220
31240
31260
31280
31300
31320
31340
31360
31380
31400
31420
31440
31460
31480
31500
31520
31540
31560
31580
31600
31620
31640
31660
31680
31700
31720
31740
31760
31780
31800
31820
31840
31860
31880
31900
31920
31940
31960
31980
32000
32020
32040
32060
32080
32100
32120
32140
32160
32180
32200
32220
32240
32260
32280
32300
32320
32340
32360
32380
32400
32420
32440
32460
32480
32500
32520
32540
32560
32580
32600
32620
32640
32660
32680
32700
32720
32740
