# Supplementary material for: Highly efficient exciton-exciton annihilation in single conjugated polymer chains
Source: Nat Commun. 2026 Jan 6;17:731. doi: 10.1038/s41467-025-67422-z (PMC12820388; doi:10.1038/s41467-025-67422-z)
Supplement: Supplementary file 3 — Source data [file 41467_2025_67422_MOESM3_ESM.zip › Main Figs/Fig2/Fig2d/Number-of-emitters-TRAB.txt]

-4580	1
-4560	1
-4540	1
-4520	1
-4500	1
-4480	1
-4460	1
-4440	1
-4420	1
-4400	1
-4380	1
-4360	1
-4340	1
-4320	1
-4300	1
-4280	1
-4260	1
-4240	1
-4220	1
-4200	1
-4180	1
-4160	1
-4140	1
-4120	-0.72414
-4100	1
-4080	1
-4060	1
-4040	-0.6129
-4020	-0.6129
-4000	1
-3980	1
-3960	1
-3940	-0.63934
-3920	-0.1976
-3900	-1.32558
-3880	1
-3860	1
-3840	1
-3820	1
-3800	1
-3780	1
-3760	-1.12766
-3740	1
-3720	1
-3700	-2.7037
-3680	-0.2766
-3660	1
-3640	-1.5
-3620	1
-3600	-1.08333
-3580	-1.77778
-3560	-2.7037
-3540	1
-3520	1
-3500	1
-3480	1
-3460	1
-3440	1
-3420	1
-3400	1
-3380	-1.04082
-3360	-0.43885
-3340	1
-3320	1
-3300	1
-3280	-2.0303
-3260	-0.52672
-3240	-0.3468
-3220	1
-3200	1
-3180	-4.88235
-3160	1
-3140	1
-3120	1
-3100	-0.52672
-3080	-0.62602
-3060	-1.38095
-3040	-1.7027
-3020	-0.65289
-3000	1
-2980	1
-2960	-6.69231
-2940	-2.84615
-2920	1
-2900	-0.50376
-2880	1
-2860	1
-2840	-0.8018
-2820	1
-2800	1
-2780	1
-2760	1
-2740	-3.54545
-2720	-4.26316
-2700	1
-2680	-0.55039
-2660	1
-2640	-2.0303
-2620	-3.34783
-2600	1
-2580	-0.32159
-2560	1
-2540	-3.54545
-2520	-1.7027
-2500	1
-2480	-0.68067
-2460	-1.77778
-2440	1
-2420	-0.38889
-2400	-2.84615
-2380	1
-2360	1
-2340	-2.57143
-2320	1
-2300	-3.16667
-2280	-2.84615
-2260	1
-2240	-3
-2220	-5.66667
-2200	-3.54545
-2180	1
-2160	-0.72414
-2140	-0.32743
-2120	1
-2100	-0.65289
-2080	-6.14286
-2060	1
-2040	-0.5873
-2020	1
-2000	-0.92308
-1980	-0.63934
-1960	1
-1940	-2.57143
-1920	-0.6
-1900	-5.66667
-1880	-13.28571
-1860	1
-1840	-7.33333
-1820	-10.11111
-1800	-49
-1780	-0.86916
-1760	-6.14286
-1740	-6.14286
-1720	1
-1700	-0.37615
-1680	-10.11111
-1660	1
-1640	1
-1620	-0.47783
-1600	1
-1580	1
-1560	1
-1540	-4.55556
-1520	1
-1500	-6.69231
-1480	-9
-1460	-8.09091
-1440	-0.66667
-1420	-0.90476
-1400	-4
-1380	1
-1360	1
-1340	1
-1320	1
-1300	-0.43541
-1280	-2.125
-1260	1
-1240	1
-1220	1
-1200	1
-1180	-4.26316
-1160	-2.84615
-1140	1
-1120	-0.44928
-1100	1
-1080	-3.54545
-1060	1
-1040	-0.81818
-1020	1
-1000	-8.09091
-980	-0.78571
-960	-11.5
-940	-0.22249
-920	1
-900	1
-880	1
-860	1
-840	1
-820	-3.54545
-800	-4
-780	1
-760	1
-740	1
-720	1
-700	-0.88679
-680	-6.69231
-660	1
-640	1
-620	-11.5
-600	-0.25786
-580	1
-560	-19
-540	-4.26316
-520	-6.14286
-500	-32.33333
-480	17.66667
-460	-6.14286
-440	-3.34783
-420	-49
-400	1
-380	1
-360	1
-340	8.69231
-320	1
-300	-5.25
-280	1
-260	-49
-240	-1.85714
-220	-0.72414
-200	1
-180	-49
-160	-5.66667
-140	1
-120	-3.7619
-100	-0.85185
-80	-4.88235
-60	1
-40	4.50877
-20	3.15247
0	6.95117
20	3.98527
40	3.46924
60	2.78717
80	2.99715
100	2.86526
120	2.73136
140	2.30643
160	2.46664
180	2.07103
200	2.03093
220	2.18597
240	2.08636
260	2.69547
280	1.87883
300	1.94867
320	2.21594
340	1.94003
360	2.34742
380	2.00653
400	1.69042
420	1.87712
440	1.67917
460	1.89434
480	1.74795
500	1.64899
520	1.56891
540	1.68591
560	2.13443
580	1.67912
600	1.61169
620	1.75943
640	1.40826
660	1.51034
680	1.52693
700	1.59833
720	1.41383
740	1.75217
760	2.05213
780	1.78108
800	1.45563
820	1.6465
840	1.61964
860	1.6003
880	1.68985
900	1.47034
920	1.46385
940	1.73999
960	1.96502
980	1.25359
1000	1.75939
1020	2.25889
1040	1.72961
1060	1.52293
1080	1.72604
1100	1.31658
1120	1.38894
1140	1.47619
1160	1.6034
1180	1.3271
1200	1.47493
1220	1.64893
1240	1.40912
1260	1.76511
1280	1.61771
1300	1.16529
1320	1.39894
1340	1.32258
1360	1.88149
1380	1.99448
1400	1.28965
1420	1.86768
1440	1.42123
1460	1.15326
1480	1.24732
1500	1.07386
1520	1.07862
1540	1.17361
1560	1.59952
1580	1.68493
1600	1.47226
1620	1.36541
1640	1.36452
1660	1.21622
1680	1.6192
1700	1.23256
1720	1.11136
1740	1.46368
1760	1.2805
1780	1.48544
1800	1.80483
1820	1.12837
1840	1
1860	1.14025
1880	2.12045
1900	1.66667
1920	1.15083
1940	1.41494
1960	1.40161
1980	1
2000	1.17544
2020	1.17513
2040	1.94637
2060	2.16732
2080	2.06007
2100	1.56338
2120	1
2140	1
2160	1.23202
2180	1.22624
2200	2.42857
2220	1.69204
2240	1.2381
2260	1
2280	3.20588
2300	1.7874
2320	1
2340	1.28736
2360	1.33784
2380	15.81481
2400	1.36765
2420	1.36364
2440	1
2460	1
2480	-2.33333
2500	1.39216
2520	1.49751
2540	1.47393
2560	1.4902
2580	1.46729
2600	1
2620	1
2640	1
2660	12.53846
2680	2.9802
2700	-20.42857
2720	3.73973
2740	1.62893
2760	1.66667
2780	4.0303
2800	3.08333
2820	6.55556
2840	1
2860	1.74627
2880	1.77519
2900	-3.7619
2920	1
2940	1.88496
2960	1
2980	1.9434
3000	1
3020	1.9434
3040	1
3060	1
3080	1
3100	9
3120	1
3140	1
3160	1
3180	2.72414
3200	-8.52381
3220	1
3240	1
3260	2.03093
3280	-0.68067
3300	2.66667
3320	2.44928
3340	2.20482
3360	1
3380	3.27273
3400	1
3420	2.6129
3440	1
3460	2.96078
3480	2.81818
3500	1
3520	1
3540	1
3560	1
3580	1
3600	1
3620	1
3640	-1.40964
3660	1
3680	4.22581
3700	1
3720	1
3740	1
3760	17.66667
3780	1
3800	1
3820	8.14286
3840	15.28571
3860	1
3880	1
3900	1
3920	1
3940	1
3960	1
3980	1
4000	-6.14286
4020	-32.33333
4040	-19
4060	-32.33333
4080	1
4100	1
4120	-0.38249
4140	1
4160	1
4180	-4.88235
4200	-15.66667
4220	-6.14286
4240	1
4260	1
4280	1
4300	-2.57143
4320	1
4340	1
4360	-24
4380	1
4400	-4.88235
4420	1
4440	1
4460	-1.5641
4480	-2.33333
4500	1
4520	-3
4540	1
4560	1
4580	1
4600	-4.26316
4620	1
4640	1
4660	-1.22222
4680	1
4700	1
4720	1
4740	1
4760	-2.7037
4780	1
4800	1
4820	-1.12766
4840	1
4860	-0.17647
4880	-2.125
4900	1
4920	-0.43885
4940	1
4960	1
4980	1
5000	-2.22581
5020	1
5040	1
5060	1
5080	1
5100	1
5120	1
5140	1
5160	1
5180	1
5200	-0.88679
5220	-1.43902
5240	-0.17647
5260	1
5280	1
5300	1
5320	-0.85185
5340	1
5360	1
5380	1
5400	1
5420	1
5440	1
5460	1
5480	-0.72414
5500	1
5520	1
5540	-1.04082
5560	1
5580	1
5600	1
5620	-0.88679
5640	1
5660	-0.28205
5680	1
5700	1
5720	1
5740	1
5760	1
5780	1
5800	1
5820	1
5840	-0.66667
5860	1
5880	1
5900	-0.5873
5920	-0.5873
5940	1
5960	1
5980	-0.92308
6000	1
6020	1
6040	-0.21951
6060	1
6080	1
6100	-0.47059
6120	1
6140	1
6160	1
6180	1
6200	1
6220	-0.44928
6240	1
6260	-0.5625
6280	1
6300	1
6320	1
6340	1
6360	1
6380	1
6400	1
6420	1
6440	1
6460	-0.26582
6480	1
6500	1
6520	1
6540	1
6560	1
6580	1
6600	1
6620	1
6640	1
6660	1
6680	1
6700	1
6720	1
6740	1
6760	1
6780	1
6800	-0.2987
6820	1
6840	1
6860	1
6880	1
6900	1
6920	1
6940	1
6960	1
6980	1
7000	1
7020	1
7040	1
7060	1
7080	1
7100	1
7120	1
7140	-0.33333
7160	1
7180	-0.25
7200	1
7220	1
7240	-0.26582
7260	1
7280	1
7300	1
7320	1
7340	1
7360	1
7380	-0.25
7400	1
7420	1
7440	-0.53846
7460	1
7480	1
7500	-0.28205
7520	1
7540	1
7560	1
7580	1
7600	1
7620	1
7640	1
7660	1
7680	1
7700	-0.20482
7720	1
7740	-0.25
7760	1
7780	1
7800	1
7820	1
7840	1
7860	1
7880	-0.38889
7900	1
7920	1
7940	1
7960	1
7980	1
8000	-0.17647
8020	1
8040	1
8060	1
8080	1
8100	1
8120	1
8140	1
8160	-0.16279
8180	1
8200	1
8220	1
8240	1
8260	-0.05263
8280	1
8300	1
8320	1
8340	1
8360	1
8380	1
8400	1
8420	-0.14943
8440	1
8460	1
8480	1
8500	1
8520	1
8540	1
8560	1
8580	1
8600	1
8620	-0.17647
8640	1
8660	1
8680	1
8700	1
8720	1
8740	1
8760	1
8780	1
8800	1
8820	1
8840	1
8860	1
8880	1
8900	1
8920	1
8940	1
8960	1
8980	1
9000	1
9020	1
9040	1
9060	1
9080	1
9100	1
9120	-0.06952
9140	1
9160	1
9180	1
9200	1
9220	-0.0989
9240	1
9260	1
9280	1
9300	1
9320	-0.01523
9340	1
9360	1
9380	1
9400	1
9420	1
9440	1
9460	1
9480	-0.16279
9500	1
9520	1
9540	1
9560	1
9580	1
9600	1
9620	1
9640	1
9660	1
9680	1
9700	1
9720	1
9740	1
9760	1
9780	1
9800	1
9820	1
9840	1
9860	1
9880	1
9900	-0.13636
9920	1
9940	1
9960	1
9980	1
10000	-0.05263
10020	1
10040	1
10060	1
10080	1
10100	1
10120	-0.07527
10140	1
10160	1
10180	1
10200	1
10220	1
10240	1
10260	1
10280	1
10300	1
10320	1
10340	1
10360	1
10380	1
10400	1
10420	1
10440	1
10460	1
10480	1
10500	1
10520	1
10540	1
10560	1
10580	1
10600	1
10620	1
10640	1
10660	-0.06383
10680	1
10700	1
10720	1
10740	1
10760	1
10780	1
10800	1
10820	1
10840	1
10860	1
10880	1
10900	1
10920	1
10940	1
10960	1
10980	1
11000	1
11020	1
11040	-0.06383
11060	1
11080	1
11100	1
11120	1
11140	1
11160	1
11180	1
11200	1
11220	-0.06383
11240	1
11260	1
11280	1
11300	1
11320	1
11340	1
11360	1
11380	1
11400	1
11420	1
11440	1
11460	1
11480	1
11500	1
11520	1
11540	1
11560	1
11580	1
11600	1
11620	1
11640	1
11660	1
11680	1
11700	1
11720	1
11740	1
11760	1
11780	1
11800	1
11820	1
11840	1
11860	1
11880	1
11900	1
11920	1
11940	1
11960	-0.08696
11980	1
12000	1
12020	1
12040	1
12060	1
12080	1
12100	1
12120	-0.08696
12140	1
12160	1
12180	1
12200	1
12220	1
12240	1
12260	1
12280	1
12300	1
12320	1
12340	1
12360	-0.07527
12380	1
12400	1
12420	1
12440	1
12460	1
12480	-0.08696
12500	1
12520	1
12540	1
12560	1
12580	1
12600	1
12620	1
12640	1
12660	1
12680	1
12700	1
12720	1
12740	1
12760	-0.07527
12780	1
12800	1
12820	1
12840	1
12860	1
12880	1
12900	1
12920	1
12940	1
12960	1
12980	1
13000	1
13020	1
13040	1
13060	1
13080	1
13100	1
13120	1
13140	1
13160	1
13180	-0.04167
13200	1
13220	1
13240	1
13260	1
13280	1
13300	1
13320	1
13340	1
13360	1
13380	1
13400	1
13420	1
13440	1
13460	1
13480	1
13500	1
13520	1
13540	1
13560	1
13580	1
13600	-0.03093
13620	1
13640	1
13660	1
13680	1
13700	1
13720	1
13740	1
13760	1
13780	1
13800	1
13820	1
13840	1
13860	1
13880	1
13900	1
13920	-0.03627
13940	1
13960	1
13980	1
14000	-0.13636
14020	1
14040	-0.02041
14060	1
14080	1
14100	1
14120	1
14140	1
14160	1
14180	1
14200	1
14220	1
14240	1
14260	1
14280	1
14300	1
14320	1
14340	1
14360	1
14380	1
14400	1
14420	1
14440	-0.05263
14460	1
14480	1
14500	1
14520	1
14540	1
14560	1
14580	1
14600	1
14620	1
14640	1
14660	1
14680	1
14700	1
14720	1
14740	1
14760	1
14780	1
14800	1
14820	1
14840	1
14860	-0.04167
14880	1
14900	1
14920	1
14940	1
14960	1
14980	1
15000	1
15020	1
15040	1
15060	1
15080	1
15100	--
15120	1
15140	1
15160	1
15180	1
15200	1
15220	1
15240	1
15260	1
15280	1
15300	1
15320	1
15340	1
15360	1
15380	1
15400	1
15420	1
15440	1
15460	1
15480	-0.04167
15500	-0.03093
15520	1
15540	1
15560	1
15580	1
15600	1
15620	1
15640	1
15660	1
15680	1
15700	1
15720	1
15740	1
15760	1
15780	-0.02041
15800	1
15820	1
15840	1
15860	1
15880	1
15900	1
15920	1
15940	1
15960	1
15980	1
16000	1
16020	1
16040	1
16060	1
16080	1
16100	1
16120	1
16140	1
16160	--
16180	1
16200	1
16220	1
16240	1
16260	1
16280	1
16300	1
16320	1
16340	1
16360	1
16380	1
16400	1
16420	1
16440	1
16460	1
16480	1
16500	1
16520	1
16540	1
16560	1
16580	1
16600	1
16620	1
16640	1
16660	1
16680	1
16700	1
16720	1
16740	1
16760	1
16780	1
16800	1
16820	1
16840	1
16860	1
16880	--
16900	1
16920	1
16940	--
16960	1
16980	1
17000	1
17020	1
17040	1
17060	1
17080	--
17100	1
17120	1
17140	1
17160	1
17180	1
17200	1
17220	1
17240	1
17260	1
17280	1
17300	1
17320	1
17340	1
17360	1
17380	1
17400	1
17420	1
17440	1
17460	-0.04167
17480	1
17500	1
17520	1
17540	--
17560	1
17580	--
17600	1
17620	--
17640	1
17660	1
17680	1
17700	1
17720	--
17740	--
17760	1
17780	1
17800	1
17820	1
17840	1
17860	1
17880	--
17900	1
17920	1
17940	1
17960	1
17980	1
18000	1
18020	1
18040	1
18060	--
18080	1
18100	1
18120	1
18140	1
18160	1
18180	--
18200	1
18220	1
18240	--
18260	1
18280	--
18300	1
18320	1
18340	1
18360	--
18380	--
18400	1
18420	1
18440	1
18460	1
18480	1
18500	--
18520	1
18540	--
18560	1
18580	1
18600	1
18620	1
18640	1
18660	1
18680	--
18700	--
18720	1
18740	1
18760	1
18780	1
18800	--
18820	1
18840	--
18860	1
18880	1
18900	--
18920	--
18940	1
18960	1
18980	1
19000	--
19020	--
19040	1
19060	--
19080	1
19100	1
19120	1
19140	1
19160	1
19180	1
19200	--
19220	--
19240	--
19260	1
19280	1
19300	1
19320	1
19340	--
19360	--
19380	1
19400	1
19420	1
19440	1
19460	1
19480	--
19500	--
19520	1
19540	--
19560	--
19580	--
19600	1
19620	--
19640	--
19660	1
19680	1
19700	--
19720	1
19740	--
19760	--
19780	1
19800	--
19820	--
19840	1
19860	1
19880	--
19900	1
19920	--
19940	1
19960	--
19980	--
20000	--
20020	--
20040	--
20060	--
20080	--
20100	1
20120	1
20140	--
20160	--
20180	--
20200	--
20220	--
20240	1
20260	1
20280	--
20300	--
20320	--
20340	--
20360	1
20380	1
20400	--
20420	--
20440	--
20460	--
20480	--
20500	--
20520	--
20540	--
20560	--
20580	--
20600	--
20620	--
20640	1
20660	--
20680	--
20700	--
20720	--
20740	--
20760	--
20780	--
20800	--
20820	--
20840	--
20860	--
20880	--
20900	--
20920	--
20940	--
20960	--
20980	--
21000	--
21020	--
21040	--
21060	--
21080	--
21100	--
21120	--
21140	--
21160	--
21180	--
21200	--
21220	--
21240	--
21260	--
21280	--
21300	--
21320	--
21340	1
21360	--
21380	--
21400	--
21420	--
21440	--
21460	--
21480	--
21500	1
21520	--
21540	--
21560	--
21580	--
21600	--
21620	--
21640	--
21660	--
21680	--
21700	--
21720	--
21740	--
21760	--
21780	--
21800	--
21820	--
21840	--
21860	--
21880	--
21900	--
21920	--
21940	--
21960	--
21980	--
22000	1
22020	--
22040	--
22060	--
22080	1
22100	1
22120	--
22140	--
22160	--
22180	--
22200	--
22220	--
22240	--
22260	--
22280	--
22300	--
22320	--
22340	--
22360	--
22380	--
22400	--
22420	--
22440	1
22460	--
22480	--
22500	--
22520	--
22540	--
22560	--
22580	--
22600	--
22620	--
22640	--
22660	--
22680	--
22700	--
22720	--
22740	--
22760	--
22780	--
22800	--
22820	--
22840	--
22860	--
22880	--
22900	--
22920	--
22940	--
22960	1
22980	--
23000	--
23020	--
23040	--
23060	--
23080	--
23100	--
23120	--
23140	--
23160	--
23180	--
23200	--
23220	--
23240	--
23260	--
23280	--
23300	--
23320	--
23340	--
23360	--
23380	--
23400	--
23420	--
23440	--
23460	--
23480	--
23500	--
23520	--
23540	--
23560	--
23580	--
23600	--
23620	--
23640	--
23660	--
23680	--
23700	--
23720	--
23740	--
23760	--
23780	--
23800	--
23820	--
23840	--
23860	--
23880	--
23900	--
23920	--
23940	--
23960	--
23980	--
24000	--
24020	--
24040	--
24060	--
24080	--
24100	--
24120	--
24140	--
24160	--
24180	--
24200	--
24220	--
24240	--
24260	--
24280	--
24300	--
24320	--
24340	--
24360	--
24380	--
24400	--
24420	--
24440	--
24460	--
24480	--
24500	--
24520	--
24540	--
24560	--
24580	--
24600	--
24620	--
24640	--
24660	--
24680	--
24700	--
24720	--
24740	--
24760	--
24780	--
24800	--
24820	--
24840	--
24860	--
24880	--
24900	--
24920	--
24940	--
24960	--
24980	--
25000	--
25020	--
25040	--
25060	--
25080	--
25100	--
25120	--
25140	--
25160	--
25180	--
25200	--
25220	--
25240	--
25260	--
25280	--
25300	--
25320	--
25340	--
25360	--
25380	--
25400	--
25420	--
25440	--
25460	--
25480	--
25500	--
25520	--
25540	--
25560	--
25580	--
25600	--
25620	--
25640	--
25660	--
25680	--
25700	--
25720	--
25740	--
25760	--
25780	--
25800	--
25820	--
25840	--
25860	--
25880	--
25900	--
25920	--
25940	--
25960	--
25980	--
26000	--
26020	--
26040	--
26060	--
26080	--
26100	--
26120	--
26140	--
26160	--
26180	--
26200	--
26220	--
26240	--
26260	--
26280	--
26300	--
26320	--
26340	--
26360	--
26380	--
26400	--
26420	--
26440	--
26460	--
26480	--
26500	--
26520	--
26540	--
26560	--
26580	--
26600	--
26620	--
26640	--
26660	--
26680	--
26700	--
26720	--
26740	--
26760	--
26780	--
26800	--
26820	--
26840	--
26860	--
26880	--
26900	--
26920	--
26940	--
26960	--
26980	--
27000	--
27020	--
27040	--
27060	--
27080	--
27100	--
27120	--
27140	--
27160	--
27180	--
27200	--
27220	--
27240	--
27260	--
27280	--
27300	--
27320	--
27340	--
27360	--
27380	--
27400	--
27420	--
27440	--
27460	--
27480	--
27500	--
27520	--
27540	--
27560	--
27580	--
27600	--
27620	--
27640	--
27660	--
27680	--
27700	--
27720	--
27740	--
27760	--
27780	--
27800	--
27820	--
27840	--
27860	--
27880	--
27900	--
27920	--
27940	--
27960	--
27980	--
28000	--
28020	--
28040	--
28060	--
28080	--
28100	--
28120	--
28140	--
28160	--
28180
28200
28220
28240
28260
28280
28300
28320
28340
28360
28380
28400
28420
28440
28460
28480
28500
28520
28540
28560
28580
28600
28620
28640
28660
28680
28700
28720
28740
28760
28780
28800
28820
28840
28860
28880
28900
28920
28940
28960
28980
29000
29020
29040
29060
29080
29100
29120
29140
29160
29180
29200
29220
29240
29260
29280
29300
29320
29340
29360
29380
29400
29420
29440
29460
29480
29500
29520
29540
29560
29580
29600
29620
29640
29660
29680
29700
29720
29740
29760
29780
29800
29820
29840
29860
29880
29900
29920
29940
29960
29980
30000
30020
30040
30060
30080
30100
30120
30140
30160
30180
30200
30220
30240
30260
30280
30300
30320
30340
30360
30380
30400
30420
30440
30460
30480
30500
30520
30540
30560
30580
30600
30620
30640
30660
30680
30700
30720
30740
30760
30780
30800
30820
30840
30860
30880
30900
30920
30940
30960
30980
31000
31020
31040
31060
31080
31100
31120
31140
31160
31180
31200
31220
31240
31260
31280
31300
31320
31340
31360
31380
31400
31420
31440
31460
31480
31500
31520
31540
31560
31580
31600
31620
31640
31660
31680
31700
31720
31740
31760
31780
31800
31820
31840
31860
31880
31900
31920
31940
31960
31980
32000
32020
32040
32060
32080
32100
32120
32140
32160
32180
32200
32220
32240
32260
32280
32300
32320
32340
32360
32380
32400
32420
32440
32460
32480
32500
32520
32540
32560
32580
32600
32620
32640
32660
32680
32700
32720
32740
