# Supplementary material for: Highly efficient exciton-exciton annihilation in single conjugated polymer chains
Source: Nat Commun. 2026 Jan 6;17:731. doi: 10.1038/s41467-025-67422-z (PMC12820388; doi:10.1038/s41467-025-67422-z)
Supplement: Supplementary file 3 — Source data [file 41467_2025_67422_MOESM3_ESM.zip › Main Figs/Fig3/Fig3b/CR-TimeTrace.txt]

Time (s) Colour Ratio (per 20 ms)
0	0.36364
0.02	0.27778
0.04	0.25714
0.06	0.09524
0.08	-0.10526
0.1	-0.14894
0.12	0.22222
0.14	0
0.16	0.03846
0.18	0.2549
0.2	0.13725
0.22	0.34884
0.24	0
0.26	-0.08475
0.28	-0.04615
0.3	0.15789
0.32	-0.17241
0.34	0.04
0.36	-0.13725
0.38	-0.15
0.4	-0.03704
0.42	0.12195
0.44	0.17949
0.46	0.10345
0.48	0.15
0.5	0.13636
0.52	0.19048
0.54	-0.19048
0.56	0.05263
0.58	0.14286
0.6	0.10526
0.62	0.21212
0.64	0.25926
0.66	0.63636
0.68	0.35714
0.7	0.44
0.72	0.36
0.74	0.03704
0.76	-0.30435
0.78	0.21739
0.8	0.55556
0.82	0.15385
0.84	0.23077
0.86	0.36364
0.88	0.21429
0.9	0.5
0.92	0.5
0.94	0.46154
0.96	-0.125
0.98	0.4375
1	0.33333
1.02	0.36
1.04	0.18182
1.06	0.58621
1.08	0.33333
1.1	0.61905
1.12	0.64706
1.14	0.47368
1.16	-0.03226
1.18	-0.23404
1.2	-0.11111
1.22	-0.13043
1.24	-0.06494
1.26	-0.1954
1.28	0.2
1.3	-0.06897
1.32	-0.1236
1.34	-0.15294
1.36	-0.37349
1.38	0.01124
1.4	-0.01266
1.42	-0.16484
1.44	-0.30769
1.46	-0.05618
1.48	-0.02273
1.5	-0.09091
1.52	0.01205
1.54	-0.14634
1.56	-0.2381
1.58	-0.18421
1.6	-0.30337
1.62	-0.13043
1.64	0.08434
1.66	-0.27907
1.68	-0.24731
1.7	-0.03371
1.72	0
1.74	-0.01408
1.76	-0.08642
1.78	0.01235
1.8	-0.08642
1.82	-0.03297
1.84	0
1.86	-0.14894
1.88	-0.25
1.9	-0.32632
1.92	-0.17647
1.94	-0.15556
1.96	-0.20513
1.98	-0.06522
2	-0.24675
2.02	0.14634
2.04	-0.22581
2.06	0.01149
2.08	-0.10638
2.1	-0.06818
2.12	-0.09302
2.14	-0.08434
2.16	-0.10811
2.18	-0.11765
2.2	-0.19101
2.22	-0.25581
2.24	-0.31313
2.26	-0.13043
2.28	-0.175
2.3	-0.11828
2.32	-0.06818
2.34	-0.32558
2.36	-0.20833
2.38	-0.1134
2.4	-0.06494
2.42	-0.32039
2.44	-0.31034
2.46	0.14943
2.48	0.11688
2.5	0.2069
2.52	0.09434
2.54	0.0303
2.56	0.10169
2.58	-0.05376
2.6	0.15888
2.62	0.31707
2.64	0.47059
2.66	0.57447
2.68	0.5625
2.7	0.01266
2.72	-0.06452
2.74	-0.2
2.76	-0.31429
2.78	-0.26667
2.8	-0.1
2.82	-0.09333
2.84	-0.25532
2.86	0.01031
2.88	-0.25926
2.9	-0.17778
2.92	-0.09589
2.94	-0.09524
2.96	-0.25
2.98	0.06173
3	-0.09677
3.02	-0.19101
3.04	-0.10112
3.06	-0.29412
3.08	-0.28571
3.1	-0.14286
3.12	-0.25
3.14	-0.02128
3.16	-0.15294
3.18	0.05495
3.2	-0.24675
3.22	-0.2449
3.24	-0.05263
3.26	-0.2
3.28	-0.07692
3.3	-0.42857
3.32	-0.42222
3.34	-0.30952
3.36	-0.19512
3.38	-0.23457
3.4	-0.19101
3.42	-0.17391
3.44	-0.26316
3.46	-0.39216
3.48	-0.14019
3.5	-0.10345
3.52	-0.19512
3.54	-0.13978
3.56	-0.29545
3.58	-0.275
3.6	-0.17949
3.62	-0.19512
3.64	-0.30526
3.66	-0.10145
3.68	0.08889
3.7	-0.09244
3.72	-0.17526
3.74	0.02632
3.76	-0.08642
3.78	-0.09333
3.8	-0.07463
3.82	-0.21649
3.84	0.02083
3.86	-0.13333
3.88	-0.13514
3.9	-0.08434
3.92	-0.025
3.94	-0.29268
3.96	-0.2037
3.98	-0.14286
4	-0.03846
4.02	-0.04762
4.04	-0.19192
4.06	-0.21739
4.08	-0.05405
4.1	-0.15888
4.12	-0.11765
4.14	-0.04854
4.16	-0.12644
4.18	-0.17073
4.2	-0.01695
4.22	-0.09677
4.24	0.24138
4.26	0
4.28	0.54545
4.3	-0.04762
4.32	0
4.34	0.08475
4.36	0.05405
4.38	-0.01639
4.4	-0.09524
4.42	0.04762
4.44	-0.41573
4.46	0.15
4.48	-0.07368
4.5	-0.2619
4.52	-0.14667
4.54	-0.31034
4.56	0.13333
4.58	0.11765
4.6	-0.10145
4.62	-0.16456
4.64	-0.02778
4.66	-0.07895
4.68	0
4.7	0.06667
4.72	-0.22727
4.74	-0.2093
4.76	0.06024
4.78	0.03896
4.8	0.13636
4.82	-0.09091
4.84	-0.08333
4.86	-0.06977
4.88	-0.08642
4.9	0.05882
4.92	-0.06667
4.94	-0.18182
4.96	-0.06383
4.98	-0.24138
5	-0.23457
5.02	-0.30435
5.04	-0.29268
5.06	-0.18182
5.08	-0.26761
5.1	-0.07692
5.12	-0.03297
5.14	-0.10476
5.16	-0.2
5.18	-0.16129
5.2	-0.22105
5.22	-0.14286
5.24	-0.03896
5.26	-0.13043
5.28	-0.30189
5.3	-0.30909
5.32	-0.15217
5.34	-0.07273
5.36	0.19608
5.38	-0.05882
5.4	-0.1954
5.42	-0.18919
5.44	-0.22222
5.46	-0.02703
5.48	-0.27536
5.5	-0.01124
5.52	-0.10588
5.54	0
5.56	-0.21127
5.58	-0.03371
5.6	-0.15294
5.62	-0.10588
5.64	-0.2
5.66	-0.44444
5.68	-0.34118
5.7	-0.03704
5.72	-0.09677
5.74	-0.19048
5.76	-0.13636
5.78	-0.28947
5.8	-0.15385
5.82	-0.31707
5.84	0
5.86	-0.22857
5.88	-0.16667
5.9	0.04651
5.92	0.05263
5.94	-0.14634
5.96	0.04878
5.98	-0.08108
6	0
6.02	-0.19048
6.04	-0.08108
6.06	-0.1954
6.08	-0.05263
6.1	-0.15068
6.12	-0.11429
6.14	-0.01754
6.16	-0.13158
6.18	-0.19512
6.2	-0.20513
6.22	0.02174
6.24	0.10417
6.26	-0.16832
6.28	0.05263
6.3	-0.17949
6.32	0.01299
6.34	-0.08642
6.36	-0.17333
6.38	-0.26733
6.4	0
6.42	-0.2439
6.44	-0.275
6.46	-0.01538
6.48	-0.11392
6.5	-0.14943
6.52	-0.16456
6.54	-0.13953
6.56	-0.08824
6.58	-0.25
6.6	-0.10638
6.62	-0.13158
6.64	-0.02857
6.66	-0.17143
6.68	-0.05556
6.7	-0.05714
6.72	-0.2
6.74	-0.06667
6.76	-0.20408
6.78	-0.16667
6.8	-0.16667
6.82	-0.18367
6.84	-0.21622
6.86	0.18182
6.88	0.42857
6.9	0.33333
6.92	0.5
6.94	0.625
6.96	0.5
6.98	0.31034
7	0.25
7.02	0.40741
7.04	0.46667
7.06	0
7.08	0.26316
7.1	0.125
7.12	0.47826
7.14	-0.05263
7.16	-0.11111
7.18	-0.08511
7.2	-0.27711
7.22	-0.31868
7.24	-0.26667
7.26	-0.15294
7.28	-0.23457
7.3	-0.04425
7.32	-0.04
7.34	-0.33333
7.36	-0.12088
7.38	-0.125
7.4	-0.3125
7.42	-0.16484
7.44	-0.04545
7.46	-0.06329
7.48	-0.03448
7.5	-0.0989
7.52	-0.09302
7.54	-0.15556
7.56	-0.11905
7.58	-0.15385
7.6	-0.07317
7.62	-0.14634
7.64	-0.23288
7.66	-0.16854
7.68	-0.46809
7.7	-0.09474
7.72	-0.14634
7.74	0.02222
7.76	-0.33333
7.78	-0.15217
7.8	-0.4
7.82	-0.06522
7.84	-0.18841
7.86	-0.16456
7.88	-0.07071
7.9	-0.2
7.92	-0.13253
7.94	-0.23333
7.96	0
7.98	-0.31579
8	-0.16883
8.02	-0.05263
8.04	-0.1236
8.06	-0.24444
8.08	-0.2
8.1	-0.04918
8.12	-0.09091
8.14	-0.14607
8.16	-0.12
8.18	-0.28571
8.2	0.2967
8.22	-0.22727
8.24	-0.24051
8.26	0.02128
8.28	-0.20482
8.3	-0.14019
8.32	-0.13158
8.34	-0.18421
8.36	-0.15493
8.38	0.13924
8.4	-0.22581
8.42	-0.25926
8.44	-0.37931
8.46	-0.05618
8.48	-0.16216
8.5	-0.1
8.52	0.01639
8.54	0.04444
8.56	-0.22222
8.58	-0.05882
8.6	0.08434
8.62	-0.06818
8.64	-0.16667
8.66	-0.125
8.68	-0.17172
8.7	0.0137
8.72	0.03093
8.74	-0.17949
8.76	-0.09524
8.78	-0.2
8.8	-0.27907
8.82	-0.04167
8.84	0.0303
8.86	-0.075
8.88	-0.28
8.9	-0.06667
8.92	-0.11905
8.94	-0.13793
8.96	-0.23636
8.98	-0.11688
9	-0.14286
9.02	-0.08861
9.04	-0.16883
9.06	-0.25714
9.08	-0.12676
9.1	-0.10843
9.12	-0.075
9.14	-0.09278
9.16	-0.2381
9.18	-0.23364
9.2	-0.23596
9.22	-0.2619
9.24	-0.29915
9.26	-0.17073
9.28	0.0411
9.3	-0.04082
9.32	-0.23077
9.34	0
9.36	-0.04225
9.38	-0.13978
9.4	-0.02439
9.42	-0.19512
9.44	-0.15294
9.46	-0.3125
9.48	0.13924
9.5	-0.13636
9.52	-0.17241
9.54	-0.1831
9.56	-0.21739
9.58	-0.16484
9.6	-0.16832
9.62	-0.2
9.64	-0.26316
9.66	-0.2619
9.68	-0.11828
9.7	-0.01099
9.72	-0.04255
9.74	-0.2043
9.76	-0.11111
9.78	-0.14286
9.8	-0.21649
9.82	-0.41304
9.84	-0.23529
9.86	-0.2381
9.88	-0.07143
9.9	-0.37374
9.92	-0.19512
9.94	-0.07895
9.96	-0.15385
9.98	-0.26582
10	-0.16129
10.02	-0.21127
10.04	-0.10891
10.06	-0.11111
10.08	0.13253
10.1	-0.32558
10.12	-0.34831
10.14	-0.24731
10.16	-0.1
10.18	-0.27536
10.2	-0.08411
10.22	-0.44444
10.24	-0.35065
10.26	-0.0495
10.28	-0.01493
10.3	0.01493
10.32	-0.07692
10.34	-0.26316
10.36	-0.38636
10.38	-0.05882
10.4	-0.10204
10.42	-0.21212
10.44	-0.33333
10.46	-0.03529
10.48	-0.02222
10.5	-0.19101
10.52	-0.10112
10.54	-0.1875
10.56	-0.06173
10.58	-0.22449
10.6	-0.11688
10.62	-0.29545
10.64	0.01124
10.66	0.03226
10.68	0.06122
10.7	-0.21739
10.72	-0.07368
10.74	-0.04167
10.76	-0.2
10.78	-0.11111
10.8	0.16667
10.82	-0.12821
10.84	-0.1875
10.86	0.02362
10.88	-0.27103
10.9	-0.125
10.92	-0.19048
10.94	-0.14286
10.96	-0.22523
10.98	-0.30233
11	-0.15909
11.02	-0.05556
11.04	-0.02
11.06	-0.1828
11.08	-0.23913
11.1	-0.20833
11.12	0.33333
11.14	0.04348
11.16	0.22727
11.18	0.25
11.2	0.07692
11.22	0.17647
11.24	0.40741
11.26	0.33333
11.28	0.53333
11.3	0.05882
11.32	0
11.34	0.21429
11.36	0.2381
11.38	0.41667
11.4	-0.09091
11.42	0.36842
11.44	0.25
11.46	-0.25926
11.48	0
11.5	0.16667
11.52	0.0625
11.54	-0.2
11.56	-0.13793
11.58	-0.16667
11.6	-0.0411
11.62	-0.14607
11.64	-0.14286
11.66	-0.10417
11.68	-0.09589
11.7	-0.25532
11.72	-0.42268
11.74	-0.04444
11.76	-0.17021
11.78	-0.21127
11.8	-0.14607
11.82	-0.05618
11.84	-0.05747
11.86	-0.13953
11.88	-0.10843
11.9	-0.24706
11.92	-0.22078
11.94	-0.05128
11.96	-0.01266
11.98	-0.13924
12	-0.15464
12.02	-0.25714
12.04	0.12
12.06	-0.23404
12.08	0
12.1	-0.32432
12.12	-0.23077
12.14	-0.17949
12.16	-0.25
12.18	-0.15152
12.2	0.02941
12.22	-0.15663
12.24	-0.19512
12.26	-0.23684
12.28	0.04255
12.3	-0.18519
12.32	-0.04918
12.34	-0.18182
12.36	-0.25301
12.38	0.07865
12.4	-0.06061
12.42	-0.23404
12.44	-0.02778
12.46	-0.02439
12.48	0
12.5	-0.09302
12.52	-0.15909
12.54	-0.175
12.56	-0.08696
12.58	-0.28571
12.6	-0.03297
12.62	-0.03896
12.64	-0.20879
12.66	-0.06818
12.68	-0.05882
12.7	0
12.72	-0.22222
12.74	-0.16129
12.76	-0.12676
12.78	-0.20455
12.8	-0.04444
12.82	0.04878
12.84	-0.12
12.86	0.03226
12.88	-0.04545
12.9	-0.3
12.92	-0.23684
12.94	-0.0566
12.96	-0.37349
12.98	-0.12121
13	-0.17949
13.02	-0.18841
13.04	-0.25
13.06	-0.22388
13.08	-0.0411
13.1	-0.17143
13.12	-0.16883
13.14	-0.1954
13.16	-0.21875
13.18	-0.12727
13.2	-0.04615
13.22	-0.29412
13.24	0.025
13.26	-0.13636
13.28	-0.09302
13.3	0.02703
13.32	-0.075
13.34	-0.06173
13.36	-0.15
13.38	-0.03448
13.4	-0.29268
13.42	-0.17391
13.44	0.17333
13.46	-0.08046
13.48	-0.13043
13.5	-0.10345
13.52	-0.06024
13.54	0.04348
13.56	-0.11364
13.58	-0.1
13.6	-0.17857
13.62	-0.07692
13.64	-0.32394
13.66	-0.34375
13.68	-0.05556
13.7	-0.19298
13.72	-0.04478
13.74	-0.14286
13.76	-0.03333
13.78	-0.01299
13.8	-0.14286
13.82	-0.09524
13.84	-0.27586
13.86	0.02381
13.88	-0.225
13.9	-0.03896
13.92	-0.17241
13.94	0.02222
13.96	-0.17073
13.98	-0.03614
14	-0.14754
14.02	-0.04878
14.04	-0.21429
14.06	-0.24638
14.08	-0.31429
14.1	-0.34177
14.12	-0.18644
14.14	-0.26471
14.16	-0.12676
14.18	0.02941
14.2	-0.26027
14.22	-0.15942
14.24	-0.11111
14.26	0.07368
14.28	-0.10345
14.3	-0.14667
14.32	0.16364
14.34	-0.31034
14.36	0.25301
14.38	0.88333
14.4	0.79167
14.42	0.70435
14.44	0.87097
14.46	0.79167
14.48	0.90071
14.5	0.70732
14.52	0.72941
14.54	0.8806
14.56	0.85816
14.58	0.92208
14.6	0.92157
14.62	0.78523
14.64	0.84127
14.66	0.81457
14.68	0.75824
14.7	0.48387
14.72	0.27273
14.74	0.67742
14.76	0.2381
14.78	0.76471
14.8	1
14.82	0.56522
14.84	0.69231
14.86	0.53846
14.88	0.52
14.9	0.42105
14.92	0.14286
14.94	-0.16364
14.96	-0.05882
14.98	-0.07042
15	0.01754
15.02	-0.16129
15.04	0.13333
15.06	0.36842
15.08	0.63636
15.1	0.64706
15.12	0.17647
15.14	0.27273
15.16	0.125
15.18	0.14286
15.2	0.08333
15.22	0.86667
15.24	0.7
15.26	0.33333
15.28	0.33333
15.3	0.29412
15.32	1
15.34	0.3
15.36	0.42857
15.38	0.4
15.4	0.36364
15.42	0.61905
15.44	0.55556
15.46	0.42857
15.48	0.52381
15.5	0.5
15.52	0.11475
15.54	-0.21875
15.56	-0.06494
15.58	-0.13208
15.6	-0.15789
15.62	-0.05263
15.64	-0.01754
15.66	-0.09524
15.68	-0.26154
15.7	-0.11628
15.72	-0.07143
15.74	0.12329
15.76	-0.125
15.78	-0.02857
15.8	0.21429
15.82	-0.20588
15.84	-0.25
15.86	-0.16364
15.88	-0.11864
15.9	-0.26027
15.92	-0.18519
15.94	0.12903
15.96	-0.10526
15.98	-0.08824
16	-0.14286
16.02	-0.25333
16.04	-0.10811
16.06	-0.06122
16.08	-0.16667
16.1	0.08434
16.12	0
16.14	-0.08
16.16	-0.19298
16.18	0.13514
16.2	0.36842
16.22	0.33333
16.24	0.09091
16.26	0.28571
16.28	0.09091
16.3	0.15789
16.32	-0.36232
16.34	-0.18919
16.36	-0.05405
16.38	-0.09859
16.4	-0.29167
16.42	-0.10811
16.44	0.075
16.46	-0.13043
16.48	-0.2
16.5	-0.23077
16.52	0.03846
16.54	-0.14815
16.56	0.01754
16.58	-0.11765
16.6	0.1
16.62	0.31429
16.64	-0.35211
16.66	0.06122
16.68	-0.34211
16.7	-0.14286
16.72	-0.1831
16.74	0.01333
16.76	-0.11688
16.78	-0.13953
16.8	-0.06818
16.82	-0.06024
16.84	-0.10811
16.86	-0.08642
16.88	0.06329
16.9	-0.0625
16.92	-0.36986
16.94	-0.06061
16.96	-0.11628
16.98	0
17	-0.15942
17.02	-0.03125
17.04	-0.35849
17.06	-0.03571
17.08	-0.08197
17.1	0.01266
17.12	-0.18182
17.14	0.07463
17.16	0.0303
17.18	-0.12821
17.2	-0.10256
17.22	-0.34211
17.24	-0.24051
17.26	-0.2093
17.28	-0.05128
17.3	-0.22581
17.32	-0.11364
17.34	0.15152
17.36	-0.13924
17.38	-0.09091
17.4	-0.03448
17.42	-0.39683
17.44	-0.13725
17.46	0.08475
17.48	0.03846
17.5	-0.21622
17.52	-0.35714
17.54	-0.10145
17.56	-0.18182
17.58	-0.31034
17.6	-0.27273
17.62	0.15942
17.64	-0.13889
17.66	-0.32143
17.68	-0.04762
17.7	0.09859
17.72	-0.08333
17.74	-0.01299
17.76	0.01449
17.78	-0.3
17.8	0.02778
17.82	-0.1875
17.84	0.01449
17.86	0.14286
17.88	0.36842
17.9	0.26316
17.92	0.28571
17.94	0.23077
17.96	0.31034
17.98	0.11111
18	0.26316
18.02	0.22222
18.04	-0.04348
18.06	0.47368
18.08	0.6
18.1	0.33333
18.12	0.41935
18.14	0.18519
18.16	0
18.18	0.29412
18.2	0.33333
18.22	0.6
18.24	0.27273
18.26	0.09091
18.28	0.2
18.3	0.33333
18.32	0.40741
18.34	0.26316
18.36	0.5
18.38	0.07692
18.4	0.3125
18.42	0.53333
18.44	0.25
18.46	0.6
18.48	0.88889
18.5	0.07692
18.52	0.52941
18.54	0.53846
18.56	0.35714
18.58	0.33333
18.6	0
18.62	-0.16667
18.64	0
18.66	0.16667
18.68	0.26316
18.7	0.36842
18.72	0.38462
18.74	0.16667
18.76	0.2
18.78	0.3125
18.8	0.375
18.82	-0.2
18.84	0.05263
18.86	0.125
18.88	0.15385
18.9	0.15789
18.92	0.5
18.94	0.07692
18.96	0.35484
18.98	0.11111
19	0.21739
19.02	0.2381
19.04	0.6
19.06	0.375
19.08	0.56522
19.1	0.1
19.12	-0.04
19.14	0.54545
19.16	0.29412
19.18	-0.06667
19.2	0.26316
19.22	-0.06667
19.24	-0.12
19.26	0.27273
19.28	-0.125
19.3	0.04762
19.32	0.2381
19.34	0.1
19.36	0.27273
19.38	0.57895
19.4	0.56522
19.42	0.25926
19.44	0.15152
19.46	0.2
19.48	0
19.5	0.15385
19.52	0.09091
19.54	0.1
19.56	0.11111
19.58	0.09091
19.6	0.8
19.62	0.36364
19.64	-0.05882
19.66	0.83333
19.68	0.5
19.7	0.22222
19.72	0.21739
19.74	-0.16129
19.76	0.52381
19.78	0.22222
19.8	0.03448
19.82	-0.05882
19.84	0.09091
19.86	0.1
19.88	0.57895
19.9	0.3913
19.92	0.42857
19.94	0.3913
19.96	0.25
19.98	0.47826
20	0.57143
20.02	0.30769
20.04	0
20.06	0.33333
20.08	0.42857
20.1	0.38462
20.12	0.46667
20.14	0.17647
20.16	0.25
20.18	0.36364
20.2	0.8
20.22	0.17241
20.24	-0.03448
20.26	-0.1
20.28	0.2
20.3	0.2
20.32	0.1
20.34	-0.11111
20.36	0.18519
20.38	0.6
20.4	0.25926
20.42	0.05263
20.44	0
20.46	0.22222
20.48	0
20.5	0.47368
20.52	0.25
20.54	0.33333
20.56	0.61905
20.58	0.07143
20.6	0.26316
20.62	0.25
20.64	0.42857
20.66	0.36364
20.68	0.26667
20.7	0.13043
20.72	-0.04762
20.74	0.5
20.76	0.6
20.78	0
20.8	0.53846
20.82	-0.05882
20.84	-0.06667
20.86	0.41176
20.88	0.6
20.9	0.45455
20.92	0
20.94	-0.26316
20.96	-0.27273
20.98	0.13043
21	0.22222
21.02	0.40741
21.04	0.33333
21.06	0
21.08	0.3913
21.1	0.25
21.12	-0.08333
21.14	0.07143
21.16	0.38462
21.18	0.04762
21.2	0
21.22	0.36
21.24	-0.09091
21.26	0.30435
21.28	0.18182
21.3	0.04762
21.32	0.4
21.34	0.125
21.36	0.2381
21.38	0.36364
21.4	0.42857
21.42	0.36
21.44	0.42857
21.46	0.33333
21.48	0.3913
21.5	0.17647
21.52	0.2
21.54	0.41176
21.56	0.17647
21.58	0.04762
21.6	0.36364
21.62	-0.11111
21.64	0.21429
21.66	0.5
21.68	0.25
21.7	0.05263
21.72	0.21739
21.74	0.35484
21.76	0.41176
21.78	0.05263
21.8	0.06977
21.82	-0.12195
21.84	0
21.86	-0.3253
21.88	-0.24242
21.9	-0.2
21.92	0.0625
21.94	-0.14667
21.96	-0.25581
21.98	-0.16667
22	-0.12
22.02	-0.11765
22.04	-0.29412
22.06	0.02564
22.08	-0.29545
22.1	0.025
22.12	-0.17949
22.14	-0.03125
22.16	-0.15556
22.18	-0.12121
22.2	-0.18072
22.22	-0.20513
22.24	-0.11392
22.26	0.01031
22.28	-0.23077
22.3	0.05882
22.32	-0.26316
22.34	0.13333
22.36	0.57143
22.38	0.13043
22.4	0.04762
22.42	0.57895
22.44	0.2
22.46	0.3913
22.48	0.14286
22.5	0.30435
22.52	0.78947
22.54	-0.42857
22.56	0.65217
22.58	0.42857
22.6	0.13333
22.62	0.45455
22.64	0.5
22.66	0.11765
22.68	0.09091
22.7	0.22222
22.72	0.15385
22.74	0.47368
22.76	0.5
22.78	0.26316
22.8	0.41667
22.82	0.33333
22.84	0.46667
22.86	0.42857
22.88	0.57143
22.9	0.40741
22.92	0.03704
22.94	0.41176
22.96	-0.11111
22.98	0.29032
23	0.08
23.02	-0.19298
23.04	-0.23944
23.06	-0.07463
23.08	0.28889
23.1	-0.11765
23.12	-0.02778
23.14	0.0303
23.16	0
23.18	0.02041
23.2	-0.3913
23.22	0.13333
23.24	-0.13725
23.26	-0.01408
23.28	-0.36232
23.3	-0.15789
23.32	-0.22078
23.34	0
23.36	0.16667
23.38	-0.23077
23.4	-0.08824
23.42	-0.09434
23.44	-0.11628
23.46	0.35
23.48	0.63636
23.5	0.3
23.52	0.0566
23.54	0.0303
23.56	0.15789
23.58	0.10714
23.6	-0.02273
23.62	-0.1875
23.64	-0.15385
23.66	0.075
23.68	0.07042
23.7	-0.27586
23.72	-0.20988
23.74	0
23.76	-0.22222
23.78	-0.11111
23.8	-0.0303
23.82	-0.14667
23.84	-0.12088
23.86	0.05556
23.88	-0.17895
23.9	0
23.92	-0.50617
23.94	0.11579
23.96	-0.08738
23.98	-0.06667
24	-0.22034
24.02	0.13889
24.04	-0.11111
24.06	0
24.08	0.16364
24.1	-0.01961
24.12	0.13514
24.14	-0.02703
24.16	0.03529
24.18	0
24.2	-0.09302
24.22	-0.03636
24.24	0.05155
24.26	0.03158
24.28	-0.03922
24.3	0.21127
24.32	0.03614
24.34	-0.12903
24.36	-0.01205
24.38	-0.28767
24.4	-0.24138
24.42	-0.14815
24.44	-0.04
24.46	0.21739
24.48	-0.01538
24.5	-0.16923
24.52	-0.05882
24.54	0.04918
24.56	-0.35385
24.58	-0.09804
24.6	-0.04348
24.62	-0.10526
24.64	-0.2
24.66	-0.20588
24.68	0.15385
24.7	-0.24638
24.72	-0.08475
24.74	-0.13514
24.76	-0.01695
24.78	-0.16667
24.8	-0.13793
24.82	-0.09333
24.84	0
24.86	0.30909
24.88	-0.12821
24.9	0.08696
24.92	-0.01754
24.94	-0.125
24.96	-0.2
24.98	0.09677
25	-0.09859
25.02	0.03704
25.04	-0.15
25.06	-0.13433
25.08	-0.05128
25.1	-0.10345
25.12	0.03896
25.14	-0.15493
25.16	-0.01333
25.18	-0.27273
25.2	-0.17241
25.22	-0.42857
25.24	-0.03896
25.26	0
25.28	0.21519
25.3	0.1746
25.32	-0.05882
25.34	-0.01587
25.36	0.03226
25.38	0.14815
25.4	0.18987
25.42	-0.16667
25.44	0.12821
25.46	-0.08333
25.48	0.04348
25.5	-0.08046
25.52	-0.08046
25.54	-0.12329
25.56	-0.13725
25.58	-0.3012
25.6	0.05714
25.62	-0.0411
25.64	0.12727
25.66	0.18367
25.68	0.03226
25.7	0.21739
25.72	0.22581
25.74	0.33333
25.76	0.73333
25.78	0.54545
25.8	0.05263
25.82	0
25.84	0.11111
25.86	0.2
25.88	0.23077
25.9	0.73333
25.92	0.23077
25.94	0.14286
25.96	0.36364
25.98	0.45455
26	0.17241
26.02	0.1
26.04	0.40741
26.06	0.78378
26.08	0.84615
26.1	0.59259
26.12	0.67442
26.14	0.79487
26.16	0.6
26.18	0.66667
26.2	0.79167
26.22	0.85
26.24	0.70213
26.26	0.86667
26.28	0.67273
26.3	0.52632
26.32	0.7
26.34	0.56667
26.36	0.5
26.38	0.66667
26.4	0.55
26.42	0.6087
26.44	0.51724
26.46	0.65714
26.48	0.62264
26.5	0.45098
26.52	0.45946
26.54	0.71429
26.56	0.62791
26.58	0.47368
26.6	0.74359
26.62	0.59184
26.64	0.59322
26.66	0.51111
26.68	0.78571
26.7	0.65
26.72	0.58333
26.74	0.72727
26.76	0.64706
26.78	0.52174
26.8	0.54545
26.82	0.53846
26.84	0.85
26.86	0.47368
26.88	0.7561
26.9	0.81395
26.92	0.69492
26.94	0.69231
26.96	0.66667
26.98	0.45098
27	0.64103
27.02	0.6
27.04	0.62791
27.06	0.6
27.08	0.57895
27.1	0.42857
27.12	0.66667
27.14	-0.1
27.16	-0.0137
27.18	0.09804
27.2	0.08475
27.22	-0.02632
27.24	-0.10769
27.26	0.16279
27.28	-0.07865
27.3	-0.12245
27.32	-0.20988
27.34	0.08571
27.36	-0.20455
27.38	0.09524
27.4	0.01149
27.42	-0.16418
27.44	-0.3012
27.46	0.0625
27.48	-0.20513
27.5	0.08333
27.52	-0.09333
27.54	0.13433
27.56	-0.08824
27.58	-0.04545
27.6	-0.08824
27.62	-0.12676
27.64	0
27.66	-0.2
27.68	-0.24706
27.7	-0.08642
27.72	-0.11688
27.74	-0.19444
27.76	-0.04878
27.78	-0.06667
27.8	-0.1746
27.82	-0.16129
27.84	0.19403
27.86	-0.05263
27.88	-0.17647
27.9	-0.05155
27.92	-0.1236
27.94	-0.09859
27.96	0
27.98	-0.16667
28	-0.18072
28.02	-0.02564
28.04	-0.1087
28.06	0
28.08	-0.25
28.1	-0.01887
28.12	-0.18182
28.14	0.08824
28.16	0.3
28.18	-0.2
28.2	0.05263
28.22	-0.03125
28.24	-0.27273
28.26	-0.10526
28.28	0
28.3	-0.08108
28.32	-0.20588
28.34	-0.11111
28.36	-0.03448
28.38	0
28.4	-0.29412
28.42	-0.16923
28.44	-0.05
28.46	-0.01099
28.48	-0.29825
28.5	-0.13889
28.52	-0.21519
28.54	-0.01299
28.56	-0.08108
28.58	-0.07246
28.6	0.01266
28.62	0.04762
28.64	-0.05882
28.66	-0.01408
28.68	-0.15493
28.7	-0.13433
28.72	-0.03448
28.74	-0.26829
28.76	-0.16049
28.78	-0.04615
28.8	0.02941
28.82	-0.0137
28.84	-0.0625
28.86	-0.03896
28.88	-0.12281
28.9	-0.15152
28.92	0.03797
28.94	0.02778
28.96	0.05556
28.98	-0.14706
29	-0.21429
29.02	-0.13208
29.04	-0.13333
29.06	-0.02778
29.08	-0.04478
29.1	-0.09375
29.12	-0.01639
29.14	-0.09091
29.16	-0.11538
29.18	-0.2
29.2	-0.15942
29.22	-0.04348
29.24	-0.02941
29.26	-0.33333
29.28	-0.1358
29.3	-0.19403
29.32	-0.14286
29.34	0.04348
29.36	-0.14706
29.38	-0.11111
29.4	-0.21519
29.42	-0.10145
29.44	-0.14706
29.46	-0.1
29.48	-0.35211
29.5	-0.12329
29.52	-0.15385
29.54	-0.11905
29.56	-0.06061
29.58	-0.02439
29.6	0.04478
29.62	-0.13333
29.64	-0.04348
29.66	-0.15789
29.68	-0.0411
29.7	-0.10256
29.72	-0.1875
29.74	-0.13924
29.76	-0.04762
29.78	0.03226
29.8	-0.11475
29.82	-0.06849
29.84	-0.02778
29.86	-0.18033
29.88	-0.09677
29.9	-0.01754
29.92	0.02778
29.94	-0.28358
29.96	-0.1875
29.98	-0.21311
