# Supplementary material for: Highly efficient exciton-exciton annihilation in single conjugated polymer chains
Source: Nat Commun. 2026 Jan 6;17:731. doi: 10.1038/s41467-025-67422-z (PMC12820388; doi:10.1038/s41467-025-67422-z)
Supplement: Supplementary file 3 — Source data [file 41467_2025_67422_MOESM3_ESM.zip › Main Figs/Fig3/Fig3c/CR-Occurrences-Histogram.txt]

CR	Occurrences
-1	6
-0.99	16
-0.98	12
-0.97	17
-0.96	10
-0.95	11
-0.94	15
-0.93	12
-0.92	19
-0.91	21
-0.9	20
-0.89	13
-0.88	14
-0.87	19
-0.86	17
-0.85	12
-0.84	18
-0.83	13
-0.82	22
-0.81	17
-0.8	18
-0.79	24
-0.78	15
-0.77	19
-0.76	34
-0.75	26
-0.74	30
-0.73	25
-0.72	26
-0.71	28
-0.7	38
-0.69	27
-0.68	21
-0.67	29
-0.66	41
-0.65	25
-0.64	48
-0.63	43
-0.62	42
-0.61	43
-0.6	46
-0.59	48
-0.58	50
-0.57	54
-0.56	72
-0.55	78
-0.54	68
-0.53	82
-0.52	102
-0.51	121
-0.5	145
-0.49	152
-0.48	187
-0.47	228
-0.46	285
-0.45	278
-0.44	317
-0.43	414
-0.42	469
-0.41	465
-0.4	628
-0.39	682
-0.38	755
-0.37	824
-0.36	854
-0.35	968
-0.34	1007
-0.33	1360
-0.32	1247
-0.31	1376
-0.3	1431
-0.29	1479
-0.28	1537
-0.27	1568
-0.26	1523
-0.25	1559
-0.24	1594
-0.23	1629
-0.22	1598
-0.21	1495
-0.2	1583
-0.19	1538
-0.18	1490
-0.17	1432
-0.16	1472
-0.15	1379
-0.14	1430
-0.13	1378
-0.12	1394
-0.11	1382
-0.1	1323
-0.09	1300
-0.08	1280
-0.07	1221
-0.06	1272
-0.05	1093
-0.04	1124
-0.03	1017
-0.02	994
-0.01	910
0	970
0.01	779
0.02	763
0.03	711
0.04	686
0.05	644
0.06	661
0.07	597
0.08	627
0.09	582
0.1	574
0.11	600
0.12	564
0.13	567
0.14	582
0.15	517
0.16	535
0.17	561
0.18	512
0.19	563
0.2	552
0.21	546
0.22	574
0.23	540
0.24	506
0.25	564
0.26	543
0.27	614
0.28	557
0.29	548
0.3	583
0.31	580
0.32	605
0.33	567
0.34	659
0.35	647
0.36	612
0.37	635
0.38	601
0.39	585
0.4	652
0.41	583
0.42	648
0.43	689
0.44	599
0.45	614
0.46	665
0.47	660
0.48	644
0.49	667
0.5	670
0.51	616
0.52	645
0.53	670
0.54	671
0.55	659
0.56	637
0.57	605
0.58	668
0.59	647
0.6	674
0.61	624
0.62	648
0.63	620
0.64	604
0.65	616
0.66	633
0.67	573
0.68	613
0.69	664
0.7	637
0.71	667
0.72	688
0.73	679
0.74	729
0.75	824
0.76	784
0.77	865
0.78	882
0.79	926
0.8	971
0.81	986
0.82	1112
0.83	1260
0.84	1532
0.85	1755
0.86	2238
0.87	2892
0.88	3554
0.89	4252
0.9	4552
0.91	4603
0.92	4728
0.93	4820
0.94	4311
0.95	3470
0.96	2463
0.97	1497
0.98	742
0.99	324
1	299
