# Supplementary material for: Highly efficient exciton-exciton annihilation in single conjugated polymer chains
Source: Nat Commun. 2026 Jan 6;17:731. doi: 10.1038/s41467-025-67422-z (PMC12820388; doi:10.1038/s41467-025-67422-z)
Supplement: Supplementary file 3 — Source data [file 41467_2025_67422_MOESM3_ESM.zip › Main Figs/Fig3/Fig3d/blue -0.6to0.1 - Time-NumberofIndependentEmittingSites.txt]

Time (ps) No. Independent Emitting Sites -0.6 to 0.1
-2060	1
-2040	1
-2020	1
-2000	1
-1980	1
-1960	1
-1940	1
-1920	1
-1900	1
-1880	1
-1860	1
-1840	1
-1820	1
-1800	-0.13637
-1780	1
-1760	1
-1740	1
-1720	1
-1700	1
-1680	1
-1660	-0.11111
-1640	1
-1620	1
-1600	1
-1580	1
-1560	1
-1540	1
-1520	1
-1500	1
-1480	1
-1460	1
-1440	-0.17646
-1420	1
-1400	-0.0989
-1380	1
-1360	1
-1340	-0.23458
-1320	1
-1300	1
-1280	1
-1260	1
-1240	1
-1220	1
-1200	-0.33333
-1180	1
-1160	1
-1140	1
-1120	1
-1100	1
-1080	1
-1060	1
-1040	1
-1020	1
-1000	1
-980	1
-960	-0.0989
-940	1
-920	1
-900	1
-880	1
-860	-0.25
-840	1
-820	1
-800	1
-780	1
-760	1
-740	1
-720	1
-700	-1.02041
-680	1
-660	1
-640	-0.37608
-620	1
-600	15.38462
-580	-8.06452
-560	1
-540	-0.75415
-520	-8.06452
-500	1
-480	-0.96061
-460	-0.75415
-440	1
-420	5.34759
-400	15.38462
-380	1
-360	10.10101
-340	10.10101
-320	-0.74405
-300	-13.33333
-280	4.85437
-260	4.21941
-240	1
-220	4.21941
-200	1
-180	-1.32626
-160	-0.46512
-140	1
-120	1
-100	4.21941
-80	2.17865
-60	4.44444
-40	3.02115
-20	2.94985
0	2.87356
20	2.1692
40	2.13675
60	1.88679
80	1.82149
100	1.77305
120	1.9084
140	1.76678
160	1.71821
180	1.67504
200	1.76056
220	1.76056
240	1.69779
260	1.63666
280	1.65837
300	1.57233
320	1.62075
340	1.5456
360	1.64474
380	1.7094
400	1.51286
420	1.49925
440	1.71821
460	1.5456
480	1.54799
500	1.60772
520	1.62075
540	1.49031
560	1.5528
580	1.55763
600	1.49031
620	1.80832
640	1.49254
660	1.50376
680	1.3947
700	1.62866
720	1.63399
740	1.77305
760	1.49701
780	1.54799
800	1.45985
820	1.79533
840	1.7301
860	1.51745
880	1.41243
900	1.34409
920	1.67785
940	1.58479
960	1.75747
980	1.72712
1000	1.45985
1020	2.23714
1040	1.5528
1060	1.5625
1080	1.35685
1100	1.26103
1120	1.42248
1140	1.49031
1160	2.04082
1180	1.51745
1200	1.25156
1220	3.87597
1240	1.29534
1260	4.4843
1280	1.66389
1300	1.40056
1320	1.6835
1340	1.53139
1360	1.221
1380	1.56986
1400	1.6835
1420	1.10988
1440	1.29199
1460	1.57233
1480	1.17096
1500	1.16414
1520	1.37931
1540	2.61097
1560	3.42466
1580	2.36407
1600	1.21359
1620	2.51256
1640	1.26263
1660	1.30548
1680	1
1700	1.32802
1720	1.36799
1740	1
1760	2.57732
1780	2.51256
1800	1.4556
1820	1.52905
1840	1.4881
1860	1.54321
1880	1
1900	1.61812
1920	1.65017
1940	-3.003
1960	1
1980	-1.46843
2000	100
2020	1.9802
2040	1.9084
2060	1
2080	1
2100	1
2120	1
2140	2.53807
2160	3.08642
2180	-2.45098
2200	4.69484
2220	4.44444
2240	1
2260	4.329
2280	1
2300	-1.17371
2320	1
2340	20.83333
2360	50
2380	13.51351
2400	1
2420	1
2440	1
2460	-5.26316
2480	1
2500	1
2520	1
2540	1
2560	1
2580	1
2600	1
2620	1
2640	-8.06452
2660	1
2680	1
2700	-1.38122
2720	-3.16456
2740	1
2760	-0.55036
2780	1
2800	1
2820	1
2840	1
2860	-1.38122
2880	1
2900	-0.38895
2920	1
2940	1
2960	1
2980	-0.32446
3000	1
3020	1
3040	1
3060	1
3080	1
3100	1
3120	1
3140	1
3160	1
3180	-0.81833
3200	-1.08342
3220	1
3240	1
3260	1
3280	1
3300	1
3320	1
3340	1
3360	1
3380	1
3400	-0.66667
3420	1
3440	1
3460	1
3480	1
3500	1
3520	1
3540	1
3560	1
3580	-0.5385
3600	1
3620	1
3640	-0.61275
3660	1
3680	1
3700	1
3720	1
3740	1
3760	1
3780	1
3800	1
3820	-0.5152
3840	1
3860	1
3880	-0.56243
3900	1
3920	1
3940	1
3960	1
3980	-0.26582
4000	1
4020	1
4040	1
4060	1
4080	1
4100	1
4120	1
4140	1
4160	1
4180	1
4200	1
4220	1
4240	1
4260	1
4280	1
4300	-0.35137
4320	1
4340	1
4360	1
4380	1
4400	1
4420	1
4440	1
4460	1
4480	-0.26582
4500	1
4520	-0.16279
4540	1
4560	1
4580	1
4600	1
4620	1
4640	1
4660	1
4680	1
4700	-0.20483
4720	1
4740	1
4760	1
4780	-0.19048
4800	1
4820	1
4840	1
4860	1
4880	1
4900	1
4920	-0.16279
4940	1
4960	1
4980	1
5000	-0.19048
5020	1
5040	1
5060	1
5080	-0.13637
5100	1
5120	1
5140	1
5160	1
5180	1
5200	-0.25
5220	1
5240	1
5260	1
5280	1
5300	1
5320	1
5340	1
5360	1
5380	1
5400	1
5420	1
5440	1
5460	1
5480	1
5500	1
5520	1
5540	1
5560	1
5580	1
5600	-0.20483
5620	1
5640	1
5660	1
5680	1
5700	1
5720	-0.07527
5740	1
5760	1
5780	1
5800	1
5820	1
5840	1
5860	1
5880	1
5900	1
5920	1
5940	1
5960	1
5980	1
6000	1
6020	1
6040	1
6060	1
6080	1
6100	1
6120	1
6140	1
6160	1
6180	--
6200	-0.05263
6220	1
6240	1
6260	1
6280	1
6300	1
6320	1
6340	1
6360	1
6380	1
6400	1
6420	1
6440	1
6460	1
6480	1
6500	-0.12359
6520	1
6540	-0.11111
6560	1
6580	1
6600	-0.06383
6620	1
6640	1
6660	-0.11111
6680	1
6700	-0.12359
6720	-0.0989
6740	1
6760	1
6780	1
6800	1
6820	1
6840	1
6860	1
6880	-0.14943
6900	1
6920	1
6940	1
6960	1
6980	1
7000	1
7020	1
7040	1
7060	1
7080	1
7100	1
7120	1
7140	1
7160	1
7180	1
7200	1
7220	1
7240	1
7260	1
7280	1
7300	1
7320	1
7340	1
7360	1
7380	1
7400	1
7420	1
7440	1
7460	1
7480	1
7500	1
7520	1
7540	1
7560	1
7580	1
7600	1
7620	1
7640	1
7660	1
7680	-0.06383
7700	1
7720	1
7740	1
7760	1
7780	1
7800	1
7820	-0.12359
7840	1
7860	1
7880	1
7900	1
7920	1
7940	1
7960	1
7980	1
8000	1
8020	1
8040	1
8060	1
8080	-0.03093
8100	1
8120	1
8140	1
8160	1
8180	1
8200	1
8220	-0.08696
8240	1
8260	1
8280	1
8300	1
8320	1
8340	1
8360	1
8380	1
8400	1
8420	1
8440	1
8460	1
8480	1
8500	1
8520	1
8540	1
8560	1
8580	1
8600	1
8620	1
8640	1
8660	1
8680	1
8700	1
8720	1
8740	1
8760	-0.07527
8780	1
8800	1
8820	1
8840	1
8860	1
8880	1
8900	1
8920	1
8940	1
8960	1
8980	1
9000	1
9020	1
9040	1
9060	1
9080	1
9100	-0.05263
9120	1
9140	1
9160	1
9180	1
9200	1
9220	1
9240	1
9260	1
9280	1
9300	1
9320	1
9340	1
9360	1
9380	1
9400	1
9420	1
9440	1
9460	1
9480	1
9500	1
9520	1
9540	1
9560	1
9580	1
9600	1
9620	1
9640	1
9660	1
9680	1
9700	1
9720	-0.06383
9740	1
9760	1
9780	1
9800	1
9820	1
9840	1
9860	1
9880	1
9900	-0.03093
9920	1
9940	1
9960	1
9980	1
10000	1
10020	1
10040	1
10060	1
10080	1
10100	1
10120	1
10140	1
10160	1
10180	-0.05263
10200	1
10220	1
10240	1
10260	-0.03093
10280	1
10300	1
10320	1
10340	1
10360	1
10380	1
10400	1
10420	1
10440	1
10460	1
10480	1
10500	1
10520	1
10540	1
10560	1
10580	1
10600	1
10620	1
10640	1
10660	1
10680	1
10700	1
10720	1
10740	1
10760	1
10780	1
10800	1
10820	1
10840	1
10860	1
10880	1
10900	1
10920	1
10940	1
10960	1
10980	1
11000	1
11020	1
11040	1
11060	1
11080	1
11100	1
11120	1
11140	1
11160	1
11180	1
11200	1
11220	1
11240	1
11260	1
11280	1
11300	1
11320	1
11340	1
11360	1
11380	1
11400	1
11420	1
11440	1
11460	1
11480	1
11500	1
11520	1
11540	1
11560	1
11580	1
11600	1
11620	1
11640	1
11660	1
11680	1
11700	--
11720	1
11740	1
11760	-0.03093
11780	1
11800	1
11820	1
11840	1
11860	1
11880	-0.06383
11900	1
11920	1
11940	1
11960	1
11980	--
12000	1
12020	1
12040	1
12060	1
12080	1
12100	--
12120	1
12140	1
12160	1
12180	1
12200	--
12220	1
12240	1
12260	1
12280	1
12300	1
12320	--
12340	1
12360	1
12380	1
12400	--
12420	1
12440	1
12460	1
12480	1
12500	1
12520	1
12540	1
12560	1
12580	1
12600	1
12620	1
12640	--
12660	1
12680	1
12700	1
12720	1
12740	--
12760	1
12780	1
12800	1
12820	--
12840	1
12860	1
12880	1
12900	1
12920	1
12940	1
12960	1
12980	1
13000	1
13020	1
13040	1
13060	-0.02041
13080	1
13100	1
13120	1
13140	1
13160	1
13180	1
13200	1
13220	1
13240	1
13260	1
13280	1
13300	1
13320	1
13340	1
13360	1
13380	1
13400	1
13420	1
13440	1
13460	1
13480	1
13500	1
13520	1
13540	1
13560	1
13580	1
13600	1
13620	1
13640	--
13660	1
13680	1
13700	1
13720	1
13740	1
13760	1
13780	-0.0101
13800	--
13820	1
13840	1
13860	1
13880	1
13900	-0.03093
13920	1
13940	1
13960	1
13980	1
14000	1
14020	1
14040	1
14060	1
14080	1
14100	1
14120	1
14140	1
14160	1
14180	1
14200	1
14220	1
14240	1
14260	--
14280	--
14300	1
14320	1
14340	1
14360	1
14380	1
14400	1
14420	--
14440	1
14460	1
14480	1
14500	1
14520	1
14540	1
14560	1
14580	1
14600	1
14620	1
14640	1
14660	1
14680	1
14700	1
14720	1
14740	1
14760	--
14780	1
14800	1
14820	1
14840	-0.02041
14860	1
14880	1
14900	1
14920	1
14940	--
14960	1
14980	1
15000	--
15020	1
15040	1
15060	1
15080	1
15100	1
15120	1
15140	1
15160	1
15180	1
15200	1
15220	1
15240	1
15260	1
15280	1
15300	1
15320	1
15340	1
15360	1
15380	--
15400	1
15420	1
15440	1
15460	1
15480	1
15500	--
15520	1
15540	--
15560	1
15580	1
15600	1
15620	1
15640	1
15660	1
15680	1
15700	--
15720	1
15740	1
15760	1
15780	1
15800	1
15820	1
15840	1
15860	--
15880	1
15900	1
15920	1
15940	--
15960	--
15980	1
16000	1
16020	1
16040	1
16060	1
16080	1
16100	1
16120	--
16140	1
16160	1
16180	1
16200	1
16220	--
16240	1
16260	1
16280	1
16300	1
16320	1
16340	1
16360	1
16380	1
16400	--
16420	1
16440	1
16460	-0.04167
16480	1
16500	-0.02041
16520	1
16540	1
16560	1
16580	1
16600	1
16620	--
16640	--
16660	1
16680	1
16700	1
16720	1
16740	1
16760	1
16780	1
16800	1
16820	1
16840	1
16860	1
16880	--
16900	1
16920	--
16940	1
16960	1
16980	1
17000	1
17020	1
17040	1
17060	--
17080	1
17100	-0.02041
17120	1
17140	1
17160	1
17180	1
17200	1
17220	1
17240	--
17260	1
17280	1
17300	-0.03093
17320	1
17340	1
17360	1
17380	1
17400	--
17420	1
17440	1
17460	--
17480	1
17500	1
17520	1
17540	1
17560	1
17580	--
17600	1
17620	1
17640	--
17660	--
17680	1
17700	1
17720	1
17740	1
17760	1
17780	1
17800	--
17820	1
17840	--
17860	--
17880	1
17900	1
17920	1
17940	1
17960	1
17980	--
18000	1
18020	1
18040	1
18060	1
18080	1
18100	1
18120	1
18140	--
18160	--
18180	1
18200	1
18220	1
18240	1
18260	1
18280	1
18300	1
18320	1
18340	1
18360	1
18380	1
18400	1
18420	--
18440	--
18460	--
18480	1
18500	--
18520	--
18540	--
18560	--
18580	1
18600	1
18620	--
18640	1
18660	1
18680	1
18700	1
18720	1
18740	1
18760	1
18780	1
18800	1
18820	1
18840	1
18860	1
18880	1
18900	1
18920	1
18940	1
18960	--
18980	1
19000	1
19020	1
19040	1
19060	1
19080	1
19100	1
19120	1
19140	1
19160	1
19180	--
19200	1
19220	1
19240	1
19260	1
19280	1
19300	--
19320	-0.02041
19340	--
19360	1
19380	--
19400	1
19420	1
19440	1
19460	--
19480	1
19500	1
19520	1
19540	1
19560	1
19580	1
19600	1
19620	1
19640	--
19660	1
19680	1
19700	--
19720	1
19740	1
19760	1
19780	1
19800	1
19820	1
19840	--
19860	1
19880	--
19900	--
19920	1
19940	1
19960	1
19980	1
20000	1
20020	1
20040	1
20060	1
20080	1
20100	1
20120	1
20140	1
20160	1
20180	1
20200	1
20220	1
20240	--
20260	1
20280	1
20300	1
20320	1
20340	1
20360	1
20380	1
20400	1
20420	1
20440	--
20460	--
20480	--
20500	1
20520	1
20540	--
20560	1
20580	1
20600	1
20620	--
20640	--
20660	1
20680	1
20700	--
20720	1
20740	--
20760	--
20780	--
20800	1
20820	1
20840	1
20860	--
20880	1
20900	--
20920	--
20940	1
20960	1
20980	1
21000	1
21020	--
21040	1
21060	1
21080	--
21100	1
21120	1
21140	--
21160	1
21180	1
21200	--
21220	1
21240	--
21260	1
21280	1
21300	--
21320	--
21340	--
21360	1
21380	1
21400	1
21420	1
21440	1
21460	--
21480	1
21500	1
21520	1
21540	--
21560	--
21580	1
21600	1
21620	1
21640	--
21660	1
21680	--
21700	--
21720	--
21740	1
21760	1
21780	1
21800	1
21820	--
21840	1
21860	--
21880	1
21900	--
21920	--
21940	1
21960	--
21980	1
22000	1
22020	1
22040	--
22060	1
22080	1
22100	--
22120	--
22140	--
22160	1
22180	--
22200	--
22220	1
22240	1
22260	1
22280	--
22300	1
22320	--
22340	1
22360	1
22380	1
22400	1
22420	--
22440	--
22460	--
22480	--
22500	1
22520	1
22540	--
22560	1
22580	--
22600	--
22620	1
22640	--
22660	1
22680	--
22700	--
22720	1
22740	--
22760	1
22780	--
22800	--
22820	--
22840	--
22860	1
22880	1
22900	--
22920	--
22940	--
22960	--
22980	1
23000	1
23020	--
23040	--
23060	--
23080	--
23100	--
23120	--
23140	--
23160	--
23180	1
23200	--
23220	1
23240	1
23260	--
23280	--
23300	1
23320	--
23340	1
23360	--
23380	--
23400	--
23420	--
23440	--
23460	1
23480	--
23500	--
23520	--
23540	--
23560	1
23580	--
23600	--
23620	--
23640	--
23660	--
23680	--
23700	--
23720	--
23740	--
23760	--
23780	--
23800	--
23820	--
23840	1
23860	1
23880	--
23900	1
23920	--
23940	--
23960	--
23980	--
24000	--
24020	1
24040	--
24060	--
24080	--
24100	--
24120	--
24140	--
24160	--
24180	--
24200	--
24220	--
24240	--
24260	--
24280	--
24300	--
24320	--
24340	--
24360	--
24380	--
24400	--
24420	--
24440	--
24460	--
24480	--
24500	--
24520	--
24540	--
24560	--
24580	--
24600	--
24620	--
24640	--
24660	--
24680	--
24700	--
24720	--
24740	--
24760	--
24780	--
24800	--
24820	--
24840	--
24860	--
24880	--
24900	--
24920	--
24940	--
24960	--
24980	--
25000	--
25020	--
25040	--
25060	--
25080	--
25100	--
25120	--
25140	--
25160	--
25180	--
25200	--
25220	--
25240	--
25260	--
25280	--
25300	--
25320	--
25340	--
25360	--
25380	--
25400	--
25420	--
25440	1
25460	--
25480	--
25500	1
25520	--
25540	--
25560	--
25580	--
25600	--
25620	--
25640	--
25660	--
25680	--
25700	--
25720	--
25740	1
25760	--
25780	--
25800	--
25820	--
25840	--
25860	--
25880	--
25900	--
25920	--
25940	--
25960	--
25980	--
26000	--
26020	--
26040	--
26060	--
26080	--
26100	--
26120	--
26140	--
26160	--
26180	--
26200	--
26220	--
26240	--
26260	--
26280	--
26300	--
26320	--
26340	--
26360	--
26380	--
26400	--
26420	--
26440	--
26460	--
26480	--
26500	--
26520	--
26540	--
26560	--
26580	--
26600	--
26620	--
26640	--
26660	--
26680	--
26700	--
26720	--
26740	--
26760	--
26780	--
26800	--
26820	--
26840	--
26860	--
26880	--
26900	--
26920	--
26940	--
26960	--
26980	--
27000	--
27020	--
27040	--
27060	--
27080	--
27100	--
27120	--
27140	--
27160	--
27180	--
27200	--
27220	--
27240	--
27260	--
27280	--
27300	--
27320	--
27340	--
27360	--
27380	--
27400	--
27420	--
27440	--
27460	--
27480	--
27500	--
27520	--
27540	--
27560	--
27580	--
27600	--
27620	--
27640	--
27660	--
27680	--
27700	--
27720	--
27740	--
27760	--
27780	--
27800	--
27820	--
27840	--
27860	--
27880	--
27900	--
27920	--
27940	--
27960	--
27980	--
28000	--
28020	--
28040	--
28060	--
28080	--
28100	--
28120	--
28140	--
28160	--
28180	--
28200	--
28220	--
28240	--
28260	--
28280	--
28300	--
28320	--
28340	--
28360	--
28380	--
28400	--
28420	--
28440	--
28460	--
28480	--
28500	--
28520	--
28540	--
28560	--
28580	--
28600	--
28620	--
28640	--
28660	--
28680	--
28700	--
28720	--
28740	--
28760	--
28780	--
28800	--
28820	--
28840	--
28860	--
28880	--
28900	--
28920	--
28940	--
28960	--
28980	--
29000	--
29020	--
29040	--
29060	--
29080	--
29100	--
29120	--
29140	--
29160	--
29180	--
29200	--
29220	--
29240	--
29260	--
29280	--
29300	--
29320	--
29340	--
29360	--
29380	--
29400	--
29420	--
29440	--
29460	--
29480	--
29500	--
29520	--
29540	--
29560	--
29580	--
29600	--
29620	--
29640	--
29660	--
29680	--
29700	--
29720	--
29740	--
29760	--
29780	--
29800	--
29820	--
29840	--
29860	--
29880	--
29900	--
29920	--
29940	--
29960	--
29980	--
30000	--
30020	--
30040	--
30060	--
30080	--
30100	--
30120	--
30140	--
30160	--
30180	--
30200	--
30220	--
30240	--
30260	--
30280	--
30300	--
30320	--
30340	--
30360	--
30380	--
30400	--
30420	--
30440	--
30460	--
30480	--
30500	--
30520	--
30540	--
30560	--
30580	--
30600	--
30620	--
30640	--
30660	--
30680	--
30700
30720
30740
30760
30780
30800
30820
30840
30860
30880
30900
30920
30940
30960
30980
31000
31020
31040
31060
31080
31100
31120
31140
31160
31180
31200
31220
31240
31260
31280
31300
31320
31340
31360
31380
31400
31420
31440
31460
31480
31500
31520
31540
31560
31580
31600
31620
31640
31660
31680
31700
31720
31740
31760
31780
31800
31820
31840
31860
31880
31900
31920
31940
31960
31980
32000
32020
32040
32060
32080
32100
32120
32140
32160
32180
32200
32220
32240
32260
32280
32300
32320
32340
32360
32380
32400
32420
32440
32460
32480
32500
32520
32540
32560
32580
32600
32620
32640
32660
32680
32700
32720
32740
32760
32780
32800
32820
32840
32860
32880
32900
32920
32940
32960
32980
33000
33020
33040
33060
33080
33100
33120
33140
33160
33180
33200
33220
33240
33260
33280
33300
33320
33340
33360
33380
33400
33420
33440
33460
33480
33500
33520
33540
33560
33580
33600
33620
33640
33660
33680
33700
33720
33740
33760
33780
33800
33820
33840
33860
33880
33900
33920
33940
33960
33980
34000
34020
34040
34060
34080
34100
34120
34140
34160
34180
34200
34220
34240
34260
34280
34300
34320
34340
34360
34380
34400
34420
34440
34460
34480
34500
34520
34540
34560
34580
34600
34620
34640
34660
34680
34700
34720
34740
34760
34780
