# Supplementary material for: Highly efficient exciton-exciton annihilation in single conjugated polymer chains
Source: Nat Commun. 2026 Jan 6;17:731. doi: 10.1038/s41467-025-67422-z (PMC12820388; doi:10.1038/s41467-025-67422-z)
Supplement: Supplementary file 3 — Source data [file 41467_2025_67422_MOESM3_ESM.zip › Main Figs/Fig3/Fig3d/red 0.8to1.0 - Time-NumberofIndependentEmittingSites.txt]

Time (ps) No. Independent Emitting Sites 0.8 to 1.0
-2060	1
-2040	1
-2020	--
-2000	1
-1980	1
-1960	1
-1940	1
-1920	--
-1900	1
-1880	1
-1860	1
-1840	1
-1820	1
-1800	1
-1780	1
-1760	1
-1740	--
-1720	1
-1700	1
-1680	1
-1660	1
-1640	1
-1620	1
-1600	1
-1580	1
-1560	1
-1540	1
-1520	1
-1500	1
-1480	1
-1460	1
-1440	1
-1420	1
-1400	1
-1380	1
-1360	1
-1340	-0.03093
-1320	1
-1300	1
-1280	1
-1260	1
-1240	1
-1220	1
-1200	1
-1180	1
-1160	1
-1140	1
-1120	-0.04167
-1100	1
-1080	1
-1060	1
-1040	1
-1020	--
-1000	1
-980	1
-960	1
-940	1
-920	1
-900	1
-880	1
-860	1
-840	1
-820	1
-800	1
-780	1
-760	1
-740	-0.17646
-720	1
-700	1
-680	1
-660	1
-640	-0.85179
-620	-0.69493
-600	1
-580	1
-560	-0.63939
-540	1
-520	-0.5152
-500	1
-480	1
-460	1
-440	1
-420	1
-400	1
-380	10.10101
-360	-1.02041
-340	-1.49925
-320	20.83333
-300	1
-280	1
-260	1
-240	4.85437
-220	-1.1274
-200	-2.0284
-180	1
-160	1
-140	-0.4852
-120	-1.02041
-100	1
-80	-0.7622
-60	-3.59712
-40	5.20833
-20	5.05051
0	6.94444
20	4.52489
40	3.38983
60	2.90698
80	3.14465
100	2.80899
120	2.88184
140	2.68097
160	2.42718
180	2.57732
200	2.36407
220	2.26244
240	2.29885
260	2.41546
280	2.71739
300	2.12314
320	2.1645
340	2.11416
360	2.2779
380	2.08768
400	2.20751
420	2.00401
440	2.06186
460	1.9802
480	2.35294
500	1.88679
520	2.06612
540	2.1097
560	1.81818
580	1.87617
600	1.8622
620	1.76991
640	2.04918
660	1.9305
680	1.78571
700	1.93424
720	2.00803
740	1.91205
760	1.75439
780	1.51745
800	1.80832
820	1.81488
840	1.80505
860	1.63132
880	1.92308
900	1.49701
920	1.58479
940	1.72712
960	1.84502
980	1.7331
1000	1.62338
1020	1.78571
1040	1.76367
1060	1.64474
1080	1.88324
1100	1.89394
1120	1.75747
1140	1.63666
1160	2.01613
1180	1.85874
1200	2.01207
1220	1.8797
1240	1.63399
1260	1.4556
1280	1.68067
1300	1.5625
1320	1.31926
1340	1.63934
1360	1.43678
1380	1.47493
1400	1.60514
1420	1.38696
1440	1.65289
1460	1.47059
1480	1.80832
1500	1.30208
1520	1.34228
1540	1.31234
1560	1.45349
1580	1.62602
1600	1.76991
1620	1.287
1640	1.59236
1660	1.64204
1680	1.48588
1700	1.40252
1720	1.46628
1740	1.15875
1760	1.28866
1780	1.71527
1800	1.49925
1820	1.43885
1840	1.40449
1860	1.24688
1880	1.45773
1900	1.60256
1920	2.1322
1940	1.41443
1960	1.78891
1980	1.52672
2000	1.56986
2020	1.39276
2040	1.0917
2060	1.27389
2080	1.30548
2100	1.36799
2120	1.58228
2140	1.25628
2160	1.66667
2180	1.43885
2200	1.81159
2220	1.27877
2240	2.00803
2260	1.12867
2280	1.73611
2300	1.22699
2320	1.33511
2340	2.849
2360	1.1534
2380	1.1534
2400	1.15607
2420	1.25
2440	1.4245
2460	1.07991
2480	1.8315
2500	1.19617
2520	1.64204
2540	1.08578
2560	1.34953
2580	1.35685
2600	2.14592
2620	1.3369
2640	1.60772
2660	1.25
2680	2.34192
2700	1.40845
2720	1.27226
2740	1
2760	1.44509
2780	1.1274
2800	1.88324
2820	2.28833
2840	1.5456
2860	1.93798
2880	1.2987
2900	2.04082
2920	2.1097
2940	1.69205
2960	2.24215
2980	1
3000	2.28833
3020	1
3040	1.17647
3060	1.47493
3080	1.88679
3100	2.63852
3120	2.08768
3140	2.11864
3160	1.52905
3180	2.09205
3200	1.5873
3220	1.24224
3240	1
3260	4.36681
3280	1.68634
3300	1
3320	1
3340	1.26103
3360	1
3380	2.80899
3400	1.29534
3420	1.84502
3440	-2.82486
3460	1
3480	4.52489
3500	4.329
3520	1.3624
3540	2.38663
3560	2.14133
3580	7.8125
3600	1.39276
3620	1
3640	1
3660	1
3680	1.4881
3700	1.43678
3720	1
3740	1.47275
3760	1.42045
3780	3.0581
3800	1
3820	1
3840	1
3860	1
3880	1
3900	1.63666
3920	1
3940	5.88235
3960	1
3980	1
4000	1
4020	9.00901
4040	-2.06186
4060	50
4080	1.9084
4100	1
4120	1.94175
4140	1
4160	1.84162
4180	1
4200	1
4220	1
4240	1
4260	2.42718
4280	2.01207
4300	1
4320	1
4340	1
4360	2.92398
4380	2.35294
4400	2.40964
4420	1
4440	1
4460	1
4480	2.849
4500	-2.0284
4520	3.03951
4540	1
4560	1
4580	3.63636
4600	1
4620	1
4640	4.329
4660	1
4680	1
4700	1
4720	5.98802
4740	1
4760	1
4780	1
4800	7.24638
4820	1
4840	10.10101
4860	1
4880	-18.86792
4900	1
4920	1
4940	1
4960	-0.81833
4980	1
5000	1
5020	1
5040	1
5060	1
5080	1
5100	1
5120	1
5140	1
5160	-10.10101
5180	1
5200	-0.65274
5220	1
5240	1
5260	-0.61275
5280	1
5300	1
5320	1
5340	1
5360	-4
5380	1
5400	-0.37936
5420	1
5440	1
5460	1
5480	1
5500	-2.0284
5520	1
5540	-2.22717
5560	1
5580	1
5600	-1.32626
5620	1
5640	1
5660	1
5680	1
5700	-1
5720	1
5740	1
5760	1
5780	1
5800	-1
5820	-2.22717
5840	1
5860	1
5880	1
5900	-1.1274
5920	1
5940	1
5960	-0.92336
5980	1
6000	1
6020	1
6040	-0.47059
6060	1
6080	1
6100	1
6120	-0.75415
6140	1
6160	1
6180	1
6200	1
6220	1
6240	1
6260	1
6280	1
6300	1
6320	1
6340	-0.49261
6360	1
6380	1
6400	1
6420	1
6440	1
6460	1
6480	1
6500	1
6520	-0.13637
6540	1
6560	1
6580	1
6600	1
6620	1
6640	1
6660	1
6680	1
6700	1
6720	1
6740	1
6760	1
6780	-0.44924
6800	1
6820	1
6840	1
6860	1
6880	1
6900	1
6920	1
6940	-0.31576
6960	1
6980	1
7000	-0.28209
7020	1
7040	1
7060	1
7080	1
7100	1
7120	1
7140	1
7160	1
7180	1
7200	-0.26582
7220	1
7240	1
7260	-0.25
7280	1
7300	1
7320	1
7340	1
7360	1
7380	-0.21949
7400	1
7420	1
7440	1
7460	1
7480	1
7500	1
7520	1
7540	1
7560	1
7580	1
7600	1
7620	1
7640	1
7660	1
7680	1
7700	1
7720	1
7740	1
7760	1
7780	1
7800	1
7820	1
7840	1
7860	1
7880	1
7900	1
7920	1
7940	1
7960	1
7980	1
8000	1
8020	1
8040	-0.08696
8060	1
8080	1
8100	-0.16279
8120	1
8140	1
8160	1
8180	1
8200	1
8220	1
8240	1
8260	-0.13637
8280	1
8300	1
8320	1
8340	1
8360	1
8380	1
8400	1
8420	1
8440	1
8460	1
8480	1
8500	1
8520	1
8540	1
8560	1
8580	1
8600	1
8620	1
8640	1
8660	1
8680	1
8700	1
8720	1
8740	1
8760	1
8780	1
8800	1
8820	1
8840	1
8860	1
8880	1
8900	1
8920	1
8940	1
8960	1
8980	1
9000	1
9020	1
9040	1
9060	1
9080	1
9100	1
9120	1
9140	1
9160	1
9180	1
9200	1
9220	1
9240	1
9260	1
9280	1
9300	1
9320	1
9340	1
9360	1
9380	1
9400	1
9420	1
9440	1
9460	1
9480	1
9500	1
9520	1
9540	1
9560	-0.08696
9580	1
9600	1
9620	1
9640	1
9660	1
9680	1
9700	1
9720	-0.11111
9740	1
9760	1
9780	1
9800	1
9820	1
9840	1
9860	1
9880	1
9900	1
9920	1
9940	1
9960	1
9980	1
10000	1
10020	1
10040	1
10060	1
10080	-0.0989
10100	1
10120	1
10140	1
10160	1
10180	1
10200	-0.06383
10220	1
10240	1
10260	-0.03093
10280	1
10300	1
10320	1
10340	1
10360	1
10380	1
10400	1
10420	1
10440	1
10460	1
10480	1
10500	1
10520	1
10540	1
10560	1
10580	1
10600	1
10620	1
10640	1
10660	1
10680	1
10700	1
10720	1
10740	1
10760	1
10780	1
10800	1
10820	1
10840	1
10860	1
10880	1
10900	1
10920	1
10940	1
10960	1
10980	1
11000	1
11020	1
11040	1
11060	1
11080	1
11100	1
11120	1
11140	1
11160	1
11180	1
11200	1
11220	1
11240	1
11260	-0.02041
11280	1
11300	1
11320	1
11340	1
11360	1
11380	1
11400	1
11420	1
11440	1
11460	1
11480	1
11500	1
11520	1
11540	1
11560	1
11580	1
11600	1
11620	1
11640	1
11660	1
11680	1
11700	1
11720	-0.03093
11740	1
11760	1
11780	1
11800	1
11820	1
11840	1
11860	1
11880	1
11900	1
11920	1
11940	1
11960	1
11980	1
12000	--
12020	1
12040	1
12060	--
12080	1
12100	-0.03093
12120	1
12140	1
12160	1
12180	1
12200	1
12220	1
12240	1
12260	1
12280	1
12300	1
12320	1
12340	1
12360	1
12380	1
12400	1
12420	-0.0101
12440	1
12460	1
12480	1
12500	1
12520	1
12540	1
12560	1
12580	1
12600	1
12620	1
12640	1
12660	1
12680	1
12700	1
12720	1
12740	1
12760	1
12780	1
12800	1
12820	1
12840	1
12860	1
12880	1
12900	1
12920	1
12940	1
12960	1
12980	1
13000	1
13020	1
13040	1
13060	1
13080	1
13100	1
13120	1
13140	-0.05263
13160	1
13180	1
13200	--
13220	1
13240	1
13260	1
13280	1
13300	--
13320	1
13340	1
13360	1
13380	1
13400	1
13420	1
13440	1
13460	1
13480	1
13500	1
13520	1
13540	1
13560	1
13580	1
13600	1
13620	1
13640	1
13660	1
13680	1
13700	--
13720	1
13740	1
13760	1
13780	1
13800	1
13820	1
13840	1
13860	1
13880	1
13900	1
13920	1
13940	1
13960	1
13980	1
14000	1
14020	1
14040	1
14060	1
14080	1
14100	1
14120	1
14140	--
14160	--
14180	1
14200	1
14220	1
14240	1
14260	1
14280	1
14300	1
14320	1
14340	1
14360	1
14380	1
14400	1
14420	--
14440	1
14460	1
14480	1
14500	1
14520	1
14540	1
14560	1
14580	1
14600	1
14620	1
14640	1
14660	1
14680	1
14700	1
14720	1
14740	1
14760	1
14780	1
14800	--
14820	1
14840	1
14860	--
14880	1
14900	1
14920	--
14940	1
14960	1
14980	--
15000	--
15020	--
15040	1
15060	1
15080	1
15100	1
15120	1
15140	1
15160	1
15180	1
15200	1
15220	1
15240	1
15260	1
15280	1
15300	1
15320	1
15340	1
15360	--
15380	--
15400	--
15420	1
15440	1
15460	1
15480	1
15500	1
15520	1
15540	--
15560	--
15580	1
15600	--
15620	1
15640	1
15660	--
15680	1
15700	1
15720	--
15740	1
15760	1
15780	1
15800	1
15820	1
15840	1
15860	1
15880	1
15900	1
15920	1
15940	1
15960	--
15980	1
16000	1
16020	1
16040	1
16060	--
16080	1
16100	1
16120	1
16140	--
16160	1
16180	1
16200	--
16220	--
16240	1
16260	1
16280	1
16300	1
16320	1
16340	1
16360	1
16380	--
16400	1
16420	1
16440	1
16460	1
16480	1
16500	1
16520	1
16540	1
16560	1
16580	--
16600	1
16620	1
16640	1
16660	1
16680	1
16700	1
16720	1
16740	--
16760	1
16780	--
16800	1
16820	1
16840	-0.03093
16860	1
16880	1
16900	1
16920	1
16940	1
16960	--
16980	1
17000	1
17020	1
17040	1
17060	1
17080	1
17100	1
17120	1
17140	1
17160	1
17180	1
17200	1
17220	1
17240	1
17260	--
17280	1
17300	1
17320	1
17340	1
17360	1
17380	1
17400	--
17420	--
17440	1
17460	1
17480	1
17500	1
17520	--
17540	1
17560	1
17580	1
17600	1
17620	1
17640	1
17660	1
17680	1
17700	1
17720	1
17740	1
17760	1
17780	1
17800	1
17820	--
17840	1
17860	1
17880	1
17900	1
17920	1
17940	1
17960	1
17980	1
18000	1
18020	1
18040	1
18060	1
18080	1
18100	1
18120	1
18140	1
18160	--
18180	1
18200	--
18220	1
18240	1
18260	1
18280	--
18300	--
18320	--
18340	1
18360	1
18380	1
18400	1
18420	--
18440	1
18460	1
18480	1
18500	1
18520	1
18540	1
18560	--
18580	--
18600	1
18620	1
18640	1
18660	1
18680	1
18700	1
18720	--
18740	--
18760	-0.0101
18780	--
18800	--
18820	--
18840	1
18860	--
18880	-0.02041
18900	1
18920	1
18940	1
18960	1
18980	1
19000	1
19020	1
19040	1
19060	--
19080	1
19100	1
19120	1
19140	1
19160	--
19180	--
19200	1
19220	1
19240	--
19260	1
19280	1
19300	--
19320	1
19340	1
19360	--
19380	1
19400	--
19420	1
19440	1
19460	1
19480	1
19500	--
19520	1
19540	1
19560	--
19580	1
19600	1
19620	1
19640	--
19660	1
19680	1
19700	1
19720	1
19740	1
19760	1
19780	--
19800	1
19820	1
19840	1
19860	1
19880	1
19900	1
19920	--
19940	1
19960	1
19980	1
20000	--
20020	1
20040	1
20060	--
20080	-0.0101
20100	1
20120	1
20140	--
20160	1
20180	--
20200	--
20220	1
20240	1
20260	--
20280	--
20300	--
20320	--
20340	--
20360	--
20380	1
20400	--
20420	1
20440	--
20460	1
20480	1
20500	1
20520	1
20540	1
20560	1
20580	--
20600	1
20620	1
20640	1
20660	--
20680	1
20700	1
20720	--
20740	1
20760	--
20780	1
20800	1
20820	1
20840	1
20860	--
20880	--
20900	-0.0101
20920	1
20940	1
20960	1
20980	1
21000	--
21020	--
21040	--
21060	1
21080	1
21100	1
21120	1
21140	--
21160	1
21180	1
21200	1
21220	1
21240	--
21260	--
21280	--
21300	--
21320	--
21340	1
21360	--
21380	1
21400	--
21420	1
21440	--
21460	1
21480	1
21500	1
21520	1
21540	--
21560	--
21580	--
21600	1
21620	--
21640	1
21660	--
21680	--
21700	--
21720	1
21740	--
21760	--
21780	--
21800	--
21820	--
21840	--
21860	1
21880	1
21900	1
21920	1
21940	--
21960	--
21980	1
22000	--
22020	--
22040	--
22060	--
22080	--
22100	1
22120	--
22140	1
22160	--
22180	--
22200	--
22220	--
22240	--
22260	--
22280	1
22300	--
22320	1
22340	--
22360	1
22380	--
22400	--
22420	1
22440	--
22460	--
22480	1
22500	1
22520	--
22540	--
22560	1
22580	1
22600	--
22620	--
22640	--
22660	--
22680	--
22700	--
22720	1
22740	--
22760	1
22780	1
22800	--
22820	--
22840	1
22860	--
22880	--
22900	--
22920	--
22940	--
22960	--
22980	1
23000	--
23020	--
23040	1
23060	1
23080	1
23100	--
23120	--
23140	--
23160	--
23180	--
23200	--
23220	1
23240	--
23260	1
23280	--
23300	--
23320	--
23340	--
23360	--
23380	--
23400	1
23420	1
23440	--
23460	--
23480	--
23500	--
23520	--
23540	--
23560	1
23580	--
23600	--
23620	--
23640	--
23660	--
23680	1
23700	--
23720	--
23740	--
23760	--
23780	1
23800	--
23820	--
23840	--
23860	--
23880	--
23900	--
23920	--
23940	--
23960	--
23980	--
24000	--
24020	--
24040	--
24060	--
24080	--
24100	--
24120	--
24140	--
24160	--
24180	--
24200	--
24220	--
24240	--
24260	--
24280	--
24300	--
24320	--
24340	--
24360	--
24380	--
24400	--
24420	--
24440	--
24460	--
24480	--
24500	--
24520	--
24540	--
24560	--
24580	--
24600	--
24620	--
24640	--
24660	--
24680	--
24700	--
24720	--
24740	--
24760	--
24780	--
24800	--
24820	--
24840	--
24860	--
24880	--
24900	--
24920	--
24940	--
24960	--
24980	--
25000	--
25020	--
25040	--
25060	--
25080	-0.0101
25100	1
25120	--
25140	--
25160	1
25180	1
25200	--
25220	--
25240	1
25260	1
25280	--
25300	--
25320	-0.0101
25340	--
25360	--
25380	1
25400	--
25420	--
25440	--
25460	1
25480	--
25500	1
25520	--
25540	1
25560	--
25580	1
25600	--
25620	1
25640	--
25660	--
25680	--
25700	--
25720	--
25740	--
25760	--
25780	--
25800	--
25820	--
25840	1
25860	--
25880	--
25900	--
25920	--
25940	1
25960	--
25980	--
26000	1
26020	--
26040	--
26060	1
26080	--
26100	--
26120	--
26140	--
26160	--
26180	--
26200	--
26220	--
26240	--
26260	--
26280	--
26300	--
26320	--
26340	1
26360	--
26380	--
26400	--
26420	--
26440	--
26460	1
26480	--
26500	--
26520	--
26540	--
26560	1
26580	--
26600	--
26620	--
26640	--
26660	--
26680	--
26700	--
26720	--
26740	--
26760	--
26780	--
26800	--
26820	--
26840	--
26860	--
26880	--
26900	--
26920	--
26940	--
26960	--
26980	--
27000	--
27020	--
27040	--
27060	--
27080	--
27100	--
27120	--
27140	--
27160	--
27180	--
27200	--
27220	--
27240	--
27260	--
27280	--
27300	--
27320	--
27340	--
27360	--
27380	--
27400	--
27420	--
27440	--
27460	--
27480	--
27500	--
27520	--
27540	--
27560	--
27580	--
27600	--
27620	--
27640	--
27660	--
27680	--
27700	--
27720	--
27740	--
27760	--
27780	--
27800	--
27820	--
27840	--
27860	--
27880	--
27900	--
27920	--
27940	--
27960	--
27980	--
28000	--
28020	--
28040	--
28060	--
28080	--
28100	--
28120	--
28140	--
28160	--
28180	--
28200	--
28220	--
28240	--
28260	--
28280	--
28300	--
28320	--
28340	--
28360	--
28380	--
28400	--
28420	--
28440	--
28460	--
28480	--
28500	--
28520	--
28540	--
28560	--
28580	--
28600	--
28620	--
28640	--
28660	--
28680	--
28700	--
28720	--
28740	--
28760	--
28780	--
28800	--
28820	--
28840	--
28860	--
28880	--
28900	--
28920	--
28940	--
28960	--
28980	--
29000	--
29020	--
29040	--
29060	--
29080	--
29100	--
29120	--
29140	--
29160	--
29180	--
29200	--
29220	--
29240	--
29260	--
29280	--
29300	--
29320	--
29340	--
29360	--
29380	--
29400	--
29420	--
29440	--
29460	--
29480	--
29500	--
29520	--
29540	--
29560	--
29580	--
29600	--
29620	--
29640	--
29660	--
29680	--
29700	--
29720	--
29740	--
29760	--
29780	--
29800	--
29820	--
29840	--
29860	--
29880	--
29900	--
29920	--
29940	--
29960	--
29980	--
30000	--
30020	--
30040	--
30060	--
30080	--
30100	--
30120	--
30140	--
30160	--
30180	--
30200	--
30220	--
30240	--
30260	--
30280	--
30300	--
30320	--
30340	--
30360	--
30380	--
30400	--
30420	--
30440	--
30460	--
30480	--
30500	--
30520	--
30540	--
30560	--
30580	--
30600	--
30620	--
30640	--
30660	--
30680	--
30700
30720
30740
30760
30780
30800
30820
30840
30860
30880
30900
30920
30940
30960
30980
31000
31020
31040
31060
31080
31100
31120
31140
31160
31180
31200
31220
31240
31260
31280
31300
31320
31340
31360
31380
31400
31420
31440
31460
31480
31500
31520
31540
31560
31580
31600
31620
31640
31660
31680
31700
31720
31740
31760
31780
31800
31820
31840
31860
31880
31900
31920
31940
31960
31980
32000
32020
32040
32060
32080
32100
32120
32140
32160
32180
32200
32220
32240
32260
32280
32300
32320
32340
32360
32380
32400
32420
32440
32460
32480
32500
32520
32540
32560
32580
32600
32620
32640
32660
32680
32700
32720
32740
32760
32780
32800
32820
32840
32860
32880
32900
32920
32940
32960
32980
33000
33020
33040
33060
33080
33100
33120
33140
33160
33180
33200
33220
33240
33260
33280
33300
33320
33340
33360
33380
33400
33420
33440
33460
33480
33500
33520
33540
33560
33580
33600
33620
33640
33660
33680
33700
33720
33740
33760
33780
33800
33820
33840
33860
33880
33900
33920
33940
33960
33980
34000
34020
34040
34060
34080
34100
34120
34140
34160
34180
34200
34220
34240
34260
34280
34300
34320
34340
34360
34380
34400
34420
34440
34460
34480
34500
34520
34540
34560
34580
34600
34620
34640
34660
34680
34700
34720
34740
34760
34780
