# Supplementary material for: Highly efficient exciton-exciton annihilation in single conjugated polymer chains
Source: Nat Commun. 2026 Jan 6;17:731. doi: 10.1038/s41467-025-67422-z (PMC12820388; doi:10.1038/s41467-025-67422-z)
Supplement: Supplementary file 3 — Source data [file 41467_2025_67422_MOESM3_ESM.zip › Main Figs/Fig3/Fig3d/yellow 0.2to0.7 - Time-NumberofIndependentEmittingSites.txt]

Time (ps) No. Independent Emitting Sites 0.2 to 0.7
-2060	1
-2040	1
-2020	1
-2000	1
-1980	1
-1960	1
-1940	1
-1920	1
-1900	1
-1880	1
-1860	1
-1840	1
-1820	1
-1800	1
-1780	1
-1760	-0.03093
-1740	1
-1720	1
-1700	1
-1680	1
-1660	-0.06383
-1640	1
-1620	1
-1600	-0.07527
-1580	-0.16279
-1560	1
-1540	1
-1520	1
-1500	1
-1480	1
-1460	1
-1440	1
-1420	1
-1400	1
-1380	1
-1360	1
-1340	1
-1320	-0.03627
-1300	1
-1280	1
-1260	1
-1240	1
-1220	1
-1200	1
-1180	1
-1160	1
-1140	1
-1120	-0.07527
-1100	1
-1080	1
-1060	1
-1040	1
-1020	1
-1000	1
-980	1
-960	1
-940	1
-920	1
-900	1
-880	1
-860	1
-840	1
-820	1
-800	1
-780	1
-760	1
-740	-0.44924
-720	-0.5385
-700	-1.27226
-680	-0.66667
-660	1
-640	1
-620	1
-600	1
-580	-0.44924
-560	1
-540	-0.5872
-520	-0.49261
-500	1
-480	1
-460	-1.22249
-440	1
-420	-1.27226
-400	-0.39857
-380	-1.49925
-360	1
-340	-1.70358
-320	1
-300	1
-280	-3.34448
-260	-0.35137
-240	-1.56495
-220	1
-200	-0.41841
-180	-0.85179
-160	-0.41841
-140	1
-120	1
-100	1
-80	-2.0284
-60	142.85714
-40	-27.77778
-20	2.36967
0	4.83092
20	2.85714
40	1.77936
60	2.00401
80	2.07469
100	1.81488
120	1.72414
140	1.7301
160	1.91205
180	1.77305
200	2.05339
220	1.96078
240	1.56006
260	1.70648
280	1.75131
300	1.70358
320	1.8315
340	1.64204
360	1.71527
380	1.49701
400	1.5873
420	1.64745
440	1.4245
460	1.36612
480	1.57729
500	1.5015
520	1.4771
540	1.39276
560	1.47275
580	1.46413
600	1.46199
620	1.50376
640	1.34048
660	1.43885
680	1.59744
700	1.34771
720	1.40449
740	1.23001
760	1.37931
780	1.26582
800	1.40647
820	1.44092
840	1.40647
860	1.43266
880	1.47929
900	1.26422
920	1.30719
940	1.14025
960	1.31406
980	1.26582
1000	1.41443
1020	1.23153
1040	1.3369
1060	1.287
1080	1.30548
1100	1.23916
1120	1.36799
1140	1.49031
1160	1.30378
1180	1.16279
1200	1.25471
1220	1.2987
1240	1.51515
1260	1.3369
1280	1.06838
1300	1.44092
1320	1.16279
1340	1.16959
1360	1.36054
1380	1.31406
1400	1.13122
1420	1.19617
1440	1.15075
1460	1.15075
1480	1.6129
1500	1.10619
1520	1.25471
1540	1.11235
1560	1
1580	1.11982
1600	1.20919
1620	1.40845
1640	1.43472
1660	1.23001
1680	1.66389
1700	1.24378
1720	1.94932
1740	1.25786
1760	1.79211
1780	2.60417
1800	1.08108
1820	1.31062
1840	1.44092
1860	1.4771
1880	1.09409
1900	1.0929
1920	1.21803
1940	1.10011
1960	1.10497
1980	1.23762
2000	1.11483
2020	1.26904
2040	2.13675
2060	1.30719
2080	1.12613
2100	1.31926
2120	1.9084
2140	1.3245
2160	2.01207
2180	1.13379
2200	1.63934
2220	1
2240	1.72117
2260	1.39665
2280	1.17096
2300	1.18483
2320	1.4881
2340	1
2360	1
2380	1.46199
2400	1.96464
2420	1.20773
2440	2.28833
2460	1.20773
2480	1
2500	1.55521
2520	1.62338
2540	1.27226
2560	1.28205
2580	7.57576
2600	1.27714
2620	1
2640	1
2660	1
2680	1
2700	1.9084
2720	1.35135
2740	1.37174
2760	1.36054
2780	1
2800	1
2820	1.34228
2840	1
2860	7.69231
2880	1.43472
2900	1
2920	2.30947
2940	1
2960	1.48368
2980	20.83333
3000	3.32226
3020	1
3040	1
3060	1
3080	3.125
3100	1
3120	1
3140	1
3160	1
3180	1
3200	1.67504
3220	1
3240	1
3260	1
3280	1.62866
3300	1.81818
3320	1
3340	1
3360	-13.33333
3380	1
3400	1
3420	1.82482
3440	1
3460	16.39344
3480	1
3500	1
3520	-12.34568
3540	1
3560	-6.99301
3580	1
3600	1
3620	1
3640	1
3660	1
3680	1
3700	4.13223
3720	1
3740	2.45098
3760	2.51256
3780	2.849
3800	2.7248
3820	1
3840	2.89017
3860	1
3880	1
3900	6.25
3920	1
3940	1
3960	1
3980	1
4000	1
4020	1
4040	1
4060	1
4080	-1.27226
4100	5.15464
4120	1
4140	-50
4160	1
4180	34.48276
4200	1
4220	1
4240	1
4260	1
4280	-50
4300	1
4320	1
4340	100
4360	1
4380	1
4400	1
4420	1
4440	1
4460	1
4480	1
4500	-9.00901
4520	1
4540	1
4560	1
4580	34.48276
4600	1
4620	1
4640	1
4660	-13.33333
4680	1
4700	1
4720	1
4740	-2.57069
4760	1
4780	1
4800	1
4820	1
4840	1
4860	1
4880	1
4900	1
4920	1
4940	-0.48146
4960	-2.22717
4980	1
5000	1
5020	1
5040	-1.32626
5060	1
5080	1
5100	1
5120	1
5140	1
5160	1
5180	1
5200	1
5220	1
5240	1
5260	1
5280	-1.1274
5300	1
5320	1
5340	1
5360	1
5380	1
5400	1
5420	1
5440	-0.37936
5460	1
5480	1
5500	1
5520	-1.56495
5540	1
5560	1
5580	1
5600	1
5620	1
5640	1
5660	1
5680	1
5700	1
5720	1
5740	1
5760	1
5780	1
5800	1
5820	1
5840	1
5860	-1.17371
5880	-0.5872
5900	1
5920	1
5940	1
5960	1
5980	1
6000	1
6020	1
6040	1
6060	1
6080	1
6100	1
6120	1
6140	1
6160	1
6180	1
6200	1
6220	1
6240	1
6260	1
6280	1
6300	-0.42863
6320	1
6340	1
6360	1
6380	1
6400	-0.4085
6420	1
6440	1
6460	1
6480	1
6500	1
6520	1
6540	1
6560	1
6580	1
6600	1
6620	1
6640	1
6660	1
6680	1
6700	1
6720	1
6740	1
6760	1
6780	1
6800	1
6820	1
6840	1
6860	-0.31576
6880	-0.31576
6900	1
6920	1
6940	1
6960	1
6980	1
7000	1
7020	-0.35137
7040	1
7060	1
7080	1
7100	1
7120	1
7140	1
7160	1
7180	1
7200	1
7220	1
7240	1
7260	1
7280	1
7300	1
7320	1
7340	1
7360	1
7380	1
7400	-0.23458
7420	1
7440	1
7460	-0.29869
7480	-0.29869
7500	-0.26582
7520	1
7540	-0.19048
7560	1
7580	1
7600	1
7620	-0.31576
7640	1
7660	1
7680	1
7700	1
7720	1
7740	1
7760	1
7780	1
7800	1
7820	1
7840	1
7860	1
7880	1
7900	1
7920	1
7940	1
7960	1
7980	1
8000	1
8020	-0.11111
8040	-0.20483
8060	1
8080	1
8100	1
8120	1
8140	1
8160	1
8180	1
8200	1
8220	1
8240	1
8260	1
8280	1
8300	1
8320	1
8340	1
8360	1
8380	1
8400	1
8420	1
8440	1
8460	1
8480	1
8500	1
8520	1
8540	1
8560	1
8580	1
8600	1
8620	1
8640	1
8660	1
8680	1
8700	1
8720	1
8740	1
8760	1
8780	1
8800	1
8820	1
8840	-0.13637
8860	1
8880	1
8900	1
8920	1
8940	1
8960	1
8980	1
9000	1
9020	1
9040	1
9060	1
9080	1
9100	1
9120	1
9140	1
9160	1
9180	1
9200	1
9220	1
9240	1
9260	1
9280	1
9300	1
9320	1
9340	1
9360	1
9380	1
9400	1
9420	1
9440	1
9460	1
9480	1
9500	1
9520	1
9540	1
9560	1
9580	1
9600	1
9620	1
9640	1
9660	1
9680	1
9700	1
9720	1
9740	1
9760	1
9780	1
9800	-0.06383
9820	1
9840	1
9860	1
9880	1
9900	1
9920	1
9940	-0.12359
9960	1
9980	1
10000	1
10020	1
10040	1
10060	1
10080	1
10100	1
10120	1
10140	1
10160	1
10180	1
10200	1
10220	1
10240	1
10260	1
10280	-0.08696
10300	1
10320	1
10340	1
10360	1
10380	1
10400	1
10420	1
10440	1
10460	1
10480	1
10500	1
10520	1
10540	1
10560	1
10580	1
10600	1
10620	1
10640	1
10660	1
10680	1
10700	1
10720	1
10740	1
10760	1
10780	1
10800	1
10820	1
10840	1
10860	1
10880	-0.02041
10900	1
10920	1
10940	1
10960	1
10980	1
11000	1
11020	1
11040	1
11060	1
11080	1
11100	1
11120	1
11140	1
11160	1
11180	1
11200	1
11220	1
11240	1
11260	1
11280	1
11300	1
11320	1
11340	1
11360	1
11380	1
11400	1
11420	1
11440	1
11460	1
11480	1
11500	1
11520	1
11540	1
11560	1
11580	1
11600	1
11620	1
11640	1
11660	1
11680	1
11700	--
11720	1
11740	1
11760	-0.04167
11780	1
11800	1
11820	1
11840	1
11860	1
11880	1
11900	1
11920	1
11940	1
11960	1
11980	1
12000	1
12020	1
12040	1
12060	1
12080	1
12100	1
12120	1
12140	1
12160	1
12180	1
12200	1
12220	1
12240	1
12260	1
12280	1
12300	1
12320	1
12340	1
12360	1
12380	1
12400	--
12420	1
12440	-0.04167
12460	1
12480	1
12500	1
12520	1
12540	-0.04167
12560	1
12580	-0.06383
12600	1
12620	1
12640	1
12660	1
12680	1
12700	1
12720	1
12740	1
12760	1
12780	1
12800	1
12820	1
12840	1
12860	1
12880	1
12900	1
12920	1
12940	1
12960	1
12980	1
13000	1
13020	1
13040	1
13060	1
13080	1
13100	-0.0101
13120	1
13140	1
13160	1
13180	1
13200	1
13220	1
13240	1
13260	1
13280	1
13300	1
13320	1
13340	1
13360	1
13380	1
13400	1
13420	1
13440	1
13460	1
13480	1
13500	1
13520	1
13540	1
13560	1
13580	1
13600	--
13620	1
13640	1
13660	1
13680	1
13700	1
13720	1
13740	--
13760	1
13780	1
13800	1
13820	1
13840	1
13860	1
13880	1
13900	1
13920	1
13940	1
13960	1
13980	1
14000	1
14020	1
14040	1
14060	1
14080	1
14100	--
14120	1
14140	1
14160	1
14180	1
14200	1
14220	1
14240	1
14260	1
14280	1
14300	1
14320	1
14340	1
14360	1
14380	1
14400	1
14420	1
14440	1
14460	1
14480	1
14500	1
14520	1
14540	--
14560	1
14580	--
14600	1
14620	1
14640	1
14660	--
14680	1
14700	1
14720	--
14740	--
14760	1
14780	1
14800	1
14820	1
14840	1
14860	1
14880	1
14900	1
14920	1
14940	1
14960	--
14980	1
15000	1
15020	1
15040	1
15060	1
15080	1
15100	1
15120	--
15140	1
15160	-0.0101
15180	1
15200	1
15220	1
15240	1
15260	1
15280	1
15300	--
15320	--
15340	1
15360	1
15380	1
15400	1
15420	1
15440	1
15460	1
15480	1
15500	1
15520	1
15540	1
15560	1
15580	--
15600	1
15620	--
15640	1
15660	1
15680	1
15700	1
15720	1
15740	1
15760	1
15780	1
15800	1
15820	1
15840	1
15860	1
15880	1
15900	1
15920	1
15940	1
15960	1
15980	--
16000	1
16020	1
16040	1
16060	1
16080	1
16100	1
16120	1
16140	-0.02041
16160	1
16180	1
16200	-0.02041
16220	1
16240	1
16260	1
16280	1
16300	1
16320	1
16340	--
16360	1
16380	1
16400	1
16420	1
16440	1
16460	--
16480	1
16500	--
16520	1
16540	1
16560	1
16580	--
16600	-0.05263
16620	1
16640	1
16660	1
16680	1
16700	--
16720	1
16740	1
16760	1
16780	--
16800	1
16820	1
16840	1
16860	1
16880	1
16900	--
16920	1
16940	1
16960	1
16980	1
17000	1
17020	1
17040	1
17060	--
17080	1
17100	1
17120	1
17140	1
17160	1
17180	1
17200	1
17220	1
17240	--
17260	1
17280	--
17300	1
17320	1
17340	1
17360	--
17380	--
17400	1
17420	--
17440	1
17460	--
17480	1
17500	--
17520	1
17540	1
17560	1
17580	--
17600	1
17620	--
17640	1
17660	1
17680	--
17700	1
17720	1
17740	--
17760	1
17780	1
17800	1
17820	--
17840	1
17860	--
17880	1
17900	1
17920	--
17940	1
17960	--
17980	1
18000	1
18020	1
18040	1
18060	--
18080	--
18100	1
18120	1
18140	1
18160	1
18180	1
18200	1
18220	1
18240	1
18260	1
18280	1
18300	--
18320	1
18340	--
18360	1
18380	1
18400	1
18420	1
18440	--
18460	1
18480	1
18500	1
18520	--
18540	1
18560	1
18580	--
18600	--
18620	1
18640	--
18660	1
18680	1
18700	1
18720	1
18740	1
18760	1
18780	1
18800	1
18820	1
18840	1
18860	--
18880	1
18900	1
18920	--
18940	1
18960	1
18980	1
19000	1
19020	1
19040	--
19060	1
19080	--
19100	1
19120	1
19140	--
19160	1
19180	1
19200	--
19220	1
19240	1
19260	1
19280	1
19300	1
19320	--
19340	1
19360	1
19380	1
19400	1
19420	1
19440	1
19460	1
19480	--
19500	--
19520	--
19540	--
19560	1
19580	1
19600	1
19620	1
19640	1
19660	1
19680	1
19700	1
19720	1
19740	1
19760	1
19780	--
19800	1
19820	1
19840	1
19860	--
19880	--
19900	1
19920	1
19940	1
19960	1
19980	1
20000	--
20020	1
20040	1
20060	1
20080	--
20100	1
20120	--
20140	--
20160	--
20180	1
20200	1
20220	--
20240	1
20260	--
20280	1
20300	1
20320	--
20340	1
20360	1
20380	1
20400	1
20420	--
20440	1
20460	1
20480	1
20500	1
20520	1
20540	1
20560	1
20580	1
20600	1
20620	1
20640	--
20660	--
20680	1
20700	1
20720	--
20740	1
20760	1
20780	1
20800	--
20820	--
20840	1
20860	1
20880	--
20900	1
20920	1
20940	1
20960	1
20980	--
21000	--
21020	--
21040	1
21060	1
21080	--
21100	1
21120	--
21140	1
21160	--
21180	1
21200	--
21220	--
21240	--
21260	1
21280	1
21300	--
21320	1
21340	1
21360	1
21380	--
21400	--
21420	1
21440	1
21460	1
21480	--
21500	--
21520	1
21540	1
21560	--
21580	--
21600	--
21620	1
21640	--
21660	--
21680	1
21700	1
21720	1
21740	1
21760	--
21780	1
21800	--
21820	--
21840	--
21860	1
21880	--
21900	--
21920	--
21940	1
21960	1
21980	1
22000	1
22020	--
22040	1
22060	1
22080	1
22100	--
22120	1
22140	1
22160	1
22180	1
22200	1
22220	--
22240	--
22260	--
22280	1
22300	--
22320	1
22340	--
22360	1
22380	--
22400	--
22420	--
22440	1
22460	--
22480	1
22500	--
22520	--
22540	--
22560	--
22580	1
22600	1
22620	1
22640	--
22660	1
22680	1
22700	--
22720	1
22740	--
22760	1
22780	--
22800	--
22820	1
22840	--
22860	--
22880	1
22900	--
22920	1
22940	--
22960	--
22980	--
23000	--
23020	--
23040	--
23060	--
23080	--
23100	--
23120	1
23140	--
23160	1
23180	--
23200	--
23220	--
23240	1
23260	--
23280	--
23300	--
23320	--
23340	--
23360	1
23380	--
23400	--
23420	--
23440	--
23460	--
23480	--
23500	--
23520	1
23540	--
23560	--
23580	--
23600	--
23620	--
23640	--
23660	--
23680	--
23700	--
23720	--
23740	--
23760	--
23780	--
23800	--
23820	--
23840	--
23860	--
23880	--
23900	--
23920	--
23940	1
23960	--
23980	--
24000	--
24020	--
24040	--
24060	--
24080	--
24100	--
24120	--
24140	--
24160	--
24180	--
24200	--
24220	--
24240	--
24260	--
24280	--
24300	--
24320	--
24340	--
24360	--
24380	--
24400	--
24420	--
24440	--
24460	--
24480	--
24500	--
24520	--
24540	--
24560	--
24580	--
24600	--
24620	--
24640	--
24660	--
24680	--
24700	--
24720	--
24740	--
24760	--
24780	--
24800	--
24820	--
24840	--
24860	--
24880	--
24900	--
24920	--
24940	--
24960	--
24980	--
25000	--
25020	--
25040	--
25060	--
25080	--
25100	--
25120	--
25140	--
25160	--
25180	--
25200	--
25220	--
25240	--
25260	--
25280	--
25300	--
25320	--
25340	--
25360	--
25380	--
25400	--
25420	--
25440	--
25460	--
25480	--
25500	--
25520	--
25540	1
25560	--
25580	--
25600	1
25620	--
25640	--
25660	--
25680	--
25700	--
25720	--
25740	--
25760	--
25780	--
25800	--
25820	--
25840	--
25860	--
25880	--
25900	--
25920	--
25940	--
25960	--
25980	--
26000	--
26020	--
26040	--
26060	--
26080	--
26100	--
26120	--
26140	--
26160	--
26180	--
26200	--
26220	--
26240	--
26260	--
26280	--
26300	--
26320	--
26340	--
26360	--
26380	--
26400	1
26420	--
26440	--
26460	--
26480	--
26500	--
26520	--
26540	--
26560	--
26580	--
26600	--
26620	--
26640	--
26660	--
26680	--
26700	--
26720	--
26740	--
26760	--
26780	--
26800	--
26820	--
26840	--
26860	--
26880	--
26900	--
26920	--
26940	--
26960	--
26980	--
27000	--
27020	--
27040	--
27060	--
27080	--
27100	--
27120	--
27140	--
27160	--
27180	--
27200	--
27220	--
27240	--
27260	--
27280	--
27300	--
27320	--
27340	--
27360	--
27380	--
27400	--
27420	--
27440	--
27460	--
27480	--
27500	--
27520	--
27540	--
27560	--
27580	--
27600	--
27620	--
27640	--
27660	--
27680	--
27700	--
27720	--
27740	--
27760	--
27780	--
27800	--
27820	--
27840	--
27860	--
27880	--
27900	--
27920	--
27940	--
27960	--
27980	--
28000	--
28020	--
28040	--
28060	--
28080	--
28100	--
28120	--
28140	--
28160	--
28180	--
28200	--
28220	--
28240	--
28260	--
28280	--
28300	--
28320	--
28340	--
28360	--
28380	--
28400	--
28420	--
28440	--
28460	--
28480	--
28500	--
28520	--
28540	--
28560	--
28580	--
28600	--
28620	--
28640	--
28660	--
28680	--
28700	--
28720	--
28740	--
28760	--
28780	--
28800	--
28820	--
28840	--
28860	--
28880	--
28900	--
28920	--
28940	--
28960	--
28980	--
29000	--
29020	--
29040	--
29060	--
29080	--
29100	--
29120	--
29140	--
29160	--
29180	--
29200	--
29220	--
29240	--
29260	--
29280	--
29300	--
29320	--
29340	--
29360	--
29380	--
29400	--
29420	--
29440	--
29460	--
29480	--
29500	--
29520	--
29540	--
29560	--
29580	--
29600	--
29620	--
29640	--
29660	--
29680	--
29700	--
29720	--
29740	--
29760	--
29780	--
29800	--
29820	--
29840	--
29860	--
29880	--
29900	--
29920	--
29940	--
29960	--
29980	--
30000	--
30020	--
30040	--
30060	--
30080	--
30100	--
30120	--
30140	--
30160	--
30180	--
30200	--
30220	--
30240	--
30260	--
30280	--
30300	--
30320	--
30340	--
30360	--
30380	--
30400	--
30420	--
30440	--
30460	--
30480	--
30500	--
30520	--
30540	--
30560	--
30580	--
30600	--
30620	--
30640	--
30660	--
30680	--
30700
30720
30740
30760
30780
30800
30820
30840
30860
30880
30900
30920
30940
30960
30980
31000
31020
31040
31060
31080
31100
31120
31140
31160
31180
31200
31220
31240
31260
31280
31300
31320
31340
31360
31380
31400
31420
31440
31460
31480
31500
31520
31540
31560
31580
31600
31620
31640
31660
31680
31700
31720
31740
31760
31780
31800
31820
31840
31860
31880
31900
31920
31940
31960
31980
32000
32020
32040
32060
32080
32100
32120
32140
32160
32180
32200
32220
32240
32260
32280
32300
32320
32340
32360
32380
32400
32420
32440
32460
32480
32500
32520
32540
32560
32580
32600
32620
32640
32660
32680
32700
32720
32740
32760
32780
32800
32820
32840
32860
32880
32900
32920
32940
32960
32980
33000
33020
33040
33060
33080
33100
33120
33140
33160
33180
33200
33220
33240
33260
33280
33300
33320
33340
33360
33380
33400
33420
33440
33460
33480
33500
33520
33540
33560
33580
33600
33620
33640
33660
33680
33700
33720
33740
33760
33780
33800
33820
33840
33860
33880
33900
33920
33940
33960
33980
34000
34020
34040
34060
34080
34100
34120
34140
34160
34180
34200
34220
34240
34260
34280
34300
34320
34340
34360
34380
34400
34420
34440
34460
34480
34500
34520
34540
34560
34580
34600
34620
34640
34660
34680
34700
34720
34740
34760
34780
