# Supplementary material for: Highly efficient exciton-exciton annihilation in single conjugated polymer chains
Source: Nat Commun. 2026 Jan 6;17:731. doi: 10.1038/s41467-025-67422-z (PMC12820388; doi:10.1038/s41467-025-67422-z)
Supplement: Supplementary file 3 — Source data [file 41467_2025_67422_MOESM3_ESM.zip › SI/FigS10/blue sites intensity depend of n vs t.txt]

time (ps)	0-25 kHz	25-50 kHz	50-75 kHz	75+ kHz		time (ps)	all
-2040	1	1		1		-2040	1
-1989.89602	1	1	1	1		-2020	1
-1939.79205	-1.38095	1	1	1		-2000	1
-1889.68807	-1.77778	1	--	1		-1980	1
-1839.5841	-4.55556	1	1	--		-1960	1
-1789.48012	-0.63934	1	1	1		-1940	1
-1739.37615	-1.22222	1	1	1		-1920	1
-1689.27217	1	1	1	1		-1900	1
-1639.1682	-3.54545	1	--	-0.0101		-1880	1
-1589.06422	1	1	1	1		-1860	1
-1538.96024	1	1	--	1		-1840	1
-1488.85627	-3	1	1	1		-1820	1
-1438.75229	-2.125	1	1	1		-1800	1
-1388.64832	-0.6129	-0.14943	--	1		-1780	-0.13637
-1338.54434	1	1	--	1		-1760	1
-1288.44037	1	1	1	1		-1740	1
-1238.33639	1	1	1	1		-1720	1
-1188.23242	-3.34783	-0.11111	1	1		-1700	1
-1138.12844	1	1	1	1		-1680	1
-1088.02446	1	1	1	1		-1660	1
-1037.92049	1	1	1	1		-1640	-0.11111
-987.81651	-5.66667	1	1	1		-1620	1
-937.71254	-2.33333	1	1	1		-1600	1
-887.60856	1	1	1	1		-1580	1
-837.50459	-0.27119	-0.11111	1	1		-1560	1
-787.40061	5.16667	1	1	1		-1540	1
-737.29664	4.57143	1	1	1		-1520	1
-687.19266	-4.40541	-0.2987	1	1		-1500	1
-637.08869	-4.19481	-1.17391	1	-0.47059		-1480	1
-586.98471	-1.45098	1	1	-0.31579		-1460	1
-536.88073	-3.21053	1	-0.1236	1		-1440	1
-486.77676	-3.0404	-1.27273	1	1		-1420	-0.17646
-436.67278	-4.68182	1	1	-0.6129		-1400	1
-386.56881	1.3937	1	-0.35135	1		-1380	-0.0989
-336.46483	-3.16667	1	-0.28205	1		-1360	1
-286.36086	1	-0.52672	1	-0.63934		-1340	1
-236.25688	-1.40964	1	1	1		-1320	-0.23458
-186.15291	-3.80769	1	1	1		-1300	1
-136.04893	4.84615	1	-0.38889	-0.13636		-1280	1
-85.94495	3.67857	1	-0.53846	1		-1260	1
-35.84098	3.11726	5.05941	2.01587	3.2093		-1240	1
14.263	2.23625	2.62762	2.47183	3.00027		-1220	1
64.36697	2.07692	2.41283	2.0008	1.68436		-1200	1
114.47095	2.11257	1.86805	1.84001	1.54673		-1180	-0.33333
164.57492	1.9128	1.72142	1.71998	1.69265		-1160	1
214.6789	1.93424	1.94026	1.57367	1.49109		-1140	1
264.78287	1.90152	1.64244	1.69251	1.48651		-1120	1
314.88685	1.88496	1.67979	1.48417	1.42148		-1100	1
364.99083	1.94207	1.71265	1.60268	1.31243		-1080	1
415.0948	1.91869	1.54482	1.50365	1.28528		-1060	1
465.19878	1.88539	1.7755	1.61538	1.40748		-1040	1
515.30275	2.07972	1.70652	1.38617	1.26467		-1020	1
565.40673	1.86864	1.59368	1.41571	1.31904		-1000	1
615.5107	1.84203	1.71179	1.64441	1.34839		-980	1
665.61468	1.92977	1.38178	1.3961	1.20576		-960	1
715.71865	2.05263	1.35276	1.53542	1.46015		-940	-0.0989
765.82263	2.02657	1.52094	1.44248	1.32741		-920	1
815.92661	1.67101	1.57577	1.81421	1.33972		-900	1
866.03058	1.88363	1.7397	1.11474	1.32715		-880	1
916.13456	2.31631	1.21558	1.56818	1.38685		-860	1
966.23853	1.96677	1.42283	2.1041	1.27307		-840	-0.25
1016.34251	3.01267	1.91164	1.3871	1.1261		-820	1
1066.44648	1.64826	2.34855	1	1.16515		-800	1
1116.55046	1.80802	1.36153	1.65502	1.08969		-780	1
1166.65443	2.83711	1.80831	1	1.12255		-760	1
1216.75841	2.45719	1.08285	-0.97802	1		-740	1
1266.86239	6.64202	2.69082	1.31746	1.49875		-720	1
1316.96636	2.01695	1.79208	2.68067	1		-700	1
1367.07034	2.39018	1.1462	1	1		-680	-1.02041
1417.17431	2.16392	1.38095	1	1.34965		-660	1
1467.27829	2.99081	1	2.35135	1.53763		-640	1
1517.38226	2.78571	1.25575	1	1		-620	-0.37608
1567.48624	3.85714	1.31746	-1.5641	2.42857		-600	1
1617.59021	-19.58824	2.30719	1	1		-580	15.38462
1667.69419	1.7716	1	1	1		-560	-8.06452
1717.79817	4.49345	1.54945	1	1		-540	1
1767.90214	3.02703	6.55556	1	21		-520	-0.75415
1818.00612	16.68627	1	-1.5	1		-500	-8.06452
1868.11009	10.85915	1	1	1		-480	1
1918.21407	-7.24742	1	1	1		-460	-0.96061
1968.31804	21.68966	3.08333	-1.43902	1		-440	-0.75415
2018.42202	47.15385	1	1	-1.77778		-420	1
2068.52599	2.40187	3.04082	1	1		-400	5.34759
2118.62997	2.21951	1	1	1		-380	15.38462
2168.73394	8.54717	--	-0.47059	1		-360	1
2218.83792	-3.42478	1	1	1		-340	10.10101
2268.9419	7.52174	1	1	1		-320	10.10101
2319.04587	-3.62963	1	1	1		-300	-0.74405
2369.14985	2.75439	-0.6129	1	1		-280	-13.33333
2419.25382	9.82353	1	1	1		-260	4.85437
2469.3578	2.47059	1	1	1		-240	4.21941
2519.46177	2.83486	1	1	1		-220	1
2569.56575	1.4878	1	1	1		-200	4.21941
2619.66972	1.57803	1	1	1		-180	1
2669.7737	-1.89855	1	1	1		-160	-1.32626
2719.87768	-0.93798	1	1	1		-140	-0.46512
2769.98165	-1.00803	1	1	1		-120	1
2820.08563	-1.38095	1	1	1		-100	1
2870.1896	--	1	1	1		-80	4.21941
2920.29358	-0.8797	1	1	1		-60	2.17865
2970.39755	-2.33333	-0.53846	1	1		-40	4.44444
3020.50153	13.5	1	1	1		-20	3.02115
3070.6055	-0.5674	1	1	1		0	2.94985
3120.70948	2.13636	1	1	1		20	2.87356
3170.81346	-0.52439	1	1	1		40	2.1692
3220.91743	-10.76471	1	1	-0.06383		60	2.13675
3271.02141	2.19048	1	1	1		80	1.88679
3321.12538	2.49254	1	1	1		100	1.82149
3371.22936	2.40845	1	1	1		120	1.77305
3421.33333	-4.26316	1	1	1		140	1.9084
3471.43731	2.72414	1	1	1		160	1.76678
3521.54128	-1.22222	1	1	1		180	1.71821
3571.64526	-2.0303	-0.31579	1	1		200	1.67504
3621.74924	1	1	1	1		220	1.76056
3671.85321	-2.50877	1	1	1		240	1.76056
3721.95719	1	1	1	1		260	1.69779
3772.06116	3	1	1	1		280	1.63666
3822.16514	1	-0.2987	1	1		300	1.65837
3872.26911	3.85714	1	1	1		320	1.57233
3922.37309	1	-0.35135	1	1		340	1.62075
3972.47706	-1.77778	1	1	1		360	1.5456
4022.58104	-0.69492	-0.17647	1	1		380	1.64474
4072.68502	4.0303	1	1	1		400	1.7094
4122.78899	1	1	1	1		420	1.51286
4172.89297	9.33333	1	--	1		440	1.49925
4222.99694	9.33333	1	1	1		460	1.71821
4273.10092	1	1	1	1		480	1.5456
4323.20489	-1.1978	1	1	--		500	1.54799
4373.30887	1	1	1	1		520	1.60772
4423.41284	1	1	1	1		540	1.62075
4473.51682	--	1	1	1		560	1.49031
4523.6208	-0.44928	-0.1236	1	1		580	1.5528
4573.72477	-1.85714	1	1	1		600	1.55763
4623.82875	1	1	1	1		620	1.49031
4673.93272	1	1	1	--		640	1.80832
4724.0367	-1.12766	1	1	1		660	1.49254
4774.14067	1	1	1	1		680	1.50376
4824.24465	-0.9802	1	1	1		700	1.3947
4874.34862	-9	1	1	1		720	1.62866
4924.4526	-6.69231	1	1	1		740	1.63399
4974.55657	26	1	1	1		760	1.77305
5024.66055	-24	1	1	1		780	1.49701
5074.76453	-2.84615	1	1	1		800	1.54799
5124.8685	-4.55556	1	--	1		820	1.45985
5174.97248	-0.7094	1	1	1		840	1.79533
5225.07645	-0.83486	1	1	1		860	1.7301
5275.18043	1	1	--	--		880	1.51745
5325.2844	1	1	1	1		900	1.41243
5375.38838	1	1	--	--		920	1.34409
5425.49235	-0.34529	1	1	1		940	1.67785
5475.59633	-0.66667	1	1	1		960	1.58479
5525.70031	-13.28571	1	--	--		980	1.75747
5575.80428	1	1	1	--		1000	1.72712
5625.90826	-0.51515	1	1	1		1020	1.45985
5676.01223	-2.44828	1	1	1		1040	2.23714
5726.11621	-1.43902	-0.08696	1	1		1060	1.5528
5776.22018	1	1	1	1		1080	1.5625
5826.32416	1	1	1	1		1100	1.35685
5876.42813	1	1	1	1		1120	1.26103
5926.53211	1	1	1	1		1140	1.42248
5976.63609	1	1	--	--		1160	1.49031
6026.74006	1	1	1	--		1180	2.04082
6076.84404	1	1	--	--		1200	1.51745
6126.94801	1	1	1	1		1220	1.25156
6177.05199	-2.33333	1	1	1		1240	3.87597
6227.15596	1	-0.06383	-0.02041	--		1260	1.29534
6277.25994	-1.5641	1	1	1		1280	4.4843
6327.36391	-1.12766	1	1	1		1300	1.66389
6377.46789	1	1	1	--		1320	1.40056
6427.57187	-1.38095	1	1	--		1340	1.6835
6477.67584	-3.7619	1	--	1		1360	1.53139
6527.77982	-0.85185	-0.06383	1	1		1380	1.221
6577.88379	-1.17391	1	--	--		1400	1.56986
6627.98777	-0.96078	1	1	1		1420	1.6835
6678.09174	-0.88679	-0.03093	1	1		1440	1.10988
6728.19572	-0.3245	1	1	1		1460	1.29199
6778.29969	-0.34228	1	--	1		1480	1.57233
6828.40367	1	1	1	--		1500	1.17096
6878.50765	-0.2987	1	1	--		1520	1.16414
6928.61162	1	1	1	1		1540	1.37931
6978.7156	1	1	--	--		1560	2.61097
7028.81957	1	1	--	--		1580	3.42466
7078.92355	-0.21457	1	--	1		1600	2.36407
7129.02752	1	1	1	--		1620	1.21359
7179.1315	-1.32558	1	1	1		1640	2.51256
7229.23547	-0.33333	1	1	--		1660	1.26263
7279.33945	-0.81818	1	1	1		1680	1.30548
7329.44343	1	1	--	--		1700	1
7379.5474	1	1	1	--		1720	1.32802
7429.65138	-0.66667	1	--	--		1740	1.36799
7479.75535	1	1	1	1		1760	1
7529.85933	1	1	--	--		1780	2.57732
7579.9633	1	1	1	1		1800	2.51256
7630.06728	1	1	1	1		1820	1.4556
7680.17125	-1	1	1	1		1840	1.52905
7730.27523	1	1	--	--		1860	1.4881
7780.3792	1	1	--	--		1880	1.54321
7830.48318	-0.22951	1	1	--		1900	1
7880.58716	1	1	1	1		1920	1.61812
7930.69113	1	1	1	--		1940	1.65017
7980.79511	1	1	--	--		1960	-3.003
8030.89908	-0.40845	1	1	--		1980	1
8081.00306	-0.69492	1	--	--		2000	-1.46843
8131.10703	-0.72414	1	1	1		2020	100
8181.21101	-0.5873	1	1	--		2040	1.9802
8231.31498	-0.34228	1	--	--		2060	1.9084
8281.41896	-0.66667	1	1	1		2080	1
8331.52294	1	1	1	--		2100	1
8381.62691	-0.17647	1	1	--		2120	1
8431.73089	-0.44928	1	1	1		2140	1
8481.83486	-0.44928	1	1	1		2160	2.53807
8531.93884	-0.69492	1	1	1		2180	3.08642
8582.04281	-0.22699	1	1	1		2200	-2.45098
8632.14679	1	1	1	1		2220	4.69484
8682.25076	-0.5625	1	1	--		2240	4.44444
8732.35474	1	1	--	1		2260	1
8782.45872	1	1	-0.0101	1		2280	4.329
8832.56269	-0.53846	1	1	1		2300	1
8882.66667	1	1	--	1		2320	-1.17371
8932.77064	-0.6129	1	1	--		2340	1
8982.87462	-0.5873	1	1	--		2360	20.83333
9032.97859	1	1	--	1		2380	50
9083.08257	-0.49254	1	1	--		2400	13.51351
9133.18654	-0.14286	1	--	--		2420	1
9183.29052	1	1	--	1		2440	1
9233.3945	-0.12994	1	--	--		2460	1
9283.49847	1	1	--	1		2480	-5.26316
9333.60245	-0.47059	1	--	1		2500	1
9383.70642	-0.18343	1	--	1		2520	1
9433.8104	1	1	1	--		2540	1
9483.91437	1	1	--	1		2560	1
9534.01835	-0.16279	1	--	--		2580	1
9584.12232	-0.35135	1	1	--		2600	1
9634.2263	1	1	--	1		2620	1
9684.33028	1	1	--	--		2640	1
9734.43425	-0.5625	1	1	1		2660	-8.06452
9784.53823	1	1	--	--		2680	1
9834.6422	1	1	--	1		2700	1
9884.74618	-0.42857	1	--	--		2720	-1.38122
9934.85015	-0.14943	1	--	--		2740	-3.16456
9984.95413	1	1	1	--		2760	1
10035.0581	-0.36986	1	--	--		2780	-0.55036
10085.16208	1	1	--	--		2800	1
10135.26606	1	1	1	1		2820	1
10185.37003	-0.44928	1	1	--		2840	1
10235.47401	-0.49254	1	--	1		2860	1
10285.57798	-0.20482	1	--	--		2880	-1.38122
10335.68196	-0.13636	1	--	--		2900	1
10385.78593	1	1	--	--		2920	-0.38895
10435.88991	1	1	1	1		2940	1
10485.99388	1	1	1	--		2960	1
10536.09786	1	1	--	--		2980	1
10586.20183	1	1	1	1		3000	-0.32446
10636.30581	1	1	--	--		3020	1
10686.40979	1	1	--	1		3040	1
10736.51376	-0.23457	1	1	1		3060	1
10786.61774	-0.1236	1	1	--		3080	1
10836.72171	-0.23457	1	--	1		3100	1
10886.82569	-0.13636	1	--	--		3120	1
10936.92966	-0.17647	1	--	--		3140	1
10987.03364	1	--	1	--		3160	1
11037.13761	1	--	--	--		3180	1
11087.24159	-0.14943	1	--	1		3200	-0.81833
11137.34557	1	--	--	--		3220	-1.08342
11187.44954	-0.36986	1	1	1		3240	1
11237.55352	1	--	1	1		3260	1
11287.65749	-0.11732	--	--	1		3280	1
11337.76147	1	--	--	1		3300	1
11387.86544	1	1	--	--		3320	1
11437.96942	1	1	--	--		3340	1
11488.07339	1	1	--	1		3360	1
11538.17737	-0.16279	1	1	1		3380	1
11588.28135	1	1	1	--		3400	1
11638.38532	-0.33333	--	1	--		3420	-0.66667
11688.4893	1	1	--	1		3440	1
11738.59327	-0.23457	--	--	1		3460	1
11788.69725	1	1	1	-0.0101		3480	1
11838.80122	1	--	--	--		3500	1
11888.9052	1	--	--	1		3520	1
11939.00917	-0.20482	1	--	1		3540	1
11989.11315	-0.25	1	--	1		3560	1
12039.21713	1	1	1	--		3580	1
12089.3211	1	1	1	1		3600	-0.5385
12139.42508	1	1	--	--		3620	1
12189.52905	1	1	--	--		3640	1
12239.63303	-0.20482	--	--	--		3660	-0.61275
12289.737	1	1	--	--		3680	1
12339.84098	1	--	--	1		3700	1
12389.94495	1	--	--	1		3720	1
12440.04893	1	1	--	1		3740	1
12490.15291	1	1	--	--		3760	1
12540.25688	1	1	1	--		3780	1
12590.36086	1	--	1	--		3800	1
12640.46483	1	1	1	--		3820	1
12690.56881	1	1	--	1		3840	-0.5152
12740.67278	-0.25	1	--	1		3860	1
12790.77676	-0.21951	--	--	1		3880	1
12840.88073	1	--	1	--		3900	-0.56243
12890.98471	1	1	--	--		3920	1
12941.08869	-0.28205	--	--	--		3940	1
12991.19266	-0.19048	1	1	1		3960	1
13041.29664	1	--	--	--		3980	1
13091.40061	-0.11111	--	1	--		4000	-0.26582
13141.50459	1	1	1	1		4020	1
13191.60856	1	1	1	--		4040	1
13241.71254	1	1	--	--		4060	1
13291.81651	1	1	--	--		4080	1
13341.92049	1	1	--	1		4100	1
13392.02446	1	1	--	--		4120	1
13442.12844	-0.11111	1	1	1		4140	1
13492.23242	-0.20482	--	--	--		4160	1
13542.33639	1	1	--	--		4180	1
13592.44037	-0.23457	1	--	1		4200	1
13642.54434	1	1	--	--		4220	1
13692.64832	1	--	--	--		4240	1
13742.75229	1	1	--	1		4260	1
13792.85627	-0.20482	-0.02041	--	1		4280	1
13842.96024	-0.14943	--	1	--		4300	1
13893.06422	1	1	--	--		4320	-0.35137
13943.1682	-0.13636	1	1	--		4340	1
13993.27217	1	1	1	--		4360	1
14043.37615	1	1	1	--		4380	1
14093.48012	1	1	--	--		4400	1
14143.5841	1	--	--	1		4420	1
14193.68807	1	1	--	--		4440	1
14243.79205	1	1	1	1		4460	1
14293.89602	1	1	--	--		4480	1
14344	1	1	--	1		4500	-0.26582
14394.10398	1	1	--	--		4520	1
14444.20795	1	1	1	--		4540	-0.16279
14494.31193	1	1	1	--		4560	1
14544.4159	1	1	--	--		4580	1
14594.51988	1	--	1	--		4600	1
14644.62385	1	1	1	1		4620	1
14694.72783	1	1	--	--		4640	1
14744.8318	-0.1236	1	--	--		4660	1
14794.93578	-0.16279	1	--	--		4680	1
14845.03976	1	1	1	--		4700	1
14895.14373	1	-0.0101	1	--		4720	-0.20483
14945.24771	1	--	1	1		4740	1
14995.35168	1	--	1	--		4760	1
15045.45566	1	1	--	--		4780	1
15095.55963	1	1	--	1		4800	-0.19048
15145.66361	1	--	1	--		4820	1
15195.76758	1	1	--	1		4840	1
15245.87156	1	--	1	1		4860	1
15295.97554	1	1	--	--		4880	1
15346.07951	1	--	--	--		4900	1
15396.18349	1	1	1	--		4920	1
15446.28746	1	1	--	--		4940	-0.16279
15496.39144	1	1	--	--		4960	1
15546.49541	1	--	--	1		4980	1
15596.59939	1	1	--	--		5000	1
15646.70336	1	--	1	1		5020	-0.19048
15696.80734	-0.19048	--	--	1		5040	1
15746.91131	1	1	--	--		5060	1
15797.01529	-0.23457	--	1	1		5080	1
15847.11927	1	--	--	--		5100	-0.13637
15897.22324	-0.11111	--	1	--		5120	1
15947.32722	1	1	--	--		5140	1
15997.43119	1	--	--	--		5160	1
16047.53517	1	1	--	1		5180	1
16097.63914	1	1	1	1		5200	1
16147.74312	1	1	--	--		5220	-0.25
16197.84709	1	1	--	1		5240	1
16247.95107	1	1	--	--		5260	1
16298.05505	1	--	--	--		5280	1
16348.15902	1	1	1	--		5300	1
16398.263	1	--	--	--		5320	1
16448.36697	1	1	--	--		5340	1
16498.47095	-0.03093	1	--	1		5360	1
16548.57492	-0.11111	1	--	--		5380	1
16598.6789	1	1	1	--		5400	1
16648.78287	1	--	--	1		5420	1
16698.88685	1	--	1	1		5440	1
16748.99083	-0.17647	1	1	--		5460	1
16799.0948	1	1	1	--		5480	1
16849.19878	1	--	--	--		5500	1
16899.30275	1	--	--	--		5520	1
16949.40673	1	1	--	--		5540	1
16999.5107	1	1	--	--		5560	1
17049.61468	-0.13636	1	1	1		5580	1
17099.71865	1	--	--	--		5600	1
17149.82263	-0.21951	1	1	--		5620	-0.20483
17199.92661	1	1	1	--		5640	1
17250.03058	1	1	1	--		5660	1
17300.13456	1	--	--	--		5680	1
17350.23853	1	--	1	1		5700	1
17400.34251	1	--	--	1		5720	1
17450.44648	1	--	--	--		5740	-0.07527
17500.55046	1	--	--	1		5760	1
17550.65443	1	1	--	--		5780	1
17600.75841	-0.19048	1	--	--		5800	1
17650.86239	1	1	--	--		5820	1
17700.96636	-0.1236	--	1	--		5840	1
17751.07034	1	1	--	--		5860	1
17801.17431	-0.0989	--	--	--		5880	1
17851.27829	1	--	--	1		5900	1
17901.38226	1	1	--	--		5920	1
17951.48624	1	1	1	--		5940	1
18001.59021	-0.0989	--	1	--		5960	1
18051.69419	1	1	--	--		5980	1
18101.79817	-0.17647	--	1	--		6000	1
18151.90214	1	--	1	--		6020	1
18202.00612	1	--	--	--		6040	1
18252.11009	1	--	--	--		6060	1
18302.21407	1	1	--	--		6080	1
18352.31804	1	1	--	--		6100	1
18402.42202	-0.13636	--	--	--		6120	1
18452.52599	1	--	--	--		6140	1
18502.62997	1	--	--	--		6160	1
18552.73394	1	--	--	--		6180	1
18602.83792	1	--	--	--		6200	--
18652.9419	-0.07527	1	--	--		6220	-0.05263
18703.04587	1	1	1	--		6240	1
18753.14985	-0.1236	1	--	1		6260	1
18803.25382	1	--	1	--		6280	1
18853.3578	1	1	--	--		6300	1
18903.46177	1	1	1	1		6320	1
18953.56575	1	1	--	--		6340	1
19003.66972	1	--	--	--		6360	1
19053.7737	1	1	--	1		6380	1
19103.87768	1	1	--	--		6400	1
19153.98165	1	--	--	--		6420	1
19204.08563	1	1	1	--		6440	1
19254.1896	1	--	--	--		6460	1
19304.29358	1	--	--	1		6480	1
19354.39755	-0.08696	--	--	--		6500	1
19404.50153	1	1	--	--		6520	-0.12359
19454.6055	1	1	--	1		6540	1
19504.70948	1	--	1	--		6560	-0.11111
19554.81346	1	1	--	--		6580	1
19604.91743	1	1	--	--		6600	1
19655.02141	1	1	--	1		6620	-0.06383
19705.12538	1	1	1	--		6640	1
19755.22936	1	--	--	--		6660	1
19805.33333	-0.0989	--	--	--		6680	-0.11111
19855.43731	1	1	1	1		6700	1
19905.54128	1	1	--	--		6720	-0.12359
19955.64526	1	--	1	--		6740	-0.0989
20005.74924	1	--	--	--		6760	1
20055.85321	1	1	--	--		6780	1
20105.95719	1	1	--	--		6800	1
20156.06116	1	1	--	--		6820	1
20206.16514	1	1	1	--		6840	1
20256.26911	1	1	--	--		6860	1
20306.37309	-0.11111	--	--	--		6880	1
20356.47706	1	--	--	--		6900	-0.14943
20406.58104	1	--	1	--		6920	1
20456.68502	1	--	--	--		6940	1
20506.78899	1	--	--	--		6960	1
20556.89297	1	1	1	--		6980	1
20606.99694	1	--	--	--		7000	1
20657.10092	1	1	--	--		7020	1
20707.20489	1	1	--	--		7040	1
20757.30887	1	--	--	--		7060	1
20807.41284	1	--	--	--		7080	1
20857.51682	-0.04167	--	--	1		7100	1
20907.6208	1	1	--	--		7120	1
20957.72477	1	--	--	--		7140	1
21007.82875	1	1	--	--		7160	1
21057.93272	1	--	--	--		7180	1
21108.0367	1	--	--	--		7200	1
21158.14067	1	1	--	--		7220	1
21208.24465	1	1	--	--		7240	1
21258.34862	1	--	--	--		7260	1
21308.4526	-0.06383	--	--	--		7280	1
21358.55657	1	--	--	--		7300	1
21408.66055	1	--	--	1		7320	1
21458.76453	1	--	--	1		7340	1
21508.8685	1	--	--	1		7360	1
21558.97248	-0.04167	1	1	--		7380	1
21609.07645	1	--	--	--		7400	1
21659.18043	1	1	--	1		7420	1
21709.2844	1	--	--	--		7440	1
21759.38838	1	--	--	--		7460	1
21809.49235	1	--	--	--		7480	1
21859.59633	1	--	--	--		7500	1
21909.70031	1	--	--	--		7520	1
21959.80428	--	--	--	--		7540	1
22009.90826	1	1	--	--		7560	1
22060.01223	-0.02041	1	--	--		7580	1
22110.11621	1	1	--	--		7600	1
22160.22018	1	--	--	--		7620	1
22210.32416	1	1	--	1		7640	1
22260.42813	1	--	--	--		7660	1
22310.53211	1	--	--	--		7680	1
22360.63609	1	--	--	--		7700	-0.06383
22410.74006	1	--	--	--		7720	1
22460.84404	1	--	--	1		7740	1
22510.94801	1	--	--	--		7760	1
22561.05199	1	1	--	--		7780	1
22611.15596	1	--	--	--		7800	1
22661.25994	1	--	--	--		7820	1
22711.36391	-0.02041	--	--	--		7840	-0.12359
22761.46789	1	--	--	--		7860	1
22811.57187	1	--	--	--		7880	1
22861.67584	1	--	--	--		7900	1
22911.77982	1	--	--	--		7920	1
22961.88379	1	--	--	--		7940	1
23011.98777	1	--	--	--		7960	1
23062.09174	1	1	1	--		7980	1
23112.19572	1	--	--	--		8000	1
23162.29969	1	--	--	--		8020	1
23212.40367	1	--	--	--		8040	1
23262.50765	1	--	--	--		8060	1
23312.61162	1	--	--	--		8080	1
23362.7156	1	--	--	--		8100	-0.03093
23412.81957	1	--	--	--		8120	1
23462.92355	1	--	--	--		8140	1
23513.02752	1	--	--	--		8160	1
23563.1315	--	--	--	--		8180	1
23613.23547	1	--	--	--		8200	1
23663.33945	--	--	--	--		8220	1
23713.44343	--	--	--	--		8240	-0.08696
23763.5474	--	--	--	--		8260	1
23813.65138	1	--	--	--		8280	1
23863.75535	1	--	--	--		8300	1
23913.85933	1	1	1	--		8320	1
23963.9633	1	--	--	--		8340	1
24014.06728	--	--	--	--		8360	1
24064.17125	-0.0101	1	--	--		8380	1
24114.27523	1	--	--	--		8400	1
24164.3792	--	--	--	--		8420	1
24214.48318	--	--	--	--		8440	1
24264.58716	--	--	--	--		8460	1
24314.69113	--	--	--	--		8480	1
24364.79511	--	--	--	--		8500	1
24414.89908	--	--	--	--		8520	1
24465.00306	--	--	--	--		8540	1
24515.10703	--	--	--	--		8560	1
24565.21101	--	--	--	--		8580	1
24615.31498	--	--	--	--		8600	1
24665.41896	--	--	--	--		8620	1
24715.52294	--	--	--	--		8640	1
24765.62691	--	--	--	--		8660	1
24815.73089	--	--	--	--		8680	1
24865.83486	--	--	--	--		8700	1
24915.93884	--	--	--	--		8720	1
24966.04281	--	--	--	--		8740	1
25016.14679	--	--	--	--		8760	1
25066.25076	--	--	--	--		8780	-0.07527
25116.35474	--	--	--	--		8800	1
25166.45872	--	--	--	--		8820	1
25216.56269	--	--	--	--		8840	1
25266.66667	--	--	--	--		8860	1
25316.77064	--	--	--	--		8880	1
25366.87462	--	--	--	--		8900	1
25416.97859	--	--	--	--		8920	1
25467.08257	--	--	--	--		8940	1
25517.18654	--	--	--	1		8960	1
25567.29052	1	--	--	--		8980	1
25617.3945	--	--	--	--		9000	1
25667.49847	--	--	--	--		9020	1
25717.60245	--	--	--	--		9040	1
25767.70642	--	--	--	--		9060	1
25817.8104	--	1	--	--		9080	1
25867.91437	--	--	--	--		9100	1
25918.01835	--	--	--	--		9120	-0.05263
25968.12232	--	--	--	--		9140	1
26018.2263	--	--	--	--		9160	1
26068.33028	--	--	--	--		9180	1
26118.43425	--	--	--	--		9200	1
26168.53823	--	--	--	--		9220	1
26218.6422	--	--	--	--		9240	1
26268.74618	--	--	--	--		9260	1
26318.85015	--	--	--	--		9280	1
26368.95413	--	--	--	--		9300	1
26419.0581	--	--	--	--		9320	1
26469.16208	--	--	--	--		9340	1
26519.26606	--	--	--	--		9360	1
26569.37003	--	--	--	--		9380	1
26619.47401	--	--	--	--		9400	1
26669.57798	--	--	--	--		9420	1
26719.68196	--	--	--	--		9440	1
26769.78593	--	--	--	--		9460	1
26819.88991	--	--	--	--		9480	1
26869.99388	--	--	--	--		9500	1
26920.09786	--	--	--	--		9520	1
26970.20183	--	--	--	--		9540	1
27020.30581	--	--	--	--		9560	1
27070.40979	--	--	--	--		9580	1
27120.51376	--	--	--	--		9600	1
27170.61774	--	--	--	--		9620	1
27220.72171	--	--	--	--		9640	1
27270.82569	--	--	--	--		9660	1
27320.92966	--	--	--	--		9680	1
27371.03364	--	--	--	--		9700	1
27421.13761	--	--	--	--		9720	1
27471.24159	--	--	--	--		9740	-0.06383
27521.34557	--	--	--	--		9760	1
27571.44954	--	--	--	--		9780	1
27621.55352	--	--	--	--		9800	1
27671.65749	--	--	--	--		9820	1
27721.76147	--	--	--	--		9840	1
27771.86544	--	--	--	--		9860	1
27821.96942	--	--	--	--		9880	1
27872.07339	--	--	--	--		9900	1
27922.17737	--	--	--	--		9920	-0.03093
27972.28135	--	--	--	--		9940	1
28022.38532	--	--	--	--		9960	1
28072.4893	--	--	--	--		9980	1
28122.59327	--	--	--	--		10000	1
28172.69725	--	--	--	--		10020	1
28222.80122	--	--	--	--		10040	1
28272.9052	--	--	--	--		10060	1
28323.00917	--	--	--	--		10080	1
28373.11315	--	--	--	--		10100	1
28423.21713	--	--	--	--		10120	1
28473.3211	--	--	--	--		10140	1
28523.42508	--	--	--	--		10160	1
28573.52905	--	--	--	--		10180	1
28623.63303	--	--	--	--		10200	-0.05263
28673.737	--	--	--	--		10220	1
28723.84098	--	--	--	--		10240	1
28773.94495	--	--	--	--		10260	1
28824.04893	--	--	--	--		10280	-0.03093
28874.15291	--	--	--	--		10300	1
28924.25688	--	--	--	--		10320	1
28974.36086	--	--	--	--		10340	1
29024.46483	--	--	--	--		10360	1
29074.56881	--	--	--	--		10380	1
29124.67278	--	--	--	--		10400	1
29174.77676	--	--	--	--		10420	1
29224.88073	--	--	--	--		10440	1
29274.98471	--	--	--	--		10460	1
29325.08869	--	--	--	--		10480	1
29375.19266	--	--	--	--		10500	1
29425.29664	--	--	--	--		10520	1
29475.40061	--	--	--	--		10540	1
29525.50459	--	--	--	--		10560	1
29575.60856	--	--	--	--		10580	1
29625.71254	--	--	--	--		10600	1
29675.81651	--	--	--	--		10620	1
29725.92049	--	--	--	--		10640	1
29776.02446	--	--	--	--		10660	1
29826.12844	--	--	--	--		10680	1
29876.23242	--	--	--	--		10700	1
29926.33639	--	--	--	--		10720	1
29976.44037	--	--	--	--		10740	1
30026.54434	--	--	--	--		10760	1
30076.64832	--	--	--	--		10780	1
30126.75229	--	--	--	--		10800	1
30176.85627	--	--	--	--		10820	1
30226.96024	--	--	--	--		10840	1
30277.06422	--	--	--	--		10860	1
30327.1682	--	--	--	--		10880	1
30377.27217	--	--	--	--		10900	1
30427.37615	--	--	--	--		10920	1
30477.48012	--	--	--	--		10940	1
30527.5841	--	--	--	--		10960	1
30577.68807	--	--	--	--		10980	1
30627.79205	--	--	--	--		11000	1
30677.89602	--	--	--	--		11020	1
30728	--	--	--	--		11040	1
	--	--	--	--		11060	1
	--	--	--	--		11080	1
	--	--	--	--		11100	1
	--	--	--	--		11120	1
	--	--	--	--		11140	1
			--			11160	1
						11180	1
						11200	1
						11220	1
						11240	1
						11260	1
						11280	1
						11300	1
						11320	1
						11340	1
						11360	1
						11380	1
						11400	1
						11420	1
						11440	1
						11460	1
						11480	1
						11500	1
						11520	1
						11540	1
						11560	1
						11580	1
						11600	1
						11620	1
						11640	1
						11660	1
						11680	1
						11700	1
						11720	--
						11740	1
						11760	1
						11780	-0.03093
						11800	1
						11820	1
						11840	1
						11860	1
						11880	1
						11900	-0.06383
						11920	1
						11940	1
						11960	1
						11980	1
						12000	--
						12020	1
						12040	1
						12060	1
						12080	1
						12100	1
						12120	--
						12140	1
						12160	1
						12180	1
						12200	1
						12220	--
						12240	1
						12260	1
						12280	1
						12300	1
						12320	1
						12340	--
						12360	1
						12380	1
						12400	1
						12420	--
						12440	1
						12460	1
						12480	1
						12500	1
						12520	1
						12540	1
						12560	1
						12580	1
						12600	1
						12620	1
						12640	1
						12660	--
						12680	1
						12700	1
						12720	1
						12740	1
						12760	--
						12780	1
						12800	1
						12820	1
						12840	--
						12860	1
						12880	1
						12900	1
						12920	1
						12940	1
						12960	1
						12980	1
						13000	1
						13020	1
						13040	1
						13060	1
						13080	-0.02041
						13100	1
						13120	1
						13140	1
						13160	1
						13180	1
						13200	1
						13220	1
						13240	1
						13260	1
						13280	1
						13300	1
						13320	1
						13340	1
						13360	1
						13380	1
						13400	1
						13420	1
						13440	1
						13460	1
						13480	1
						13500	1
						13520	1
						13540	1
						13560	1
						13580	1
						13600	1
						13620	1
						13640	1
						13660	--
						13680	1
						13700	1
						13720	1
						13740	1
						13760	1
						13780	1
						13800	-0.0101
						13820	--
						13840	1
						13860	1
						13880	1
						13900	1
						13920	-0.03093
						13940	1
						13960	1
						13980	1
						14000	1
						14020	1
						14040	1
						14060	1
						14080	1
						14100	1
						14120	1
						14140	1
						14160	1
						14180	1
						14200	1
						14220	1
						14240	1
						14260	1
						14280	--
						14300	--
						14320	1
						14340	1
						14360	1
						14380	1
						14400	1
						14420	1
						14440	--
						14460	1
						14480	1
						14500	1
						14520	1
						14540	1
						14560	1
						14580	1
						14600	1
						14620	1
						14640	1
						14660	1
						14680	1
						14700	1
						14720	1
						14740	1
						14760	1
						14780	--
						14800	1
						14820	1
						14840	1
						14860	-0.02041
						14880	1
						14900	1
						14920	1
						14940	1
						14960	--
						14980	1
						15000	1
						15020	--
						15040	1
						15060	1
						15080	1
						15100	1
						15120	1
						15140	1
						15160	1
						15180	1
						15200	1
						15220	1
						15240	1
						15260	1
						15280	1
						15300	1
						15320	1
						15340	1
						15360	1
						15380	1
						15400	--
						15420	1
						15440	1
						15460	1
						15480	1
						15500	1
						15520	--
						15540	1
						15560	--
						15580	1
						15600	1
						15620	1
						15640	1
						15660	1
						15680	1
						15700	1
						15720	--
						15740	1
						15760	1
						15780	1
						15800	1
						15820	1
						15840	1
						15860	1
						15880	--
						15900	1
						15920	1
						15940	1
						15960	--
						15980	--
						16000	1
						16020	1
						16040	1
						16060	1
						16080	1
						16100	1
						16120	1
						16140	--
						16160	1
						16180	1
						16200	1
						16220	1
						16240	--
						16260	1
						16280	1
						16300	1
						16320	1
						16340	1
						16360	1
						16380	1
						16400	1
						16420	--
						16440	1
						16460	1
						16480	-0.04167
						16500	1
						16520	-0.02041
						16540	1
						16560	1
						16580	1
						16600	1
						16620	1
						16640	--
						16660	--
						16680	1
						16700	1
						16720	1
						16740	1
						16760	1
						16780	1
						16800	1
						16820	1
						16840	1
						16860	1
						16880	1
						16900	--
						16920	1
						16940	--
						16960	1
						16980	1
						17000	1
						17020	1
						17040	1
						17060	1
						17080	--
						17100	1
						17120	-0.02041
						17140	1
						17160	1
						17180	1
						17200	1
						17220	1
						17240	1
						17260	--
						17280	1
						17300	1
						17320	-0.03093
						17340	1
						17360	1
						17380	1
						17400	1
						17420	--
						17440	1
						17460	1
						17480	--
						17500	1
						17520	1
						17540	1
						17560	1
						17580	1
						17600	--
						17620	1
						17640	1
						17660	--
						17680	--
						17700	1
						17720	1
						17740	1
						17760	1
						17780	1
						17800	1
						17820	--
						17840	1
						17860	--
						17880	--
						17900	1
						17920	1
						17940	1
						17960	1
						17980	1
						18000	--
						18020	1
						18040	1
						18060	1
						18080	1
						18100	1
						18120	1
						18140	1
						18160	--
						18180	--
						18200	1
						18220	1
						18240	1
						18260	1
						18280	1
						18300	1
						18320	1
						18340	1
						18360	1
						18380	1
						18400	1
						18420	1
						18440	--
						18460	--
						18480	--
						18500	1
						18520	--
						18540	--
						18560	--
						18580	--
						18600	1
						18620	1
						18640	--
						18660	1
						18680	1
						18700	1
						18720	1
						18740	1
						18760	1
						18780	1
						18800	1
						18820	1
						18840	1
						18860	1
						18880	1
						18900	1
						18920	1
						18940	1
						18960	1
						18980	--
						19000	1
						19020	1
						19040	1
						19060	1
						19080	1
						19100	1
						19120	1
						19140	1
						19160	1
						19180	1
						19200	--
						19220	1
						19240	1
						19260	1
						19280	1
						19300	1
						19320	--
						19340	-0.02041
						19360	--
						19380	1
						19400	--
						19420	1
						19440	1
						19460	1
						19480	--
						19500	1
						19520	1
						19540	1
						19560	1
						19580	1
						19600	1
						19620	1
						19640	1
						19660	--
						19680	1
						19700	1
						19720	--
						19740	1
						19760	1
						19780	1
						19800	1
						19820	1
						19840	1
						19860	--
						19880	1
						19900	--
						19920	--
						19940	1
						19960	1
						19980	1
						20000	1
						20020	1
						20040	1
						20060	1
						20080	1
						20100	1
						20120	1
						20140	1
						20160	1
						20180	1
						20200	1
						20220	1
						20240	1
						20260	--
						20280	1
						20300	1
						20320	1
						20340	1
						20360	1
						20380	1
						20400	1
						20420	1
						20440	1
						20460	--
						20480	--
						20500	--
						20520	1
						20540	1
						20560	--
						20580	1
						20600	1
						20620	1
						20640	--
						20660	--
						20680	1
						20700	1
						20720	--
						20740	1
						20760	--
						20780	--
						20800	--
						20820	1
						20840	1
						20860	1
						20880	--
						20900	1
						20920	--
						20940	--
						20960	1
						20980	1
						21000	1
						21020	1
						21040	--
						21060	1
						21080	1
						21100	--
						21120	1
						21140	1
						21160	--
						21180	1
						21200	1
						21220	--
						21240	1
						21260	--
						21280	1
						21300	1
						21320	--
						21340	--
						21360	--
						21380	1
						21400	1
						21420	1
						21440	1
						21460	1
						21480	--
						21500	1
						21520	1
						21540	1
						21560	--
						21580	--
						21600	1
						21620	1
						21640	1
						21660	--
						21680	1
						21700	--
						21720	--
						21740	--
						21760	1
						21780	1
						21800	1
						21820	1
						21840	--
						21860	1
						21880	--
						21900	1
						21920	--
						21940	--
						21960	1
						21980	--
						22000	1
						22020	1
						22040	1
						22060	--
						22080	1
						22100	1
						22120	--
						22140	--
						22160	--
						22180	1
						22200	--
						22220	--
						22240	1
						22260	1
						22280	1
						22300	--
						22320	1
						22340	--
						22360	1
						22380	1
						22400	1
						22420	1
						22440	--
						22460	--
						22480	--
						22500	--
						22520	1
						22540	1
						22560	--
						22580	1
						22600	--
						22620	--
						22640	1
						22660	--
						22680	1
						22700	--
						22720	--
						22740	1
						22760	--
						22780	1
						22800	--
						22820	--
						22840	--
						22860	--
						22880	1
						22900	1
						22920	--
						22940	--
						22960	--
						22980	--
						23000	1
						23020	1
						23040	--
						23060	--
						23080	--
						23100	--
						23120	--
						23140	--
						23160	--
						23180	--
						23200	1
						23220	--
						23240	1
						23260	1
						23280	--
						23300	--
						23320	1
						23340	--
						23360	1
						23380	--
						23400	--
						23420	--
						23440	--
						23460	--
						23480	1
						23500	--
						23520	--
						23540	--
						23560	--
						23580	1
						23600	--
						23620	--
						23640	--
						23660	--
						23680	--
						23700	--
						23720	--
						23740	--
						23760	--
						23780	--
						23800	--
						23820	--
						23840	--
						23860	1
						23880	1
						23900	--
						23920	1
						23940	--
						23960	--
						23980	--
						24000	--
						24020	--
						24040	1
						24060	--
						24080	--
						24100	--
						24120	--
						24140	--
						24160	--
						24180	--
						24200	--
						24220	--
						24240	--
						24260	--
						24280	--
						24300	--
						24320	--
						24340	--
						24360	--
						24380	--
						24400	--
						24420	--
						24440	--
						24460	--
						24480	--
						24500	--
						24520	--
						24540	--
						24560	--
						24580	--
						24600	--
						24620	--
						24640	--
						24660	--
						24680	--
						24700	--
						24720	--
						24740	--
						24760	--
						24780	--
						24800	--
						24820	--
						24840	--
						24860	--
						24880	--
						24900	--
						24920	--
						24940	--
						24960	--
						24980	--
						25000	--
						25020	--
						25040	--
						25060	--
						25080	--
						25100	--
						25120	--
						25140	--
						25160	--
						25180	--
						25200	--
						25220	--
						25240	--
						25260	--
						25280	--
						25300	--
						25320	--
						25340	--
						25360	--
						25380	--
						25400	--
						25420	--
						25440	--
						25460	1
						25480	--
						25500	--
						25520	1
						25540	--
						25560	--
						25580	--
						25600	--
						25620	--
						25640	--
						25660	--
						25680	--
						25700	--
						25720	--
						25740	--
						25760	1
						25780	--
						25800	--
						25820	--
						25840	--
						25860	--
						25880	--
						25900	--
						25920	--
						25940	--
						25960	--
						25980	--
						26000	--
						26020	--
						26040	--
						26060	--
						26080	--
						26100	--
						26120	--
						26140	--
						26160	--
						26180	--
						26200	--
						26220	--
						26240	--
						26260	--
						26280	--
						26300	--
						26320	--
						26340	--
						26360	--
						26380	--
						26400	--
						26420	--
						26440	--
						26460	--
						26480	--
						26500	--
						26520	--
						26540	--
						26560	--
						26580	--
						26600	--
						26620	--
						26640	--
						26660	--
						26680	--
						26700	--
						26720	--
						26740	--
						26760	--
						26780	--
						26800	--
						26820	--
						26840	--
						26860	--
						26880	--
						26900	--
						26920	--
						26940	--
						26960	--
						26980	--
						27000	--
						27020	--
						27040	--
						27060	--
						27080	--
						27100	--
						27120	--
						27140	--
						27160	--
						27180	--
						27200	--
						27220	--
						27240	--
						27260	--
						27280	--
						27300	--
						27320	--
						27340	--
						27360	--
						27380	--
						27400	--
						27420	--
						27440	--
						27460	--
						27480	--
						27500	--
						27520	--
						27540	--
						27560	--
						27580	--
						27600	--
						27620	--
						27640	--
						27660	--
						27680	--
						27700	--
						27720	--
						27740	--
						27760	--
						27780	--
						27800	--
						27820	--
						27840	--
						27860	--
						27880	--
						27900	--
						27920	--
						27940	--
						27960	--
						27980	--
						28000	--
						28020	--
						28040	--
						28060	--
						28080	--
						28100	--
						28120	--
						28140	--
						28160	--
						28180	--
						28200	--
						28220	--
						28240	--
						28260	--
						28280	--
						28300	--
						28320	--
						28340	--
						28360	--
						28380	--
						28400	--
						28420	--
						28440	--
						28460	--
						28480	--
						28500	--
						28520	--
						28540	--
						28560	--
						28580	--
						28600	--
						28620	--
						28640	--
						28660	--
						28680	--
						28700	--
						28720	--
						28740	--
						28760	--
						28780	--
						28800	--
						28820	--
						28840	--
						28860	--
						28880	--
						28900	--
						28920	--
						28940	--
						28960	--
						28980	--
						29000	--
						29020	--
						29040	--
						29060	--
						29080	--
						29100	--
						29120	--
						29140	--
						29160	--
						29180	--
						29200	--
						29220	--
						29240	--
						29260	--
						29280	--
						29300	--
						29320	--
						29340	--
						29360	--
						29380	--
						29400	--
						29420	--
						29440	--
						29460	--
						29480	--
						29500	--
						29520	--
						29540	--
						29560	--
						29580	--
						29600	--
						29620	--
						29640	--
						29660	--
						29680	--
						29700	--
						29720	--
						29740	--
						29760	--
						29780	--
						29800	--
						29820	--
						29840	--
						29860	--
						29880	--
						29900	--
						29920	--
						29940	--
						29960	--
						29980	--
						30000	--
						30020	--
						30040	--
						30060	--
						30080	--
						30100	--
						30120	--
						30140	--
						30160	--
						30180	--
						30200	--
						30220	--
						30240	--
						30260	--
						30280	--
						30300	--
						30320	--
						30340	--
						30360	--
						30380	--
						30400	--
						30420	--
						30440	--
						30460	--
						30480	--
						30500	--
						30520	--
						30540	--
						30560	--
						30580	--
						30600	--
						30620	--
						30640	--
						30660	--
						30680	--
						30700	--
