# Supplementary material for: Highly efficient exciton-exciton annihilation in single conjugated polymer chains
Source: Nat Commun. 2026 Jan 6;17:731. doi: 10.1038/s41467-025-67422-z (PMC12820388; doi:10.1038/s41467-025-67422-z)
Supplement: Supplementary file 3 — Source data [file 41467_2025_67422_MOESM3_ESM.zip › SI/FigS12/red sites intensity depend of n vs t.txt]

time (ps)	0-25 kHz	25-50 kHz	50-75 kHz	75+ kHz		time (ps)	all
-2040	1	1		--		-2040	1
-1989.89602	1	1	1	--		-2020	1
-1939.79205	1	1	--	--		-2000	--
-1889.68807	1	1	1	--		-1980	1
-1839.5841	1	1	--	--		-1960	1
-1789.48012	1	1	--	--		-1940	1
-1739.37615	1	1	--	--		-1920	1
-1689.27217	1	1	--	--		-1900	--
-1639.1682	1	1	1	--		-1880	1
-1589.06422	1	1	--	--		-1860	1
-1538.96024	1	1	--	--		-1840	1
-1488.85627	1	--	1	--		-1820	1
-1438.75229	1	1	--	--		-1800	1
-1388.64832	1	1	--	--		-1780	1
-1338.54434	-0.05263	1	1	--		-1760	1
-1288.44037	1	--	--	--		-1740	1
-1238.33639	1	1	--	--		-1720	--
-1188.23242	1	1	--	--		-1700	1
-1138.12844	1	1	--	--		-1680	1
-1088.02446	-0.06383	--	--	--		-1660	1
-1037.92049	1	1	--	--		-1640	1
-987.81651	1	--	--	--		-1620	1
-937.71254	1	1	--	--		-1600	1
-887.60856	1	--	--	--		-1580	1
-837.50459	1	1	1	--		-1560	1
-787.40061	1	1	1	1		-1540	1
-737.29664	1	1	-0.16279	-0.11111		-1520	1
-687.19266	1	1	1	1		-1500	1
-637.08869	1	1	-0.08696	1		-1480	1
-586.98471	-0.88679	1	1	1		-1460	1
-536.88073	-0.6129	1	1	1		-1440	1
-486.77676	-1.63158	1	1	1		-1420	1
-436.67278	1	1	1	1		-1400	1
-386.56881	1	1	1	4.57143		-1380	1
-336.46483	1	-2.33333	-0.14943	15.28571		-1360	1
-286.36086	1	1	1	1		-1340	1
-236.25688	-0.49254	-0.48148	1	3.85714		-1320	-0.03093
-186.15291	1	-1.43902	1	4.33333		-1300	1
-136.04893	-1.32558	1	-0.85185	6.88235		-1280	1
-85.94495	-0.7094	-0.55039	-1.5641	3.5641		-1260	1
-35.84098	5.73186	2.50412	40.24051	9.6185		-1240	1
14.263	3.42766	3.52711	4.22259	8.48952		-1220	1
64.36697	1.98897	2.55094	3.34077	3.78351		-1200	1
114.47095	1.98191	2.25961	3.14837	3.6039		-1180	1
164.57492	1.61195	2.34519	2.5059	3.1521		-1160	1
214.6789	1.64534	2.10106	2.61459	2.54036		-1140	1
264.78287	1.49083	1.82244	2.00994	3.42346		-1120	1
314.88685	1.57735	1.86935	1.94491	2.8133		-1100	-0.04167
364.99083	1.72156	1.77374	2.43956	2.2226		-1080	1
415.0948	1.35161	2.07987	2.62553	2.38013		-1060	1
465.19878	1.55104	1.67128	2.38092	2.47661		-1040	1
515.30275	1.36916	1.90758	2.08794	2.1591		-1020	1
565.40673	1.37392	1.76036	2.66343	1.99798		-1000	--
615.5107	1.27812	1.56172	1.90231	2.08906		-980	1
665.61468	1.30817	1.75188	2.26641	2.15999		-960	1
715.71865	1.67162	1.78578	2.1677	1.99425		-940	1
765.82263	1.23229	1.62489	1.69444	2.0387		-920	1
815.92661	1.47619	1.39139	1.75075	1.92719		-900	1
866.03058	2.1236	1.42852	1.81348	1.91275		-880	1
916.13456	1.22511	1.38527	1.33437	1.83048		-860	1
966.23853	1.32296	1.51322	1.81845	1.9767		-840	1
1016.34251	1.44936	1.53341	1.90323	1.9043		-820	1
1066.44648	1.22486	1.60261	1.47136	2.09632		-800	1
1116.55046	1.34026	1.5	1.66131	2.22401		-780	1
1166.65443	1.67603	1.29326	1.76881	2.02954		-760	1
1216.75841	1.40816	1.9434	2.0218	2.14863		-740	1
1266.86239	1.27088	1.4661	1.59773	1.75483		-720	-0.17646
1316.96636	1.38085	1.28583	1.49261	1.55183		-700	1
1367.07034	1.41642	1.96022	1.58352	1.50699		-680	1
1417.17431	1.46854	1.08271	1.82645	1.63904		-660	1
1467.27829	1.49787	1.41032	1.36284	1.89143		-640	1
1517.38226	1.88409	1.28818	1.22455	1.414		-620	-0.85179
1567.48624	1.76997	1.10417	1.25	1.74147		-600	-0.69493
1617.59021	1.21583	1.57566	1.28818	1.58168		-580	1
1667.69419	1.22321	1.4	1.44793	2		-560	1
1717.79817	1.37843	1.4529	1.09124	1.43928		-540	-0.63939
1767.90214	1	1.3663	1.10277	1.39175		-520	1
1818.00612	1.18315	2.26984	1.44313	1.52566		-500	-0.5152
1868.11009	1	1.62814	1.57143	1.28629		-480	1
1918.21407	2.2024	1.67568	1.32154	1.8165		-460	1
1968.31804	1.2736	1	2.03627	2.16279		-440	1
2018.42202	1.2594	1.63593	1.39526	1.36496		-420	1
2068.52599	1.30349	1	1.18692	1.25585		-400	1
2118.62997	1.52174	1.25543	1.20833	1.5121		-380	1
2168.73394	1.57471	1.13986	1.55402	1.37665		-360	10.10101
2218.83792	1.95012	1.14451	1.6689	1.95694		-340	-1.02041
2268.9419	1.74627	2.08696	1.26385	1.54119		-320	-1.49925
2319.04587	1.18215	1.17153	2.77515	1.26582		-300	20.83333
2369.14985	1.46838	1.43197	1.33898	1.56417		-280	1
2419.25382	1.48077	1.1912	1.31746	1.2193		-260	1
2469.3578	1.6006	2.1194	1.33113	1.24891		-240	1
2519.46177	1.23148	1.23419	1.41841	1.47619		-220	4.85437
2569.56575	1.23585	1.2451	1	1.29873		-200	-1.1274
2619.66972	2.60428	2.5625	1	1.67437		-180	-2.0284
2669.7737	1.84746	1	1	1.67114		-160	1
2719.87768	-3.28571	1	5.87805	1.35492		-140	1
2769.98165	1.88106	1.32258	1	1.16142		-120	-0.4852
2820.08563	2.05263	1.35842	1	2.12721		-100	-1.02041
2870.1896	1	2.24224	1.96154	1.46404		-80	1
2920.29358	-10.76471	1.4878	1	1.70423		-60	-0.7622
2970.39755	1.44444	2.75439	1	1.56338		-40	-3.59712
3020.50153	2.86916	1	1	1.42857		-20	5.20833
3070.6055	3.66667	1	1	1.44577		0	5.05051
3120.70948	1.56497	-9.71429	-3	1.50761		20	6.94444
3170.81346	-17.75	1.74074	1	1.8316		40	4.52489
3220.91743	5.7619	14.33333	1	1.32573		60	3.38983
3271.02141	1	1.72993	-1.8169	1.65789		80	2.90698
3321.12538	1.84034	1	1	1		100	3.14465
3371.22936	1	1	-4.88235	1.16835		120	2.80899
3421.33333	1	2.16279	1	2.3986		140	2.88184
3471.43731	1	-24	-5.66667	4.44828		160	2.68097
3521.54128	1	1	1	8.69231		180	2.42718
3571.64526	1	1	-13.28571	13.82051		200	2.57732
3621.74924	2.13636	1	1	1.25707		220	2.36407
3671.85321	2.69492	1	1	1		240	2.26244
3721.95719	1	2.92308	1	1.25707		260	2.29885
3772.06116	2.31579	-2.84615	1	1		280	2.41546
3822.16514	5.16667	1	1	1.90498		300	2.71739
3872.26911	1	1	1	1		320	2.12314
3922.37309	-1.89855	1	1	1.33445		340	2.1645
3972.47706	1	1	1	2.43885		360	2.11416
4022.58104	1	1	1	2.36986		380	2.2779
4072.68502	-0.70455	-6.14286	1	3.5		400	2.08768
4122.78899	4.0303	1	1	1		420	2.20751
4172.89297	12.11111	1	1	1		440	2.00401
4222.99694	1	1	1	1		460	2.06186
4273.10092	-99	1	-0.72414	1		480	1.9802
4323.20489	1	1	1	1.5988		500	2.35294
4373.30887	51	1	-0.53846	1		520	1.88679
4423.41284	-0.88679	1	1	1		540	2.06612
4473.51682	34.33333	1	1	1		560	2.1097
4523.6208	-0.85185	-1.5	1	1.86957		580	1.81818
4573.72477	101	1	1	1		600	1.87617
4623.82875	-4.88235	1	1	1		620	1.8622
4673.93272	-2.57143	1	1	1		640	1.76991
4724.0367	1	1	1	2.26582		660	2.04918
4774.14067	1	1	1	1		680	1.9305
4824.24465	1	1	1	2.78571		700	1.78571
4874.34862	-1.38095	1	1	-6.40741		720	1.93424
4924.4526	1	1	1	1		740	2.00803
4974.55657	-1.7027	1	1	2.88679		760	1.91205
5024.66055	1	1	1	1		780	1.75439
5074.76453	1	1	1	1		800	1.51745
5124.8685	1	1	1	1		820	1.80832
5174.97248	1	1	-0.23457	1		840	1.81488
5225.07645	-0.92308	1	1	12.11111		860	1.80505
5275.18043	1	1	1	-1.24719		880	1.63132
5325.2844	1	1	1	1		900	1.92308
5375.38838	1	-0.33333	1	1		920	1.49701
5425.49235	1	1	1	-0.8018		940	1.58479
5475.59633	1	1	1	1		960	1.72712
5525.70031	1	1	1	17.66667		980	1.84502
5575.80428	1	-0.44928	1	1		1000	1.7331
5625.90826	-0.88679	1	1	1		1020	1.62338
5676.01223	1	1	1	1		1040	1.78571
5726.11621	-0.75439	1	1	1		1060	1.76367
5776.22018	1	1	1	1		1080	1.64474
5826.32416	1	-0.17647	1	1		1100	1.88324
5876.42813	1	1	1	1		1120	1.89394
5926.53211	1	-0.2987	1	1		1140	1.75747
5976.63609	1	1	1	-1.22222		1160	1.63666
6026.74006	-0.36986	1	1	1		1180	2.01613
6076.84404	1	1	-0.02041	1		1200	1.85874
6126.94801	-0.96078	1	1	1		1220	2.01207
6177.05199	1	1	1	1		1240	1.8797
6227.15596	1	1	1	1		1260	1.63399
6277.25994	-0.40845	1	1	1		1280	1.4556
6327.36391	1	1	1	1		1300	1.68067
6377.46789	-0.28205	1	1	1		1320	1.5625
6427.57187	1	1	1	1		1340	1.31926
6477.67584	1	1	1	1		1360	1.63934
6527.77982	1	-0.11111	1	-0.47059		1380	1.43678
6577.88379	1	1	1	1		1400	1.47493
6627.98777	1	1	1	1		1420	1.60514
6678.09174	1	1	1	1		1440	1.38696
6728.19572	1	1	1	1		1460	1.65289
6778.29969	-0.35135	1	1	1		1480	1.47059
6828.40367	-0.33333	1	1	1		1500	1.80832
6878.50765	1	1	1	1		1520	1.30208
6928.61162	1	1	1	1		1540	1.34228
6978.7156	-0.28205	1	-0.08696	1		1560	1.31234
7028.81957	1	-0.11111	1	1		1580	1.45349
7078.92355	1	1	1	1		1600	1.62602
7129.02752	1	1	1	1		1620	1.76991
7179.1315	1	1	1	1		1640	1.287
7229.23547	1	-0.11111	1	1		1660	1.59236
7279.33945	1	-0.21951	1	1		1680	1.64204
7329.44343	-0.20482	1	1	1		1700	1.48588
7379.5474	1	-0.1236	1	1		1720	1.40252
7429.65138	1	1	1	1		1740	1.46628
7479.75535	-0.14943	1	1	1		1760	1.15875
7529.85933	1	1	1	1		1780	1.28866
7579.9633	1	1	1	1		1800	1.71527
7630.06728	1	1	1	1		1820	1.49925
7680.17125	1	1	1	1		1840	1.43885
7730.27523	1	1	1	1		1860	1.40449
7780.3792	-0.20482	1	1	1		1880	1.24688
7830.48318	1	1	1	1		1900	1.45773
7880.58716	-0.11111	1	1	1		1920	1.60256
7930.69113	-0.17647	1	1	1		1940	2.1322
7980.79511	1	1	1	1		1960	1.41443
8030.89908	1	1	1	1		1980	1.78891
8081.00306	1	-0.05263	1	1		2000	1.52672
8131.10703	1	1	-0.03093	1		2020	1.56986
8181.21101	1	1	1	1		2040	1.39276
8231.31498	1	1	1	1		2060	1.0917
8281.41896	-0.23457	1	1	1		2080	1.27389
8331.52294	-0.25	1	1	1		2100	1.30548
8381.62691	1	1	--	1		2120	1.36799
8431.73089	1	1	1	1		2140	1.58228
8481.83486	1	1	1	1		2160	1.25628
8531.93884	1	1	1	1		2180	1.66667
8582.04281	1	1	1	1		2200	1.43885
8632.14679	-0.11111	1	1	1		2220	1.81159
8682.25076	-0.16279	1	1	1		2240	1.27877
8732.35474	1	1	1	1		2260	2.00803
8782.45872	1	1	--	1		2280	1.12867
8832.56269	1	1	1	1		2300	1.73611
8882.66667	1	1	--	1		2320	1.22699
8932.77064	1	1	1	1		2340	1.33511
8982.87462	1	1	1	1		2360	2.849
9032.97859	1	1	1	1		2380	1.1534
9083.08257	1	1	1	1		2400	1.1534
9133.18654	1	1	--	1		2420	1.15607
9183.29052	1	1	1	1		2440	1.25
9233.3945	1	1	--	1		2460	1.4245
9283.49847	1	1	1	1		2480	1.07991
9333.60245	1	1	1	1		2500	1.8315
9383.70642	1	1	--	1		2520	1.19617
9433.8104	1	1	--	1		2540	1.64204
9483.91437	1	1	1	1		2560	1.08578
9534.01835	1	1	1	1		2580	1.34953
9584.12232	-0.1236	1	--	1		2600	1.35685
9634.2263	1	1	1	1		2620	2.14592
9684.33028	1	1	1	1		2640	1.3369
9734.43425	-0.0989	1	1	1		2660	1.60772
9784.53823	1	1	1	1		2680	1.25
9834.6422	1	1	--	1		2700	2.34192
9884.74618	1	--	--	1		2720	1.40845
9934.85015	1	1	1	1		2740	1.27226
9984.95413	1	1	--	1		2760	1
10035.0581	1	1	--	1		2780	1.44509
10085.16208	1	1	1	-0.06383		2800	1.1274
10135.26606	1	1	1	1		2820	1.88324
10185.37003	1	--	1	1		2840	2.28833
10235.47401	-0.1236	1	--	1		2860	1.5456
10285.57798	-0.08696	1	--	1		2880	1.93798
10335.68196	1	1	--	1		2900	1.2987
10385.78593	1	1	1	1		2920	2.04082
10435.88991	1	1	1	1		2940	2.1097
10485.99388	1	1	1	1		2960	1.69205
10536.09786	1	1	--	1		2980	2.24215
10586.20183	1	--	--	1		3000	1
10636.30581	1	1	--	1		3020	2.28833
10686.40979	1	1	1	1		3040	1
10736.51376	1	1	--	1		3060	1.17647
10786.61774	1	1	--	--		3080	1.47493
10836.72171	1	1	1	1		3100	1.88679
10886.82569	1	1	--	1		3120	2.63852
10936.92966	1	1	--	1		3140	2.08768
10987.03364	-0.11111	1	--	1		3160	2.11864
11037.13761	1	1	1	1		3180	1.52905
11087.24159	1	1	--	1		3200	2.09205
11137.34557	1	1	1	1		3220	1.5873
11187.44954	1	1	--	1		3240	1.24224
11237.55352	-0.06383	1	1	1		3260	1
11287.65749	1	-0.02041	1	1		3280	4.36681
11337.76147	1	1	--	1		3300	1.68634
11387.86544	1	1	1	1		3320	1
11437.96942	1	1	1	1		3340	1
11488.07339	-0.06383	1	1	1		3360	1.26103
11538.17737	1	1	1	1		3380	1
11588.28135	1	1	1	1		3400	2.80899
11638.38532	1	1	1	1		3420	1.29534
11688.4893	1	1	--	1		3440	1.84502
11738.59327	1	1	1	-0.02041		3460	-2.82486
11788.69725	1	1	--	1		3480	1
11838.80122	1	1	--	1		3500	4.52489
11888.9052	1	1	--	1		3520	4.329
11939.00917	1	1	1	1		3540	1.3624
11989.11315	1	--	1	1		3560	2.38663
12039.21713	1	1	1	1		3580	2.14133
12089.3211	1	--	1	1		3600	7.8125
12139.42508	1	-0.0101	--	1		3620	1.39276
12189.52905	1	1	1	1		3640	1
12239.63303	1	1	1	1		3660	1
12289.737	1	1	1	1		3680	1
12339.84098	1	1	--	1		3700	1.4881
12389.94495	1	--	--	1		3720	1.43678
12440.04893	-0.03093	1	--	1		3740	1
12490.15291	1	1	--	1		3760	1.47275
12540.25688	1	1	--	1		3780	1.42045
12590.36086	1	1	--	1		3800	3.0581
12640.46483	1	--	1	--		3820	1
12690.56881	1	--	1	1		3840	1
12740.67278	1	1	1	1		3860	1
12790.77676	--	1	1	1		3880	1
12840.88073	1	1	1	--		3900	1
12890.98471	1	1	1	1		3920	1.63666
12941.08869	1	1	--	1		3940	1
12991.19266	1	1	1	1		3960	5.88235
13041.29664	1	1	1	1		3980	1
13091.40061	1	1	--	1		4000	1
13141.50459	1	--	1	1		4020	1
13191.60856	1	1	1	-0.04167		4040	9.00901
13241.71254	1	1	--	1		4060	-2.06186
13291.81651	1	1	1	1		4080	50
13341.92049	1	1	1	1		4100	1.9084
13392.02446	1	1	1	1		4120	1
13442.12844	1	--	--	1		4140	1.94175
13492.23242	1	1	--	--		4160	1
13542.33639	1	1	1	1		4180	1.84162
13592.44037	1	1	1	1		4200	1
13642.54434	1	1	1	1		4220	1
13692.64832	1	1	--	1		4240	1
13742.75229	1	--	--	1		4260	1
13792.85627	1	1	1	1		4280	2.42718
13842.96024	1	1	--	1		4300	2.01207
13893.06422	1	1	--	1		4320	1
13943.1682	1	1	1	1		4340	1
13993.27217	1	--	1	1		4360	1
14043.37615	1	1	--	1		4380	2.92398
14093.48012	1	1	1	1		4400	2.35294
14143.5841	1	--	1	1		4420	2.40964
14193.68807	1	--	--	--		4440	1
14243.79205	1	1	1	1		4460	1
14293.89602	1	1	1	1		4480	1
14344	1	1	--	1		4500	2.849
14394.10398	1	1	--	1		4520	-2.0284
14444.20795	-0.03093	1	1	1		4540	3.03951
14494.31193	1	1	--	1		4560	1
14544.4159	1	1	1	--		4580	1
14594.51988	1	1	1	1		4600	3.63636
14644.62385	1	1	--	--		4620	1
14694.72783	1	1	1	1		4640	1
14744.8318	1	1	--	1		4660	4.329
14794.93578	1	1	--	1		4680	1
14845.03976	1	1	--	1		4700	1
14895.14373	1	--	--	--		4720	1
14945.24771	1	1	1	--		4740	5.98802
14995.35168	1	1	1	1		4760	1
15045.45566	--	--	--	--		4780	1
15095.55963	1	1	--	1		4800	1
15145.66361	--	1	1	--		4820	7.24638
15195.76758	1	1	--	1		4840	1
15245.87156	--	1	1	--		4860	10.10101
15295.97554	1	1	--	1		4880	1
15346.07951	-0.05263	1	--	--		4900	-18.86792
15396.18349	--	1	1	1		4920	1
15446.28746	1	--	--	1		4940	1
15496.39144	1	1	--	1		4960	1
15546.49541	1	1	1	1		4980	-0.81833
15596.59939	--	--	--	--		5000	1
15646.70336	1	1	--	--		5020	1
15696.80734	-0.03093	--	--	--		5040	1
15746.91131	1	1	1	--		5060	1
15797.01529	1	1	--	1		5080	1
15847.11927	1	1	1	1		5100	1
15897.22324	1	--	1	1		5120	1
15947.32722	1	1	--	1		5140	1
15997.43119	1	--	1	--		5160	1
16047.53517	1	1	--	1		5180	-10.10101
16097.63914	1	1	1	--		5200	1
16147.74312	1	--	--	1		5220	-0.65274
16197.84709	1	1	--	1		5240	1
16247.95107	1	--	--	--		5260	1
16298.05505	1	1	--	1		5280	-0.61275
16348.15902	1	1	--	1		5300	1
16398.263	1	1	--	1		5320	1
16448.36697	-0.03093	--	1	1		5340	1
16498.47095	1	--	1	1		5360	1
16548.57492	1	1	1	--		5380	-4
16598.6789	1	--	1	1		5400	1
16648.78287	1	1	--	--		5420	-0.37936
16698.88685	1	1	--	--		5440	1
16748.99083	1	1	1	--		5460	1
16799.0948	1	1	--	1		5480	1
16849.19878	1	--	--	1		5500	1
16899.30275	1	-0.0101	--	1		5520	-2.0284
16949.40673	1	1	1	1		5540	1
16999.5107	1	1	--	1		5560	-2.22717
17049.61468	1	1	1	1		5580	1
17099.71865	1	1	1	1		5600	1
17149.82263	1	1	1	--		5620	-1.32626
17199.92661	1	--	--	1		5640	1
17250.03058	1	1	1	--		5660	1
17300.13456	--	1	--	1		5680	1
17350.23853	-0.04167	1	1	1		5700	1
17400.34251	--	1	--	1		5720	-1
17450.44648	1	--	--	--		5740	1
17500.55046	1	1	--	1		5760	1
17550.65443	1	--	--	1		5780	1
17600.75841	1	1	1	1		5800	1
17650.86239	1	--	1	1		5820	-1
17700.96636	1	1	--	1		5840	-2.22717
17751.07034	1	1	--	1		5860	1
17801.17431	--	1	--	1		5880	1
17851.27829	--	1	--	1		5900	1
17901.38226	1	1	1	--		5920	-1.1274
17951.48624	--	1	1	--		5940	1
18001.59021	1	1	1	1		5960	1
18051.69419	1	1	--	1		5980	-0.92336
18101.79817	1	1	1	1		6000	1
18151.90214	1	1	--	1		6020	1
18202.00612	1	1	--	1		6040	1
18252.11009	1	1	1	--		6060	-0.47059
18302.21407	1	1	--	1		6080	1
18352.31804	--	--	--	--		6100	1
18402.42202	1	1	--	1		6120	1
18452.52599	1	1	--	1		6140	-0.75415
18502.62997	1	1	1	--		6160	1
18552.73394	1	--	--	1		6180	1
18602.83792	1	1	1	--		6200	1
18652.9419	1	--	--	--		6220	1
18703.04587	1	1	--	1		6240	1
18753.14985	1	1	1	1		6260	1
18803.25382	1	--	1	--		6280	1
18853.3578	--	--	--	--		6300	1
18903.46177	1	1	--	1		6320	1
18953.56575	1	1	1	--		6340	1
19003.66972	1	--	--	1		6360	-0.49261
19053.7737	1	--	1	--		6380	1
19103.87768	1	--	1	1		6400	1
19153.98165	1	1	--	1		6420	1
19204.08563	1	1	1	1		6440	1
19254.1896	--	1	1	1		6460	1
19304.29358	1	1	--	1		6480	1
19354.39755	1	1	--	1		6500	1
19404.50153	1	--	--	--		6520	1
19454.6055	1	--	1	1		6540	-0.13637
19504.70948	1	1	--	1		6560	1
19554.81346	1	--	--	1		6580	1
19604.91743	-0.02041	--	--	1		6600	1
19655.02141	1	1	--	--		6620	1
19705.12538	1	1	--	1		6640	1
19755.22936	1	--	--	1		6660	1
19805.33333	1	1	1	1		6680	1
19855.43731	1	--	--	1		6700	1
19905.54128	1	--	--	--		6720	1
19955.64526	1	1	1	--		6740	1
20005.74924	1	1	--	1		6760	1
20055.85321	1	--	--	1		6780	1
20105.95719	1	1	1	--		6800	-0.44924
20156.06116	1	1	--	1		6820	1
20206.16514	1	--	--	--		6840	1
20256.26911	1	1	--	--		6860	1
20306.37309	1	1	1	--		6880	1
20356.47706	1	--	--	--		6900	1
20406.58104	1	--	--	--		6920	1
20456.68502	1	--	--	1		6940	1
20506.78899	1	1	--	--		6960	-0.31576
20556.89297	1	1	1	1		6980	1
20606.99694	--	--	--	1		7000	1
20657.10092	1	1	1	1		7020	-0.28209
20707.20489	1	--	1	--		7040	1
20757.30887	1	1	--	1		7060	1
20807.41284	1	--	1	--		7080	1
20857.51682	1	1	--	1		7100	1
20907.6208	1	--	--	--		7120	1
20957.72477	1	1	--	1		7140	1
21007.82875	1	1	--	--		7160	1
21057.93272	1	--	--	1		7180	1
21108.0367	--	1	1	--		7200	1
21158.14067	1	1	--	--		7220	-0.26582
21208.24465	1	--	--	1		7240	1
21258.34862	1	--	--	1		7260	1
21308.4526	1	--	--	--		7280	-0.25
21358.55657	1	--	--	--		7300	1
21408.66055	1	1	1	1		7320	1
21458.76453	1	--	--	--		7340	1
21508.8685	1	1	--	--		7360	1
21558.97248	1	--	--	1		7380	1
21609.07645	--	--	--	--		7400	-0.21949
21659.18043	1	--	--	--		7420	1
21709.2844	--	--	1	--		7440	1
21759.38838	--	--	--	1		7460	1
21809.49235	1	--	--	--		7480	1
21859.59633	--	--	--	--		7500	1
21909.70031	1	--	1	--		7520	1
21959.80428	1	1	--	1		7540	1
22009.90826	--	--	--	--		7560	1
22060.01223	1	--	--	--		7580	1
22110.11621	--	--	--	--		7600	1
22160.22018	1	1	--	--		7620	1
22210.32416	--	--	1	--		7640	1
22260.42813	--	--	--	--		7660	1
22310.53211	1	--	--	--		7680	1
22360.63609	1	--	1	--		7700	1
22410.74006	1	--	1	--		7720	1
22460.84404	--	--	--	1		7740	1
22510.94801	1	--	--	--		7760	1
22561.05199	1	--	--	1		7780	1
22611.15596	1	1	--	--		7800	1
22661.25994	1	--	--	--		7820	1
22711.36391	1	--	--	--		7840	1
22761.46789	1	--	--	--		7860	1
22811.57187	1	1	--	1		7880	1
22861.67584	1	--	--	--		7900	1
22911.77982	1	1	--	--		7920	1
22961.88379	--	--	--	--		7940	1
23011.98777	--	1	--	--		7960	1
23062.09174	--	--	--	--		7980	1
23112.19572	1	--	1	--		8000	1
23162.29969	1	--	--	--		8020	1
23212.40367	--	--	--	--		8040	1
23262.50765	--	--	--	1		8060	-0.08696
23312.61162	1	--	--	--		8080	1
23362.7156	--	--	--	--		8100	1
23412.81957	--	--	--	--		8120	-0.16279
23462.92355	1	--	1	1		8140	1
23513.02752	--	--	--	--		8160	1
23563.1315	--	--	--	--		8180	1
23613.23547	1	--	--	1		8200	1
23663.33945	--	--	--	--		8220	1
23713.44343	1	--	--	--		8240	1
23763.5474	--	--	--	--		8260	1
23813.65138	--	--	1	--		8280	-0.13637
23863.75535	--	--	--	--		8300	1
23913.85933	--	--	--	--		8320	1
23963.9633	--	--	--	--		8340	1
24014.06728	--	--	--	--		8360	1
24064.17125	--	--	--	--		8380	1
24114.27523	--	--	--	--		8400	1
24164.3792	--	--	--	--		8420	1
24214.48318	--	--	--	--		8440	1
24264.58716	--	--	--	--		8460	1
24314.69113	--	--	--	--		8480	1
24364.79511	--	--	--	--		8500	1
24414.89908	--	--	--	--		8520	1
24465.00306	--	--	--	--		8540	1
24515.10703	--	--	--	--		8560	1
24565.21101	--	--	--	--		8580	1
24615.31498	--	--	--	--		8600	1
24665.41896	--	--	--	--		8620	1
24715.52294	--	--	--	--		8640	1
24765.62691	--	--	--	--		8660	1
24815.73089	--	--	--	--		8680	1
24865.83486	--	--	--	--		8700	1
24915.93884	--	--	--	--		8720	1
24966.04281	--	--	--	--		8740	1
25016.14679	--	--	--	--		8760	1
25066.25076	--	--	--	--		8780	1
25116.35474	--	1	--	--		8800	1
25166.45872	--	--	1	--		8820	1
25216.56269	1	--	--	--		8840	1
25266.66667	--	--	--	1		8860	1
25316.77064	--	1	--	--		8880	1
25366.87462	--	--	1	--		8900	1
25416.97859	1	--	--	--		8920	1
25467.08257	--	--	--	--		8940	1
25517.18654	--	--	--	1		8960	1
25567.29052	--	--	--	1		8980	1
25617.3945	--	--	--	1		9000	1
25667.49847	--	1	--	--		9020	1
25717.60245	--	--	--	--		9040	1
25767.70642	--	--	--	--		9060	1
25817.8104	--	--	--	--		9080	1
25867.91437	--	--	--	--		9100	1
25918.01835	--	--	--	1		9120	1
25968.12232	--	--	--	--		9140	1
26018.2263	--	1	--	--		9160	1
26068.33028	1	--	--	--		9180	1
26118.43425	--	--	--	1		9200	1
26168.53823	--	--	--	--		9220	1
26218.6422	--	--	--	--		9240	1
26268.74618	--	--	--	--		9260	1
26318.85015	--	--	--	--		9280	1
26368.95413	--	--	--	--		9300	1
26419.0581	--	--	--	1		9320	1
26469.16208	--	--	--	--		9340	1
26519.26606	--	--	--	1		9360	1
26569.37003	--	--	--	--		9380	1
26619.47401	--	--	--	1		9400	1
26669.57798	--	--	--	--		9420	1
26719.68196	--	--	--	--		9440	1
26769.78593	--	--	--	--		9460	1
26819.88991	--	--	--	--		9480	1
26869.99388	--	--	--	--		9500	1
26920.09786	--	--	--	--		9520	1
26970.20183	--	--	--	--		9540	1
27020.30581	--	--	--	--		9560	1
27070.40979	--	--	--	--		9580	-0.08696
27120.51376	--	--	--	--		9600	1
27170.61774	--	--	--	--		9620	1
27220.72171	--	--	--	--		9640	1
27270.82569	--	--	--	--		9660	1
27320.92966	--	--	--	--		9680	1
27371.03364	--	--	--	--		9700	1
27421.13761	--	--	--	--		9720	1
27471.24159	--	--	--	--		9740	-0.11111
27521.34557	--	--	--	--		9760	1
27571.44954	--	--	--	--		9780	1
27621.55352	--	--	--	--		9800	1
27671.65749	--	--	--	--		9820	1
27721.76147	--	--	--	--		9840	1
27771.86544	--	--	--	--		9860	1
27821.96942	--	--	--	--		9880	1
27872.07339	--	--	--	--		9900	1
27922.17737	--	--	--	--		9920	1
27972.28135	--	--	--	--		9940	1
28022.38532	--	--	--	--		9960	1
28072.4893	--	--	--	--		9980	1
28122.59327	--	--	--	--		10000	1
28172.69725	--	--	--	--		10020	1
28222.80122	--	--	--	--		10040	1
28272.9052	--	--	--	--		10060	1
28323.00917	--	--	--	--		10080	1
28373.11315	--	--	--	--		10100	-0.0989
28423.21713	--	--	--	--		10120	1
28473.3211	--	--	--	--		10140	1
28523.42508	--	--	--	--		10160	1
28573.52905	--	--	--	--		10180	1
28623.63303	--	--	--	--		10200	1
28673.737	--	--	--	--		10220	-0.06383
28723.84098	--	--	--	--		10240	1
28773.94495	--	--	--	--		10260	1
28824.04893	--	--	--	--		10280	-0.03093
28874.15291	--	--	--	--		10300	1
28924.25688	--	--	--	--		10320	1
28974.36086	--	--	--	--		10340	1
29024.46483	--	--	--	--		10360	1
29074.56881	--	--	--	--		10380	1
29124.67278	--	--	--	--		10400	1
29174.77676	--	--	--	--		10420	1
29224.88073	--	--	--	--		10440	1
29274.98471	--	--	--	--		10460	1
29325.08869	--	--	--	--		10480	1
29375.19266	--	--	--	--		10500	1
29425.29664	--	--	--	--		10520	1
29475.40061	--	--	--	--		10540	1
29525.50459	--	--	--	--		10560	1
29575.60856	--	--	--	--		10580	1
29625.71254	--	--	--	--		10600	1
29675.81651	--	--	--	--		10620	1
29725.92049	--	--	--	--		10640	1
29776.02446	--	--	--	--		10660	1
29826.12844	--	--	--	--		10680	1
29876.23242	--	--	--	--		10700	1
29926.33639	--	--	--	--		10720	1
29976.44037	--	--	--	--		10740	1
30026.54434	--	--	--	--		10760	1
30076.64832	--	--	--	--		10780	1
30126.75229	--	--	--	--		10800	1
30176.85627	--	--	--	--		10820	1
30226.96024	--	--	--	--		10840	1
30277.06422	--	--	--	--		10860	1
30327.1682	--	--	--	--		10880	1
30377.27217	--	--	--	--		10900	1
30427.37615	--	--	--	--		10920	1
30477.48012	--	--	--	--		10940	1
30527.5841	--	--	--	--		10960	1
30577.68807	--	--	--	--		10980	1
30627.79205	--	--	--	--		11000	1
30677.89602	--	--	--	--		11020	1
30728	--	--	--	--		11040	1
	--	--	--	--		11060	1
	--	--	--	--		11080	1
	--	--	--	--		11100	1
	--	--	--	--		11120	1
	--	--	--	--		11140	1
			--			11160	1
						11180	1
						11200	1
						11220	1
						11240	1
						11260	1
						11280	-0.02041
						11300	1
						11320	1
						11340	1
						11360	1
						11380	1
						11400	1
						11420	1
						11440	1
						11460	1
						11480	1
						11500	1
						11520	1
						11540	1
						11560	1
						11580	1
						11600	1
						11620	1
						11640	1
						11660	1
						11680	1
						11700	1
						11720	1
						11740	-0.03093
						11760	1
						11780	1
						11800	1
						11820	1
						11840	1
						11860	1
						11880	1
						11900	1
						11920	1
						11940	1
						11960	1
						11980	1
						12000	1
						12020	--
						12040	1
						12060	1
						12080	--
						12100	1
						12120	-0.03093
						12140	1
						12160	1
						12180	1
						12200	1
						12220	1
						12240	1
						12260	1
						12280	1
						12300	1
						12320	1
						12340	1
						12360	1
						12380	1
						12400	1
						12420	1
						12440	-0.0101
						12460	1
						12480	1
						12500	1
						12520	1
						12540	1
						12560	1
						12580	1
						12600	1
						12620	1
						12640	1
						12660	1
						12680	1
						12700	1
						12720	1
						12740	1
						12760	1
						12780	1
						12800	1
						12820	1
						12840	1
						12860	1
						12880	1
						12900	1
						12920	1
						12940	1
						12960	1
						12980	1
						13000	1
						13020	1
						13040	1
						13060	1
						13080	1
						13100	1
						13120	1
						13140	1
						13160	-0.05263
						13180	1
						13200	1
						13220	--
						13240	1
						13260	1
						13280	1
						13300	1
						13320	--
						13340	1
						13360	1
						13380	1
						13400	1
						13420	1
						13440	1
						13460	1
						13480	1
						13500	1
						13520	1
						13540	1
						13560	1
						13580	1
						13600	1
						13620	1
						13640	1
						13660	1
						13680	1
						13700	1
						13720	--
						13740	1
						13760	1
						13780	1
						13800	1
						13820	1
						13840	1
						13860	1
						13880	1
						13900	1
						13920	1
						13940	1
						13960	1
						13980	1
						14000	1
						14020	1
						14040	1
						14060	1
						14080	1
						14100	1
						14120	1
						14140	1
						14160	--
						14180	--
						14200	1
						14220	1
						14240	1
						14260	1
						14280	1
						14300	1
						14320	1
						14340	1
						14360	1
						14380	1
						14400	1
						14420	1
						14440	--
						14460	1
						14480	1
						14500	1
						14520	1
						14540	1
						14560	1
						14580	1
						14600	1
						14620	1
						14640	1
						14660	1
						14680	1
						14700	1
						14720	1
						14740	1
						14760	1
						14780	1
						14800	1
						14820	--
						14840	1
						14860	1
						14880	--
						14900	1
						14920	1
						14940	--
						14960	1
						14980	1
						15000	--
						15020	--
						15040	--
						15060	1
						15080	1
						15100	1
						15120	1
						15140	1
						15160	1
						15180	1
						15200	1
						15220	1
						15240	1
						15260	1
						15280	1
						15300	1
						15320	1
						15340	1
						15360	1
						15380	--
						15400	--
						15420	--
						15440	1
						15460	1
						15480	1
						15500	1
						15520	1
						15540	1
						15560	--
						15580	--
						15600	1
						15620	--
						15640	1
						15660	1
						15680	--
						15700	1
						15720	1
						15740	--
						15760	1
						15780	1
						15800	1
						15820	1
						15840	1
						15860	1
						15880	1
						15900	1
						15920	1
						15940	1
						15960	1
						15980	--
						16000	1
						16020	1
						16040	1
						16060	1
						16080	--
						16100	1
						16120	1
						16140	1
						16160	--
						16180	1
						16200	1
						16220	--
						16240	--
						16260	1
						16280	1
						16300	1
						16320	1
						16340	1
						16360	1
						16380	1
						16400	--
						16420	1
						16440	1
						16460	1
						16480	1
						16500	1
						16520	1
						16540	1
						16560	1
						16580	1
						16600	--
						16620	1
						16640	1
						16660	1
						16680	1
						16700	1
						16720	1
						16740	1
						16760	--
						16780	1
						16800	--
						16820	1
						16840	1
						16860	-0.03093
						16880	1
						16900	1
						16920	1
						16940	1
						16960	1
						16980	--
						17000	1
						17020	1
						17040	1
						17060	1
						17080	1
						17100	1
						17120	1
						17140	1
						17160	1
						17180	1
						17200	1
						17220	1
						17240	1
						17260	1
						17280	--
						17300	1
						17320	1
						17340	1
						17360	1
						17380	1
						17400	1
						17420	--
						17440	--
						17460	1
						17480	1
						17500	1
						17520	1
						17540	--
						17560	1
						17580	1
						17600	1
						17620	1
						17640	1
						17660	1
						17680	1
						17700	1
						17720	1
						17740	1
						17760	1
						17780	1
						17800	1
						17820	1
						17840	--
						17860	1
						17880	1
						17900	1
						17920	1
						17940	1
						17960	1
						17980	1
						18000	1
						18020	1
						18040	1
						18060	1
						18080	1
						18100	1
						18120	1
						18140	1
						18160	1
						18180	--
						18200	1
						18220	--
						18240	1
						18260	1
						18280	1
						18300	--
						18320	--
						18340	--
						18360	1
						18380	1
						18400	1
						18420	1
						18440	--
						18460	1
						18480	1
						18500	1
						18520	1
						18540	1
						18560	1
						18580	--
						18600	--
						18620	1
						18640	1
						18660	1
						18680	1
						18700	1
						18720	1
						18740	--
						18760	--
						18780	-0.0101
						18800	--
						18820	--
						18840	--
						18860	1
						18880	--
						18900	-0.02041
						18920	1
						18940	1
						18960	1
						18980	1
						19000	1
						19020	1
						19040	1
						19060	1
						19080	--
						19100	1
						19120	1
						19140	1
						19160	1
						19180	--
						19200	--
						19220	1
						19240	1
						19260	--
						19280	1
						19300	1
						19320	--
						19340	1
						19360	1
						19380	--
						19400	1
						19420	--
						19440	1
						19460	1
						19480	1
						19500	1
						19520	--
						19540	1
						19560	1
						19580	--
						19600	1
						19620	1
						19640	1
						19660	--
						19680	1
						19700	1
						19720	1
						19740	1
						19760	1
						19780	1
						19800	--
						19820	1
						19840	1
						19860	1
						19880	1
						19900	1
						19920	1
						19940	--
						19960	1
						19980	1
						20000	1
						20020	--
						20040	1
						20060	1
						20080	--
						20100	-0.0101
						20120	1
						20140	1
						20160	--
						20180	1
						20200	--
						20220	--
						20240	1
						20260	1
						20280	--
						20300	--
						20320	--
						20340	--
						20360	--
						20380	--
						20400	1
						20420	--
						20440	1
						20460	--
						20480	1
						20500	1
						20520	1
						20540	1
						20560	1
						20580	1
						20600	--
						20620	1
						20640	1
						20660	1
						20680	--
						20700	1
						20720	1
						20740	--
						20760	1
						20780	--
						20800	1
						20820	1
						20840	1
						20860	1
						20880	--
						20900	--
						20920	-0.0101
						20940	1
						20960	1
						20980	1
						21000	1
						21020	--
						21040	--
						21060	--
						21080	1
						21100	1
						21120	1
						21140	1
						21160	--
						21180	1
						21200	1
						21220	1
						21240	1
						21260	--
						21280	--
						21300	--
						21320	--
						21340	--
						21360	1
						21380	--
						21400	1
						21420	--
						21440	1
						21460	--
						21480	1
						21500	1
						21520	1
						21540	1
						21560	--
						21580	--
						21600	--
						21620	1
						21640	--
						21660	1
						21680	--
						21700	--
						21720	--
						21740	1
						21760	--
						21780	--
						21800	--
						21820	--
						21840	--
						21860	--
						21880	1
						21900	1
						21920	1
						21940	1
						21960	--
						21980	--
						22000	1
						22020	--
						22040	--
						22060	--
						22080	--
						22100	--
						22120	1
						22140	--
						22160	1
						22180	--
						22200	--
						22220	--
						22240	--
						22260	--
						22280	--
						22300	1
						22320	--
						22340	1
						22360	--
						22380	1
						22400	--
						22420	--
						22440	1
						22460	--
						22480	--
						22500	1
						22520	1
						22540	--
						22560	--
						22580	1
						22600	1
						22620	--
						22640	--
						22660	--
						22680	--
						22700	--
						22720	--
						22740	1
						22760	--
						22780	1
						22800	1
						22820	--
						22840	--
						22860	1
						22880	--
						22900	--
						22920	--
						22940	--
						22960	--
						22980	--
						23000	1
						23020	--
						23040	--
						23060	1
						23080	1
						23100	1
						23120	--
						23140	--
						23160	--
						23180	--
						23200	--
						23220	--
						23240	1
						23260	--
						23280	1
						23300	--
						23320	--
						23340	--
						23360	--
						23380	--
						23400	--
						23420	1
						23440	1
						23460	--
						23480	--
						23500	--
						23520	--
						23540	--
						23560	--
						23580	1
						23600	--
						23620	--
						23640	--
						23660	--
						23680	--
						23700	1
						23720	--
						23740	--
						23760	--
						23780	--
						23800	1
						23820	--
						23840	--
						23860	--
						23880	--
						23900	--
						23920	--
						23940	--
						23960	--
						23980	--
						24000	--
						24020	--
						24040	--
						24060	--
						24080	--
						24100	--
						24120	--
						24140	--
						24160	--
						24180	--
						24200	--
						24220	--
						24240	--
						24260	--
						24280	--
						24300	--
						24320	--
						24340	--
						24360	--
						24380	--
						24400	--
						24420	--
						24440	--
						24460	--
						24480	--
						24500	--
						24520	--
						24540	--
						24560	--
						24580	--
						24600	--
						24620	--
						24640	--
						24660	--
						24680	--
						24700	--
						24720	--
						24740	--
						24760	--
						24780	--
						24800	--
						24820	--
						24840	--
						24860	--
						24880	--
						24900	--
						24920	--
						24940	--
						24960	--
						24980	--
						25000	--
						25020	--
						25040	--
						25060	--
						25080	--
						25100	-0.0101
						25120	1
						25140	--
						25160	--
						25180	1
						25200	1
						25220	--
						25240	--
						25260	1
						25280	1
						25300	--
						25320	--
						25340	-0.0101
						25360	--
						25380	--
						25400	1
						25420	--
						25440	--
						25460	--
						25480	1
						25500	--
						25520	1
						25540	--
						25560	1
						25580	--
						25600	1
						25620	--
						25640	1
						25660	--
						25680	--
						25700	--
						25720	--
						25740	--
						25760	--
						25780	--
						25800	--
						25820	--
						25840	--
						25860	1
						25880	--
						25900	--
						25920	--
						25940	--
						25960	1
						25980	--
						26000	--
						26020	1
						26040	--
						26060	--
						26080	1
						26100	--
						26120	--
						26140	--
						26160	--
						26180	--
						26200	--
						26220	--
						26240	--
						26260	--
						26280	--
						26300	--
						26320	--
						26340	--
						26360	1
						26380	--
						26400	--
						26420	--
						26440	--
						26460	--
						26480	1
						26500	--
						26520	--
						26540	--
						26560	--
						26580	1
						26600	--
						26620	--
						26640	--
						26660	--
						26680	--
						26700	--
						26720	--
						26740	--
						26760	--
						26780	--
						26800	--
						26820	--
						26840	--
						26860	--
						26880	--
						26900	--
						26920	--
						26940	--
						26960	--
						26980	--
						27000	--
						27020	--
						27040	--
						27060	--
						27080	--
						27100	--
						27120	--
						27140	--
						27160	--
						27180	--
						27200	--
						27220	--
						27240	--
						27260	--
						27280	--
						27300	--
						27320	--
						27340	--
						27360	--
						27380	--
						27400	--
						27420	--
						27440	--
						27460	--
						27480	--
						27500	--
						27520	--
						27540	--
						27560	--
						27580	--
						27600	--
						27620	--
						27640	--
						27660	--
						27680	--
						27700	--
						27720	--
						27740	--
						27760	--
						27780	--
						27800	--
						27820	--
						27840	--
						27860	--
						27880	--
						27900	--
						27920	--
						27940	--
						27960	--
						27980	--
						28000	--
						28020	--
						28040	--
						28060	--
						28080	--
						28100	--
						28120	--
						28140	--
						28160	--
						28180	--
						28200	--
						28220	--
						28240	--
						28260	--
						28280	--
						28300	--
						28320	--
						28340	--
						28360	--
						28380	--
						28400	--
						28420	--
						28440	--
						28460	--
						28480	--
						28500	--
						28520	--
						28540	--
						28560	--
						28580	--
						28600	--
						28620	--
						28640	--
						28660	--
						28680	--
						28700	--
						28720	--
						28740	--
						28760	--
						28780	--
						28800	--
						28820	--
						28840	--
						28860	--
						28880	--
						28900	--
						28920	--
						28940	--
						28960	--
						28980	--
						29000	--
						29020	--
						29040	--
						29060	--
						29080	--
						29100	--
						29120	--
						29140	--
						29160	--
						29180	--
						29200	--
						29220	--
						29240	--
						29260	--
						29280	--
						29300	--
						29320	--
						29340	--
						29360	--
						29380	--
						29400	--
						29420	--
						29440	--
						29460	--
						29480	--
						29500	--
						29520	--
						29540	--
						29560	--
						29580	--
						29600	--
						29620	--
						29640	--
						29660	--
						29680	--
						29700	--
						29720	--
						29740	--
						29760	--
						29780	--
						29800	--
						29820	--
						29840	--
						29860	--
						29880	--
						29900	--
						29920	--
						29940	--
						29960	--
						29980	--
						30000	--
						30020	--
						30040	--
						30060	--
						30080	--
						30100	--
						30120	--
						30140	--
						30160	--
						30180	--
						30200	--
						30220	--
						30240	--
						30260	--
						30280	--
						30300	--
						30320	--
						30340	--
						30360	--
						30380	--
						30400	--
						30420	--
						30440	--
						30460	--
						30480	--
						30500	--
						30520	--
						30540	--
						30560	--
						30580	--
						30600	--
						30620	--
						30640	--
						30660	--
						30680	--
						30700	--
