# Supplementary material for: Highly efficient exciton-exciton annihilation in single conjugated polymer chains
Source: Nat Commun. 2026 Jan 6;17:731. doi: 10.1038/s41467-025-67422-z (PMC12820388; doi:10.1038/s41467-025-67422-z)
Supplement: Supplementary file 3 — Source data [file 41467_2025_67422_MOESM3_ESM.zip › SI/FigS13/blue sites n ave n min n max vs time.txt]

time (ps)	n	max n	min n
-2040	1	0.42052	0.56022
-2020	1	0.39339	0.57471
-2000	1	0.37523	0.58309
-1980	1	0.38685	0.57803
-1960	1	0.40733	0.56754
-1940	1	0.35186	0.59312
-1920	1	0.40469	0.56915
-1900	1	0.4	0.57143
-1880	1	0.38685	0.57803
-1860	1	0.38685	0.57803
-1840	1	0.40032	0.5711
-1820	1	0.35907	0.58997
-1800	1	0.37523	0.58309
-1780	-0.13637	0.16941	-8
-1760	1	0.33333	0.59988
-1740	1	0.40469	0.56915
-1720	1	0.37216	0.58445
-1700	1	0.38023	0.58106
-1680	1	0.35907	0.58997
-1660	1	0.36711	0.58685
-1640	-0.11111	0.14819	-1.82482
-1620	1	0.35907	0.58997
-1600	1	0.38506	0.5787
-1580	1	0.33898	0.59809
-1560	1	0.40469	0.56915
-1540	1	0.39809	0.57241
-1520	1	0.37864	0.58173
-1500	1	0.38685	0.57803
-1480	1	0.39339	0.57471
-1460	1	0.37864	0.58173
-1440	1	0.41356	0.56433
-1420	-0.17646	0.13238	-3.73134
-1400	1	0.39339	0.57471
-1380	-0.0989	0.07889	-0.53648
-1360	1	0.37523	0.58309
-1340	1	0.38023	0.58106
-1320	-0.23458	0.16521	4.29185
-1300	1	0.35907	0.58997
-1280	1	0.37369	0.58377
-1260	1	0.34698	0.59488
-1240	1	0.36617	0.5872
-1220	1	0.33887	0.59809
-1200	1	0.41789	0.5618
-1180	-0.33333	0.14975	2.69542
-1160	1	0.37779	0.58207
-1140	1	0.34953	0.59382
-1120	1	0.39339	0.57471
-1100	1	0.39809	0.57241
-1080	1	0.41118	0.56561
-1060	1	0.37523	0.58309
-1040	1	0.37216	0.58445
-1020	1	0.33898	0.59809
-1000	1	0.3252	0.60277
-980	1	0.35907	0.58997
-960	1	0.38506	0.5787
-940	-0.0989	0.13235	-1.11359
-920	1	0.41322	0.56433
-900	1	0.38023	0.58106
-880	1	0.37369	0.58377
-860	1	0.38911	0.5767
-840	-0.25	0.1459	6.84932
-820	1	0.39154	0.57571
-800	1	0.41946	0.56085
-780	1	0.23073	0.62972
-760	1	0.30451	0.60976
-740	1	0.18064	0.6402
-720	1	-0.00917	0.66756
-700	1	-0.10022	0.67659
-680	-1.02041	0.02271	1.78253
-660	1	-0.03698	0.67069
-640	1	-0.06252	0.67295
-620	-0.37608	0.00549	-3.33333
-600	1	0.08715	0.65574
-580	15.38462	-0.08522	1.04275
-560	-8.06452	0.02871	1.02987
-540	1	-0.03605	0.67069
-520	-0.75415	0.02596	2.43902
-500	-8.06452	0.04291	1.01112
-480	1	-0.17912	0.68259
-460	-0.96061	0.00656	2.0202
-440	-0.75415	-0.06824	6.53595
-420	1	-0.18643	0.68306
-400	5.34759	-0.05406	0.95057
-380	15.38462	0.01307	0.95694
-360	1	-0.09385	0.67613
-340	10.10101	0.01738	0.93809
-320	10.10101	-0.06484	1.00503
-300	-0.74405	-0.03477	4.31034
-280	-13.33333	0.07059	0.95785
-260	4.85437	-0.07645	0.95602
-240	4.21941	-0.14136	0.97752
-220	1	-0.05746	0.67249
-200	4.21941	-0.12827	0.96993
-180	1	-0.2592	0.68823
-160	-1.32626	-0.01454	1.68067
-140	-0.46512	-0.03378	-4.52489
-120	1	-0.1349	0.67935
-100	1	-0.04761	0.67159
-80	4.21941	-0.14821	0.98135
-60	2.17865	-0.24522	0.89445
-40	4.44444	-1.5361	1.5015
-20	3.02115	10.86957	1.93424
0	2.94985	4.14938	2.34742
20	2.87356	3.50877	2.457
40	2.1692	2.457	1.95695
60	2.13675	2.42718	1.92308
80	1.88679	2.13675	1.70358
100	1.82149	2.03252	1.66389
120	1.77305	1.97628	1.61812
140	1.9084	2.14133	1.7331
160	1.76678	1.96464	1.6129
180	1.71821	1.90476	1.5748
200	1.67504	1.84843	1.53846
220	1.76056	1.9305	1.62866
240	1.76056	1.95313	1.6129
260	1.69779	1.89394	1.55039
280	1.63666	1.82815	1.49254
300	1.65837	1.82149	1.53139
320	1.57233	1.74216	1.443
340	1.62075	1.80505	1.48148
360	1.5456	1.69492	1.43062
380	1.64474	1.85874	1.4881
400	1.7094	1.9685	1.52905
420	1.51286	1.68919	1.38313
440	1.49925	1.6835	1.3624
460	1.71821	1.99203	1.52905
480	1.5456	1.75747	1.3947
500	1.54799	1.77936	1.38696
520	1.60772	1.8315	1.44718
540	1.62075	1.88679	1.44092
560	1.49031	1.74825	1.31926
580	1.5528	1.83824	1.36799
600	1.55763	1.82149	1.38122
620	1.49031	1.73913	1.32626
640	1.80832	2.29885	1.52672
660	1.49254	1.80505	1.30208
680	1.50376	1.85185	1.29702
700	1.3947	1.6129	1.24844
720	1.62866	2.079	1.37931
740	1.63399	2.07039	1.38696
760	1.77305	2.42718	1.44928
780	1.49701	1.8797	1.28041
800	1.54799	1.98807	1.3089
820	1.45985	1.96078	1.21507
840	1.79533	2.53165	1.45138
860	1.7301	2.39808	1.41044
880	1.51745	2	1.27065
900	1.41243	1.89036	1.17925
920	1.34409	1.83486	1.11732
940	1.67785	2.53807	1.32802
960	1.58479	2.29885	1.27551
980	1.75747	2.95858	1.3459
1000	1.72712	2.86533	1.32979
1020	1.45985	2.1692	1.17371
1040	2.23714	6.25	1.52439
1060	1.5528	2.6455	1.19617
1080	1.5625	3.53357	1.14416
1100	1.35685	2.1097	1.08342
1120	1.26103	1.88679	1.02564
1140	1.42248	2.26244	1.12486
1160	1.49031	3.63636	1.08696
1180	2.04082	12.19512	1.3245
1200	1.51745	4	1.09529
1220	1.25156	2.05761	0.99502
1240	3.87597	-4.329	1.74825
1260	1.29534	3.06748	0.97087
1280	4.4843	-3.07692	1.77936
1300	1.66389	6.21118	1.14811
1320	1.40056	4.5045	1.00705
1340	1.6835	9.52381	1.13379
1360	1.53139	6.53595	1.06383
1380	1.221	2.89017	0.92421
1400	1.56986	21.2766	1.04822
1420	1.6835	-35.71429	1.08225
1440	1.10988	2.15054	0.87413
1460	1.29199	4.5045	0.93985
1480	1.57233	-7.35294	1.002
1500	1.17096	5.78035	0.85837
1520	1.16414	6.45161	0.85179
1540	1.37931	15.15152	0.95329
1560	2.61097	-1.46199	1.18624
1580	3.42466	-1.1976	1.28535
1600	2.36407	-1.29702	1.11359
1620	1.21359	-100	0.85543
1640	2.51256	-1.38313	1.15607
1660	1.26263	-3.42466	0.84746
1680	1.30548	-2.29358	0.85179
1700	1	-4.03226	0.73692
1720	1.32802	-1.28205	0.83612
1740	1.36799	-1.06838	0.83963
1760	1	-9.25926	0.74349
1780	2.57732	-0.65963	1.04712
1800	2.51256	-0.79808	1.06724
1820	1.4556	-1.07759	0.8673
1840	1.52905	-0.58928	0.84962
1860	1.4881	-0.67935	0.84818
1880	1.54321	-0.64392	0.85837
1900	1	-2.15983	0.72833
1920	1.61812	-0.7837	0.88889
1940	1.65017	-0.40683	0.85179
1960	-3.003	-0.17674	1.60256
1980	1	-1.07527	0.71582
2000	-1.46843	-0.17835	2.68097
2020	100	-0.23063	1.21951
2040	1.9802	-0.23116	0.86806
2060	1.9084	-0.40048	0.89526
2080	1	-0.20096	0.68446
2100	1	-0.50582	0.70028
2120	1	-1.36799	0.72046
2140	1	-0.22589	0.68587
2160	2.53807	-0.23381	0.92678
2180	3.08642	-0.20627	0.95694
2200	-2.45098	-0.09717	1.50376
2220	4.69484	-0.02933	0.92251
2240	4.44444	-0.10647	0.96432
2260	1	-0.11342	0.67751
2280	4.329	-0.10526	0.95969
2300	1	-0.12083	0.67843
2320	-1.17371	0.00693	1.70068
2340	1	-0.13194	0.67935
2360	20.83333	0.00571	0.97182
2380	50	0.0046	0.98619
2400	13.51351	0.01019	0.95511
2420	1	-0.00149	0.66667
2440	1	-0.1625	0.68166
2460	1	0.0289	0.66313
2480	-5.26316	0.03697	1.05152
2500	1	-0.08728	0.67522
2520	1	0.04645	0.66138
2540	1	0.10551	0.65317
2560	1	0.01658	0.66489
2580	1	0.07549	0.65746
2600	1	0.08334	0.65617
2620	1	0.06036	0.6592
2640	1	0.14963	0.64599
2660	-8.06452	0.00749	1.05597
2680	1	0.14671	0.64641
2700	1	0.10839	0.65274
2720	-1.38122	0.09443	1.21359
2740	-3.16456	0.06198	1.07527
2760	1	0.2193	0.63211
2780	-0.55036	0.03628	4.46429
2800	1	0.14669	0.64641
2820	1	0.18563	0.63939
2840	1	0.18522	0.63939
2860	1	0.1324	0.64893
2880	-1.38122	0.07049	1.29032
2900	1	0.19194	0.63816
2920	-0.38895	0.0614	33.33333
2940	1	0.1947	0.63735
2960	1	0.11641	0.65147
2980	1	0.16218	0.6435
3000	-0.32446	0.07214	-10.75269
3020	1	0.19512	0.63735
3040	1	0.20458	0.63532
3060	1	0.24845	0.62539
3080	1	0.20296	0.63573
3100	1	0.17126	0.64185
3120	1	0.25988	0.62267
3140	1	0.2209	0.63171
3160	1	0.26983	0.61996
3180	1	0.25246	0.62422
3200	-0.81833	0.14284	1.28041
3220	-1.08342	0.08931	1.35318
3240	1	0.22609	0.63052
3260	1	0.23652	0.62814
3280	1	0.2531	0.62422
3300	1	0.29985	0.61125
3320	1	0.2907	0.61387
3340	1	0.24691	0.62578
3360	1	0.31676	0.60569
3380	1	0.26918	0.61996
3400	1	0.28727	0.61501
3420	-0.66667	0.15723	1.33156
3440	1	0.27785	0.61767
3460	1	0.28571	0.61538
3480	1	0.20243	0.63573
3500	1	0.26874	0.61996
3520	1	0.28281	0.61614
3540	1	0.27412	0.61881
3560	1	0.30441	0.60976
3580	1	0.29612	0.61237
3600	-0.5385	0.12385	1.86567
3620	1	0.27624	0.61805
3640	1	0.34235	0.59666
3660	-0.61275	0.11935	1.70358
3680	1	0.36023	0.58962
3700	1	0.27533	0.61843
3720	1	0.27412	0.61881
3740	1	0.30175	0.6105
3760	1	0.35186	0.59312
3780	1	0.26603	0.62073
3800	1	0.32938	0.60132
3820	1	0.33223	0.60024
3840	-0.5152	0.15319	1.5949
3860	1	0.31153	0.60753
3880	1	0.36617	0.5872
3900	-0.56243	0.12718	1.75131
3920	1	0.33411	0.59988
3940	1	0.33223	0.60024
3960	1	0.30441	0.60976
3980	1	0.32895	0.60168
4000	-0.26582	0.16046	3.4965
4020	1	0.30874	0.60827
4040	1	0.35186	0.59312
4060	1	0.29334	0.61312
4080	1	0.2891	0.61425
4100	1	0.36563	0.58754
4120	1	0.26983	0.61996
4140	1	0.35336	0.59242
4160	1	0.37216	0.58445
4180	1	0.33223	0.60024
4200	1	0.33887	0.59809
4220	1	0.356	0.59137
4240	1	0.30817	0.60864
4260	1	0.34843	0.59418
4280	1	0.3406	0.59737
4300	1	0.30441	0.60976
4320	-0.35137	0.13893	2.88184
4340	1	0.35336	0.59242
4360	1	0.36049	0.58962
4380	1	0.40469	0.56915
4400	1	0.37216	0.58445
4420	1	0.37216	0.58445
4440	1	0.2805	0.6169
4460	1	0.33613	0.5988
4480	1	0.383	0.57971
4500	-0.26582	0.12296	25
4520	1	0.37078	0.58514
4540	-0.16279	0.14584	-4.65116
4560	1	0.33613	0.5988
4580	1	0.37779	0.58207
4600	1	0.37779	0.58207
4620	1	0.31857	0.60496
4640	1	0.31095	0.60753
4660	1	0.34025	0.59737
4680	1	0.36049	0.58962
4700	1	0.31095	0.60753
4720	-0.20483	0.15202	28.57143
4740	1	0.36711	0.58685
4760	1	0.34025	0.59737
4780	1	0.34542	0.59559
4800	-0.19048	0.13132	-4.92611
4820	1	0.4	0.57143
4840	1	0.37864	0.58173
4860	1	0.33887	0.59809
4880	1	0.38023	0.58106
4900	1	0.41356	0.56433
4920	1	0.31201	0.60716
4940	-0.16279	0.15684	-9.17431
4960	1	0.4	0.57143
4980	1	0.31817	0.60533
5000	1	0.356	0.59137
5020	-0.19048	0.15378	-125
5040	1	0.33223	0.60024
5060	1	0.38388	0.57937
5080	1	0.38911	0.5767
5100	-0.13637	0.14754	-2.77008
5120	1	0.39154	0.57571
5140	1	0.37523	0.58309
5160	1	0.34282	0.59666
5180	1	0.40469	0.56915
5200	1	0.36711	0.58685
5220	-0.25	0.125	--
5240	1	0.32637	0.60241
5260	1	0.39417	0.57438
5280	1	0.41356	0.56433
5300	1	0.40667	0.56786
5320	1	0.37523	0.58309
5340	1	0.40469	0.56915
5360	1	0.35907	0.58997
5380	1	0.383	0.57971
5400	1	0.37864	0.58173
5420	1	0.38971	0.5767
5440	1	0.40667	0.56786
5460	1	0.40145	0.57078
5480	1	0.36563	0.58754
5500	1	0.38506	0.5787
5520	1	0.41118	0.56561
5540	1	0.41118	0.56561
5560	1	0.42052	0.56022
5580	1	0.36711	0.58685
5600	1	0.35373	0.59242
5620	-0.20483	0.1417	-20.83333
5640	1	0.41789	0.5618
5660	1	0.37369	0.58377
5680	1	0.41118	0.56561
5700	1	0.38506	0.5787
5720	1	0.39417	0.57438
5740	-0.07527	0.12855	-0.77459
5760	1	0.41356	0.56433
5780	1	0.38685	0.57803
5800	1	0.37779	0.58207
5820	1	0.39526	0.57372
5840	1	0.38153	0.58038
5860	1	0.35373	0.59242
5880	1	0.42772	0.55617
5900	1	0.37864	0.58173
5920	1	0.41789	0.5618
5940	1	0.38023	0.58106
5960	1	0.36563	0.58754
5980	1	0.39339	0.57471
6000	1	0.38685	0.57803
6020	1	0.39417	0.57438
6040	1	0.38023	0.58106
6060	1	0.35907	0.58997
6080	1	0.39339	0.57471
6100	1	0.4	0.57143
6120	1	0.40469	0.56915
6140	1	0.42608	0.5571
6160	1	0.37369	0.58377
6180	1	0.35373	0.59242
6200	--	--	--
6220	-0.05263	0.08	-0.30769
6240	1	0.39154	0.57571
6260	1	0.38023	0.58106
6280	1	0.38023	0.58106
6300	1	0.41356	0.56433
6320	1	0.41789	0.5618
6340	1	0.37369	0.58377
6360	1	0.39154	0.57571
6380	1	0.39339	0.57471
6400	1	0.38685	0.57803
6420	1	0.41118	0.56561
6440	1	0.38685	0.57803
6460	1	0.38023	0.58106
6480	1	0.38023	0.58106
6500	1	0.41118	0.56561
6520	-0.12359	0.14802	-2.23214
6540	1	0.41356	0.56433
6560	-0.11111	0.13333	-1.33333
6580	1	0.37369	0.58377
6600	1	0.4	0.57143
6620	-0.06383	0.14497	-0.86881
6640	1	0.39154	0.57571
6660	1	0.42772	0.55617
6680	-0.11111	0.13333	-1.33333
6700	1	0.42481	0.55772
6720	-0.12359	0.13385	-1.6
6740	-0.0989	0.13235	-1.11359
6760	1	0.40667	0.56786
6780	1	0.42052	0.56022
6800	1	0.39154	0.57571
6820	1	0.45188	0.54054
6840	1	0.42772	0.55617
6860	1	0.42052	0.56022
6880	1	0.41789	0.5618
6900	-0.14943	0.1468	-3.52113
6920	1	0.42052	0.56022
6940	1	0.42772	0.55617
6960	1	0.38023	0.58106
6980	1	0.44326	0.54645
7000	1	0.42052	0.56022
7020	1	0.44326	0.54645
7040	1	0.43516	0.55157
7060	1	0.42052	0.56022
7080	1	0.42052	0.56022
7100	1	0.41789	0.5618
7120	1	0.4	0.57143
7140	1	0.41118	0.56561
7160	1	0.42052	0.56022
7180	1	0.43178	0.55371
7200	1	0.44326	0.54645
7220	1	0.38023	0.58106
7240	1	0.4	0.57143
7260	1	0.4	0.57143
7280	1	0.42772	0.55617
7300	1	0.46147	0.53333
7320	1	0.41356	0.56433
7340	1	0.42772	0.55617
7360	1	0.45496	0.53821
7380	1	0.43516	0.55157
7400	1	0.39339	0.57471
7420	1	0.46147	0.53333
7440	1	0.42052	0.56022
7460	1	0.38685	0.57803
7480	1	0.44326	0.54645
7500	1	0.41356	0.56433
7520	1	0.42052	0.56022
7540	1	0.43516	0.55157
7560	1	0.38023	0.58106
7580	1	0.39339	0.57471
7600	1	0.42052	0.56022
7620	1	0.44683	0.54377
7640	1	0.41789	0.5618
7660	1	0.43516	0.55157
7680	1	0.4	0.57143
7700	-0.06383	0.12544	-0.6398
7720	1	0.43516	0.55157
7740	1	0.47348	0.52383
7760	1	0.44326	0.54645
7780	1	0.40667	0.56786
7800	1	0.44326	0.54645
7820	1	0.42772	0.55617
7840	-0.12359	0.13385	-1.6
7860	1	0.43516	0.55157
7880	1	0.45188	0.54054
7900	1	0.42772	0.55617
7920	1	0.43917	0.54885
7940	1	0.40469	0.56915
7960	1	0.42772	0.55617
7980	1	0.45188	0.54054
8000	1	0.47348	0.52383
8020	1	0.43516	0.55157
8040	1	0.41356	0.56433
8060	1	0.4	0.57143
8080	1	0.46147	0.53333
8100	-0.03093	0.10723	-0.31898
8120	1	0.41946	0.56085
8140	1	0.44326	0.54645
8160	1	0.40667	0.56786
8180	1	0.42481	0.55772
8200	1	0.45188	0.54054
8220	1	0.41356	0.56433
8240	-0.08696	0.13079	-0.9311
8260	1	0.41356	0.56433
8280	1	0.43516	0.55157
8300	1	0.44326	0.54645
8320	1	0.42052	0.56022
8340	1	0.4	0.57143
8360	1	0.44326	0.54645
8380	1	0.45188	0.54054
8400	1	0.41356	0.56433
8420	1	0.43516	0.55157
8440	1	0.41356	0.56433
8460	1	0.43516	0.55157
8480	1	0.39339	0.57471
8500	1	0.42772	0.55617
8520	1	0.40667	0.56786
8540	1	0.42052	0.56022
8560	1	0.42772	0.55617
8580	1	0.44326	0.54645
8600	1	0.43516	0.55157
8620	1	0.42052	0.56022
8640	1	0.41118	0.56561
8660	1	0.40667	0.56786
8680	1	0.43516	0.55157
8700	1	0.43516	0.55157
8720	1	0.42052	0.56022
8740	1	0.43516	0.55157
8760	1	0.40667	0.56786
8780	-0.07527	0.12855	-0.77459
8800	1	0.42052	0.56022
8820	1	0.42772	0.55617
8840	1	0.42052	0.56022
8860	1	0.43917	0.54885
8880	1	0.41356	0.56433
8900	1	0.4	0.57143
8920	1	0.43516	0.55157
8940	1	0.42772	0.55617
8960	1	0.41118	0.56561
8980	1	0.44326	0.54645
9000	1	0.41356	0.56433
9020	1	0.43516	0.55157
9040	1	0.42772	0.55617
9060	1	0.43178	0.55371
9080	1	0.44326	0.54645
9100	1	0.46147	0.53333
9120	-0.05263	0.12118	-0.5211
9140	1	0.45188	0.54054
9160	1	0.43178	0.55371
9180	1	0.43516	0.55157
9200	1	0.40667	0.56786
9220	1	0.45188	0.54054
9240	1	0.45188	0.54054
9260	1	0.43516	0.55157
9280	1	0.45496	0.53821
9300	1	0.44326	0.54645
9320	1	0.43516	0.55157
9340	1	0.46147	0.53333
9360	1	0.41356	0.56433
9380	1	0.43516	0.55157
9400	1	0.44326	0.54645
9420	1	0.41356	0.56433
9440	1	0.42052	0.56022
9460	1	0.44326	0.54645
9480	1	0.42481	0.55772
9500	1	0.43516	0.55157
9520	1	0.45188	0.54054
9540	1	0.42772	0.55617
9560	1	0.44326	0.54645
9580	1	0.43516	0.55157
9600	1	0.45496	0.53821
9620	1	0.45188	0.54054
9640	1	0.43516	0.55157
9660	1	0.45188	0.54054
9680	1	0.42052	0.56022
9700	1	0.42772	0.55617
9720	1	0.41356	0.56433
9740	-0.06383	0.14497	-0.86881
9760	1	0.47348	0.52383
9780	1	0.47348	0.52383
9800	1	0.44326	0.54645
9820	1	0.42772	0.55617
9840	1	0.45188	0.54054
9860	1	0.42052	0.56022
9880	1	0.45188	0.54054
9900	1	0.42052	0.56022
9920	-0.03093	0.10723	-0.31898
9940	1	0.45188	0.54054
9960	1	0.47348	0.52383
9980	1	0.45188	0.54054
10000	1	0.46147	0.53333
10020	1	0.46147	0.53333
10040	1	0.43516	0.55157
10060	1	0.46147	0.53333
10080	1	0.42772	0.55617
10100	1	0.43516	0.55157
10120	1	0.42052	0.56022
10140	1	0.44326	0.54645
10160	1	0.43917	0.54885
10180	1	0.46147	0.53333
10200	-0.05263	0.12118	-0.5211
10220	1	0.42772	0.55617
10240	1	0.42772	0.55617
10260	1	0.46147	0.53333
10280	-0.03093	0.10723	-0.31898
10300	1	0.46147	0.53333
10320	1	0.46147	0.53333
10340	1	0.44326	0.54645
10360	1	0.43516	0.55157
10380	1	0.44326	0.54645
10400	1	0.43516	0.55157
10420	1	0.42772	0.55617
10440	1	0.43516	0.55157
10460	1	0.43516	0.55157
10480	1	0.42772	0.55617
10500	1	0.46147	0.53333
10520	1	0.47348	0.52383
10540	1	0.42052	0.56022
10560	1	0.45188	0.54054
10580	1	0.44683	0.54377
10600	1	0.46147	0.53333
10620	1	0.45188	0.54054
10640	1	0.43516	0.55157
10660	1	0.41356	0.56433
10680	1	0.44326	0.54645
10700	1	0.47348	0.52383
10720	1	0.44326	0.54645
10740	1	0.44326	0.54645
10760	1	0.46147	0.53333
10780	1	0.43516	0.55157
10800	1	0.46147	0.53333
10820	1	0.44326	0.54645
10840	1	0.42772	0.55617
10860	1	0.45188	0.54054
10880	1	0.47348	0.52383
10900	1	0.46147	0.53333
10920	1	0.47348	0.52383
10940	1	0.47348	0.52383
10960	1	0.47348	0.52383
10980	1	0.44326	0.54645
11000	1	0.47348	0.52383
11020	1	0.47348	0.52383
11040	1	0.44683	0.54377
11060	1	0.44326	0.54645
11080	1	0.47348	0.52383
11100	1	0.46147	0.53333
11120	1	0.47348	0.52383
11140	1	0.46147	0.53333
11160	1	0.46147	0.53333
11180	1	0.45188	0.54054
11200	1	0.41356	0.56433
11220	1	0.43516	0.55157
11240	1	0.43516	0.55157
11260	1	0.47348	0.52383
11280	1	0.45188	0.54054
11300	1	0.47348	0.52383
11320	1	0.47348	0.52383
11340	1	0.45188	0.54054
11360	1	0.43516	0.55157
11380	1	0.44326	0.54645
11400	1	0.45188	0.54054
11420	1	0.47348	0.52383
11440	1	0.44326	0.54645
11460	1	0.45188	0.54054
11480	1	0.44326	0.54645
11500	1	0.45188	0.54054
11520	1	0.44326	0.54645
11540	1	0.45188	0.54054
11560	1	0.43516	0.55157
11580	1	0.45188	0.54054
11600	1	0.43516	0.55157
11620	1	0.47348	0.52383
11640	1	0.46147	0.53333
11660	1	0.42772	0.55617
11680	1	0.41356	0.56433
11700	1	0.47348	0.52383
11720	--	--	--
11740	1	0.46147	0.53333
11760	1	0.45188	0.54054
11780	-0.03093	0.10723	-0.31898
11800	1	0.46147	0.53333
11820	1	0.46147	0.53333
11840	1	0.45188	0.54054
11860	1	0.47348	0.52383
11880	1	0.47348	0.52383
11900	-0.06383	0.12544	-0.6398
11920	1	0.44326	0.54645
11940	1	0.47348	0.52383
11960	1	0.45188	0.54054
11980	1	0.46147	0.53333
12000	--	--	--
12020	1	0.45188	0.54054
12040	1	0.42772	0.55617
12060	1	0.44326	0.54645
12080	1	0.46147	0.53333
12100	1	0.47348	0.52383
12120	--	--	--
12140	1	0.46147	0.53333
12160	1	0.47348	0.52383
12180	1	0.47348	0.52383
12200	1	0.45188	0.54054
12220	--	--	--
12240	1	0.46147	0.53333
12260	1	0.46147	0.53333
12280	1	0.43516	0.55157
12300	1	0.42772	0.55617
12320	1	0.44326	0.54645
12340	--	--	--
12360	1	0.43516	0.55157
12380	1	0.42772	0.55617
12400	1	0.45188	0.54054
12420	--	--	--
12440	1	0.45496	0.53821
12460	1	0.47348	0.52383
12480	1	0.45188	0.54054
12500	1	0.43516	0.55157
12520	1	0.45188	0.54054
12540	1	0.45188	0.54054
12560	1	0.43516	0.55157
12580	1	0.46147	0.53333
12600	1	0.47348	0.52383
12620	1	0.46147	0.53333
12640	1	0.46147	0.53333
12660	--	--	--
12680	1	0.43516	0.55157
12700	1	0.43516	0.55157
12720	1	0.46147	0.53333
12740	1	0.46147	0.53333
12760	--	--	--
12780	1	0.44326	0.54645
12800	1	0.46147	0.53333
12820	1	0.45188	0.54054
12840	--	--	--
12860	1	0.46147	0.53333
12880	1	0.46147	0.53333
12900	1	0.46147	0.53333
12920	1	0.45188	0.54054
12940	1	0.44326	0.54645
12960	1	0.47348	0.52383
12980	1	0.44326	0.54645
13000	1	0.46147	0.53333
13020	1	0.44326	0.54645
13040	1	0.45188	0.54054
13060	1	0.47348	0.52383
13080	-0.02041	0.09524	-0.22857
13100	1	0.46147	0.53333
13120	1	0.43516	0.55157
13140	1	0.45188	0.54054
13160	1	0.45188	0.54054
13180	1	0.46361	0.53163
13200	1	0.44326	0.54645
13220	1	0.47348	0.52383
13240	1	0.47348	0.52383
13260	1	0.45188	0.54054
13280	1	0.47348	0.52383
13300	1	0.44326	0.54645
13320	1	0.47348	0.52383
13340	1	0.47348	0.52383
13360	1	0.44326	0.54645
13380	1	0.44326	0.54645
13400	1	0.43516	0.55157
13420	1	0.45188	0.54054
13440	1	0.47348	0.52383
13460	1	0.46147	0.53333
13480	1	0.46147	0.53333
13500	1	0.43516	0.55157
13520	1	0.47348	0.52383
13540	1	0.44326	0.54645
13560	1	0.44683	0.54377
13580	1	0.45188	0.54054
13600	1	0.46147	0.53333
13620	1	0.46147	0.53333
13640	1	0.45188	0.54054
13660	--	--	--
13680	1	0.46147	0.53333
13700	1	0.44326	0.54645
13720	1	0.44326	0.54645
13740	1	0.45188	0.54054
13760	1	0.47348	0.52383
13780	1	0.42772	0.55617
13800	-0.0101	0.07527	-0.13843
13820	--	--	--
13840	1	0.46147	0.53333
13860	1	0.46147	0.53333
13880	1	0.47348	0.52383
13900	1	0.44326	0.54645
13920	-0.03093	0.10723	-0.31898
13940	1	0.44326	0.54645
13960	1	0.46147	0.53333
13980	1	0.45188	0.54054
14000	1	0.44326	0.54645
14020	1	0.46147	0.53333
14040	1	0.45188	0.54054
14060	1	0.45188	0.54054
14080	1	0.46147	0.53333
14100	1	0.46147	0.53333
14120	1	0.45188	0.54054
14140	1	0.47348	0.52383
14160	1	0.46361	0.53163
14180	1	0.46147	0.53333
14200	1	0.45188	0.54054
14220	1	0.46147	0.53333
14240	1	0.43516	0.55157
14260	1	0.46147	0.53333
14280	--	--	--
14300	--	--	--
14320	1	0.47348	0.52383
14340	1	0.44326	0.54645
14360	1	0.47348	0.52383
14380	1	0.46147	0.53333
14400	1	0.47348	0.52383
14420	1	0.44683	0.54377
14440	--	--	--
14460	1	0.45188	0.54054
14480	1	0.46147	0.53333
14500	1	0.45188	0.54054
14520	1	0.43516	0.55157
14540	1	0.46147	0.53333
14560	1	0.45188	0.54054
14580	1	0.45188	0.54054
14600	1	0.46147	0.53333
14620	1	0.44326	0.54645
14640	1	0.45188	0.54054
14660	1	0.47348	0.52383
14680	1	0.43516	0.55157
14700	1	0.47348	0.52383
14720	1	0.43516	0.55157
14740	1	0.46147	0.53333
14760	1	0.45188	0.54054
14780	--	--	--
14800	1	0.45496	0.53821
14820	1	0.43178	0.55371
14840	1	0.45188	0.54054
14860	-0.02041	0.09524	-0.22857
14880	1	0.45188	0.54054
14900	1	0.45188	0.54054
14920	1	0.45188	0.54054
14940	1	0.46147	0.53333
14960	--	--	--
14980	1	0.47348	0.52383
15000	1	0.44326	0.54645
15020	--	--	--
15040	1	0.44326	0.54645
15060	1	0.46147	0.53333
15080	1	0.46147	0.53333
15100	1	0.45188	0.54054
15120	1	0.46147	0.53333
15140	1	0.47348	0.52383
15160	1	0.45188	0.54054
15180	1	0.46147	0.53333
15200	1	0.44326	0.54645
15220	1	0.46147	0.53333
15240	1	0.46147	0.53333
15260	1	0.44326	0.54645
15280	1	0.45188	0.54054
15300	1	0.47348	0.52383
15320	1	0.46147	0.53333
15340	1	0.47348	0.52383
15360	1	0.47348	0.52383
15380	1	0.47348	0.52383
15400	--	--	--
15420	1	0.46147	0.53333
15440	1	0.45188	0.54054
15460	1	0.45188	0.54054
15480	1	0.47348	0.52383
15500	1	0.47348	0.52383
15520	--	--	--
15540	1	0.45188	0.54054
15560	--	--	--
15580	1	0.42772	0.55617
15600	1	0.46147	0.53333
15620	1	0.46147	0.53333
15640	1	0.46147	0.53333
15660	1	0.47348	0.52383
15680	1	0.47348	0.52383
15700	1	0.47348	0.52383
15720	--	--	--
15740	1	0.45188	0.54054
15760	1	0.45188	0.54054
15780	1	0.46147	0.53333
15800	1	0.46147	0.53333
15820	1	0.47348	0.52383
15840	1	0.47348	0.52383
15860	1	0.46147	0.53333
15880	--	--	--
15900	1	0.47348	0.52383
15920	1	0.46147	0.53333
15940	1	0.43516	0.55157
15960	--	--	--
15980	--	--	--
16000	1	0.47348	0.52383
16020	1	0.44326	0.54645
16040	1	0.46147	0.53333
16060	1	0.44326	0.54645
16080	1	0.45188	0.54054
16100	1	0.47348	0.52383
16120	1	0.42772	0.55617
16140	--	--	--
16160	1	0.44326	0.54645
16180	1	0.45188	0.54054
16200	1	0.45188	0.54054
16220	1	0.47348	0.52383
16240	--	--	--
16260	1	0.46147	0.53333
16280	1	0.47348	0.52383
16300	1	0.46147	0.53333
16320	1	0.46147	0.53333
16340	1	0.46147	0.53333
16360	1	0.46147	0.53333
16380	1	0.47348	0.52383
16400	1	0.47348	0.52383
16420	--	--	--
16440	1	0.47348	0.52383
16460	1	0.47348	0.52383
16480	-0.04167	0.11537	-0.41528
16500	1	0.45188	0.54054
16520	-0.02041	0.09524	-0.22857
16540	1	0.46147	0.53333
16560	1	0.46147	0.53333
16580	1	0.46147	0.53333
16600	1	0.47348	0.52383
16620	1	0.46147	0.53333
16640	--	--	--
16660	--	--	--
16680	1	0.46147	0.53333
16700	1	0.47348	0.52383
16720	1	0.47348	0.52383
16740	1	0.44326	0.54645
16760	1	0.47348	0.52383
16780	1	0.46147	0.53333
16800	1	0.44326	0.54645
16820	1	0.47348	0.52383
16840	1	0.47348	0.52383
16860	1	0.47348	0.52383
16880	1	0.46147	0.53333
16900	--	--	--
16920	1	0.45188	0.54054
16940	--	--	--
16960	1	0.46147	0.53333
16980	1	0.44326	0.54645
17000	1	0.47348	0.52383
17020	1	0.45188	0.54054
17040	1	0.43516	0.55157
17060	1	0.45188	0.54054
17080	--	--	--
17100	1	0.47348	0.52383
17120	-0.02041	0.09524	-0.22857
17140	1	0.46147	0.53333
17160	1	0.47348	0.52383
17180	1	0.45188	0.54054
17200	1	0.45188	0.54054
17220	1	0.45188	0.54054
17240	1	0.46147	0.53333
17260	--	--	--
17280	1	0.47348	0.52383
17300	1	0.44326	0.54645
17320	-0.03093	0.10723	-0.31898
17340	1	0.45188	0.54054
17360	1	0.46147	0.53333
17380	1	0.47348	0.52383
17400	1	0.44326	0.54645
17420	--	--	--
17440	1	0.47348	0.52383
17460	1	0.47348	0.52383
17480	--	--	--
17500	1	0.46147	0.53333
17520	1	0.47348	0.52383
17540	1	0.46147	0.53333
17560	1	0.44326	0.54645
17580	1	0.46147	0.53333
17600	--	--	--
17620	1	0.47348	0.52383
17640	1	0.47348	0.52383
17660	--	--	--
17680	--	--	--
17700	1	0.45188	0.54054
17720	1	0.46147	0.53333
17740	1	0.47348	0.52383
17760	1	0.47348	0.52383
17780	1	0.47348	0.52383
17800	1	0.45188	0.54054
17820	--	--	--
17840	1	0.46147	0.53333
17860	--	--	--
17880	--	--	--
17900	1	0.45188	0.54054
17920	1	0.47348	0.52383
17940	1	0.46147	0.53333
17960	1	0.45188	0.54054
17980	1	0.47348	0.52383
18000	--	--	--
18020	1	0.46147	0.53333
18040	1	0.46147	0.53333
18060	1	0.46147	0.53333
18080	1	0.44326	0.54645
18100	1	0.47348	0.52383
18120	1	0.44326	0.54645
18140	1	0.47348	0.52383
18160	--	--	--
18180	--	--	--
18200	1	0.46147	0.53333
18220	1	0.45188	0.54054
18240	1	0.46147	0.53333
18260	1	0.46147	0.53333
18280	1	0.46147	0.53333
18300	1	0.47348	0.52383
18320	1	0.47348	0.52383
18340	1	0.46147	0.53333
18360	1	0.45188	0.54054
18380	1	0.47348	0.52383
18400	1	0.47348	0.52383
18420	1	0.46147	0.53333
18440	--	--	--
18460	--	--	--
18480	--	--	--
18500	1	0.46147	0.53333
18520	--	--	--
18540	--	--	--
18560	--	--	--
18580	--	--	--
18600	1	0.46147	0.53333
18620	1	0.45188	0.54054
18640	--	--	--
18660	1	0.46147	0.53333
18680	1	0.46147	0.53333
18700	1	0.47348	0.52383
18720	1	0.47348	0.52383
18740	1	0.42772	0.55617
18760	1	0.47348	0.52383
18780	1	0.47348	0.52383
18800	1	0.44326	0.54645
18820	1	0.45188	0.54054
18840	1	0.46147	0.53333
18860	1	0.46147	0.53333
18880	1	0.46147	0.53333
18900	1	0.44326	0.54645
18920	1	0.46147	0.53333
18940	1	0.47348	0.52383
18960	1	0.47348	0.52383
18980	--	--	--
19000	1	0.47348	0.52383
19020	1	0.46147	0.53333
19040	1	0.44326	0.54645
19060	1	0.46147	0.53333
19080	1	0.46147	0.53333
19100	1	0.47348	0.52383
19120	1	0.45188	0.54054
19140	1	0.47348	0.52383
19160	1	0.45188	0.54054
19180	1	0.46147	0.53333
19200	--	--	--
19220	1	0.46147	0.53333
19240	1	0.47348	0.52383
19260	1	0.47348	0.52383
19280	1	0.47348	0.52383
19300	1	0.47348	0.52383
19320	--	--	--
19340	-0.02041	0.09524	-0.22857
19360	--	--	--
19380	1	0.46147	0.53333
19400	--	--	--
19420	1	0.45188	0.54054
19440	1	0.47348	0.52383
19460	1	0.46147	0.53333
19480	--	--	--
19500	1	0.46147	0.53333
19520	1	0.47348	0.52383
19540	1	0.47348	0.52383
19560	1	0.46147	0.53333
19580	1	0.47348	0.52383
19600	1	0.44326	0.54645
19620	1	0.46147	0.53333
19640	1	0.47348	0.52383
19660	--	--	--
19680	1	0.47348	0.52383
19700	1	0.46147	0.53333
19720	--	--	--
19740	1	0.46147	0.53333
19760	1	0.47348	0.52383
19780	1	0.47348	0.52383
19800	1	0.46147	0.53333
19820	1	0.43516	0.55157
19840	1	0.46147	0.53333
19860	--	--	--
19880	1	0.47348	0.52383
19900	--	--	--
19920	--	--	--
19940	1	0.47348	0.52383
19960	1	0.47348	0.52383
19980	1	0.47348	0.52383
20000	1	0.46147	0.53333
20020	1	0.47348	0.52383
20040	1	0.46147	0.53333
20060	1	0.47348	0.52383
20080	1	0.47348	0.52383
20100	1	0.46147	0.53333
20120	1	0.46147	0.53333
20140	1	0.47348	0.52383
20160	1	0.44683	0.54377
20180	1	0.47348	0.52383
20200	1	0.45188	0.54054
20220	1	0.47348	0.52383
20240	1	0.46147	0.53333
20260	--	--	--
20280	1	0.47348	0.52383
20300	1	0.46147	0.53333
20320	1	0.47348	0.52383
20340	1	0.44326	0.54645
20360	1	0.46147	0.53333
20380	1	0.47348	0.52383
20400	1	0.46147	0.53333
20420	1	0.46147	0.53333
20440	1	0.43516	0.55157
20460	--	--	--
20480	--	--	--
20500	--	--	--
20520	1	0.47348	0.52383
20540	1	0.45188	0.54054
20560	--	--	--
20580	1	0.46147	0.53333
20600	1	0.46147	0.53333
20620	1	0.46147	0.53333
20640	--	--	--
20660	--	--	--
20680	1	0.45188	0.54054
20700	1	0.47348	0.52383
20720	--	--	--
20740	1	0.47348	0.52383
20760	--	--	--
20780	--	--	--
20800	--	--	--
20820	1	0.47348	0.52383
20840	1	0.47348	0.52383
20860	1	0.45188	0.54054
20880	--	--	--
20900	1	0.46147	0.53333
20920	--	--	--
20940	--	--	--
20960	1	0.47348	0.52383
20980	1	0.47348	0.52383
21000	1	0.47348	0.52383
21020	1	0.45188	0.54054
21040	--	--	--
21060	1	0.46147	0.53333
21080	1	0.46147	0.53333
21100	--	--	--
21120	1	0.47348	0.52383
21140	1	0.47348	0.52383
21160	--	--	--
21180	1	0.46147	0.53333
21200	1	0.46147	0.53333
21220	--	--	--
21240	1	0.47348	0.52383
21260	--	--	--
21280	1	0.47348	0.52383
21300	1	0.47348	0.52383
21320	--	--	--
21340	--	--	--
21360	--	--	--
21380	1	0.46147	0.53333
21400	1	0.44326	0.54645
21420	1	0.47348	0.52383
21440	1	0.47348	0.52383
21460	1	0.47348	0.52383
21480	--	--	--
21500	1	0.45188	0.54054
21520	1	0.47348	0.52383
21540	1	0.47348	0.52383
21560	--	--	--
21580	--	--	--
21600	1	0.47348	0.52383
21620	1	0.46147	0.53333
21640	1	0.45188	0.54054
21660	--	--	--
21680	1	0.47348	0.52383
21700	--	--	--
21720	--	--	--
21740	--	--	--
21760	1	0.47348	0.52383
21780	1	0.45188	0.54054
21800	1	0.47348	0.52383
21820	1	0.47348	0.52383
21840	--	--	--
21860	1	0.47348	0.52383
21880	--	--	--
21900	1	0.47348	0.52383
21920	--	--	--
21940	--	--	--
21960	1	0.47348	0.52383
21980	--	--	--
22000	1	0.46147	0.53333
22020	1	0.47348	0.52383
22040	1	0.47348	0.52383
22060	--	--	--
22080	1	0.47348	0.52383
22100	1	0.46147	0.53333
22120	--	--	--
22140	--	--	--
22160	--	--	--
22180	1	0.45188	0.54054
22200	--	--	--
22220	--	--	--
22240	1	0.46147	0.53333
22260	1	0.47348	0.52383
22280	1	0.47348	0.52383
22300	--	--	--
22320	1	0.47348	0.52383
22340	--	--	--
22360	1	0.47348	0.52383
22380	1	0.47348	0.52383
22400	1	0.46147	0.53333
22420	1	0.47348	0.52383
22440	--	--	--
22460	--	--	--
22480	--	--	--
22500	--	--	--
22520	1	0.47348	0.52383
22540	1	0.47348	0.52383
22560	--	--	--
22580	1	0.47348	0.52383
22600	--	--	--
22620	--	--	--
22640	1	0.46147	0.53333
22660	--	--	--
22680	1	0.47348	0.52383
22700	--	--	--
22720	--	--	--
22740	1	0.47348	0.52383
22760	--	--	--
22780	1	0.46147	0.53333
22800	--	--	--
22820	--	--	--
22840	--	--	--
22860	--	--	--
22880	1	0.47348	0.52383
22900	1	0.47348	0.52383
22920	--	--	--
22940	--	--	--
22960	--	--	--
22980	--	--	--
23000	1	0.47348	0.52383
23020	1	0.47348	0.52383
23040	--	--	--
23060	--	--	--
23080	--	--	--
23100	--	--	--
23120	--	--	--
23140	--	--	--
23160	--	--	--
23180	--	--	--
23200	1	0.47348	0.52383
23220	--	--	--
23240	1	0.47348	0.52383
23260	1	0.47348	0.52383
23280	--	--	--
23300	--	--	--
23320	1	0.47348	0.52383
23340	--	--	--
23360	1	0.47348	0.52383
23380	--	--	--
23400	--	--	--
23420	--	--	--
23440	--	--	--
23460	--	--	--
23480	1	0.47348	0.52383
23500	--	--	--
23520	--	--	--
23540	--	--	--
23560	--	--	--
23580	1	0.47348	0.52383
23600	--	--	--
23620	--	--	--
23640	--	--	--
23660	--	--	--
23680	--	--	--
23700	--	--	--
23720	--	--	--
23740	--	--	--
23760	--	--	--
23780	--	--	--
23800	--	--	--
23820	--	--	--
23840	--	--	--
23860	1	0.46147	0.53333
23880	1	0.46147	0.53333
23900	--	--	--
23920	1	0.47348	0.52383
23940	--	--	--
23960	--	--	--
23980	--	--	--
24000	--	--	--
24020	--	--	--
24040	1	0.47348	0.52383
24060	--	--	--
24080	--	--	--
24100	--	--	--
24120	--	--	--
24140	--	--	--
24160	--	--	--
24180	--	--	--
24200	--	--	--
24220	--	--	--
24240	--	--	--
24260	--	--	--
24280	--	--	--
24300	--	--	--
24320	--	--	--
24340	--	--	--
24360	--	--	--
24380	--	--	--
24400	--	--	--
24420	--	--	--
24440	--	--	--
24460	--	--	--
24480	--	--	--
24500	--	--	--
24520	--	--	--
24540	--	--	--
24560	--	--	--
24580	--	--	--
24600	--	--	--
24620	--	--	--
24640	--	--	--
24660	--	--	--
24680	--	--	--
24700	--	--	--
24720	--	--	--
24740	--	--	--
24760	--	--	--
24780	--	--	--
24800	--	--	--
24820	--	--	--
24840	--	--	--
24860	--	--	--
24880	--	--	--
24900	--	--	--
24920	--	--	--
24940	--	--	--
24960	--	--	--
24980	--	--	--
25000	--	--	--
25020	--	--	--
25040	--	--	--
25060	--	--	--
25080	--	--	--
25100	--	--	--
25120	--	--	--
25140	--	--	--
25160	--	--	--
25180	--	--	--
25200	--	--	--
25220	--	--	--
25240	--	--	--
25260	--	--	--
25280	--	--	--
25300	--	--	--
25320	--	--	--
25340	--	--	--
25360	--	--	--
25380	--	--	--
25400	--	--	--
25420	--	--	--
25440	--	--	--
25460	1	0.47348	0.52383
25480	--	--	--
25500	--	--	--
25520	1	0.47348	0.52383
25540	--	--	--
25560	--	--	--
25580	--	--	--
25600	--	--	--
25620	--	--	--
25640	--	--	--
25660	--	--	--
25680	--	--	--
25700	--	--	--
25720	--	--	--
25740	--	--	--
25760	1	0.47348	0.52383
25780	--	--	--
25800	--	--	--
25820	--	--	--
25840	--	--	--
25860	--	--	--
25880	--	--	--
25900	--	--	--
25920	--	--	--
25940	--	--	--
25960	--	--	--
25980	--	--	--
26000	--	--	--
26020	--	--	--
26040	--	--	--
26060	--	--	--
26080	--	--	--
26100	--	--	--
26120	--	--	--
26140	--	--	--
26160	--	--	--
26180	--	--	--
26200	--	--	--
26220	--	--	--
26240	--	--	--
26260	--	--	--
26280	--	--	--
26300	--	--	--
26320	--	--	--
26340	--	--	--
26360	--	--	--
26380	--	--	--
26400	--	--	--
26420	--	--	--
26440	--	--	--
26460	--	--	--
26480	--	--	--
26500	--	--	--
26520	--	--	--
26540	--	--	--
26560	--	--	--
26580	--	--	--
26600	--	--	--
26620	--	--	--
26640	--	--	--
26660	--	--	--
26680	--	--	--
26700	--	--	--
26720	--	--	--
26740	--	--	--
26760	--	--	--
26780	--	--	--
26800	--	--	--
26820	--	--	--
26840	--	--	--
26860	--	--	--
26880	--	--	--
26900	--	--	--
26920	--	--	--
26940	--	--	--
26960	--	--	--
26980	--	--	--
27000	--	--	--
27020	--	--	--
27040	--	--	--
27060	--	--	--
27080	--	--	--
27100	--	--	--
27120	--	--	--
27140	--	--	--
27160	--	--	--
27180	--	--	--
27200	--	--	--
27220	--	--	--
27240	--	--	--
27260	--	--	--
27280	--	--	--
27300	--	--	--
27320	--	--	--
27340	--	--	--
27360	--	--	--
27380	--	--	--
27400	--	--	--
27420	--	--	--
27440	--	--	--
27460	--	--	--
27480	--	--	--
27500	--	--	--
27520	--	--	--
27540	--	--	--
27560	--	--	--
27580	--	--	--
27600	--	--	--
27620	--	--	--
27640	--	--	--
27660	--	--	--
27680	--	--	--
27700	--	--	--
27720	--	--	--
27740	--	--	--
27760	--	--	--
27780	--	--	--
27800	--	--	--
27820	--	--	--
27840	--	--	--
27860	--	--	--
27880	--	--	--
27900	--	--	--
27920	--	--	--
27940	--	--	--
27960	--	--	--
27980	--	--	--
28000	--	--	--
28020	--	--	--
28040	--	--	--
28060	--	--	--
28080	--	--	--
28100	--	--	--
28120	--	--	--
28140	--	--	--
28160	--	--	--
28180	--	--	--
28200	--	--	--
28220	--	--	--
28240	--	--	--
28260	--	--	--
28280	--	--	--
28300	--	--	--
28320	--	--	--
28340	--	--	--
28360	--	--	--
28380	--	--	--
28400	--	--	--
28420	--	--	--
28440	--	--	--
28460	--	--	--
28480	--	--	--
28500	--	--	--
28520	--	--	--
28540	--	--	--
28560	--	--	--
28580	--	--	--
28600	--	--	--
28620	--	--	--
28640	--	--	--
28660	--	--	--
28680	--	--	--
28700	--	--	--
28720	--	--	--
28740	--	--	--
28760	--	--	--
28780	--	--	--
28800	--	--	--
28820	--	--	--
28840	--	--	--
28860	--	--	--
28880	--	--	--
28900	--	--	--
28920	--	--	--
28940	--	--	--
28960	--	--	--
28980	--	--	--
29000	--	--	--
29020	--	--	--
29040	--	--	--
29060	--	--	--
29080	--	--	--
29100	--	--	--
29120	--	--	--
29140	--	--	--
29160	--	--	--
29180	--	--	--
29200	--	--	--
29220	--	--	--
29240	--	--	--
29260	--	--	--
29280	--	--	--
29300	--	--	--
29320	--	--	--
29340	--	--	--
29360	--	--	--
29380	--	--	--
29400	--	--	--
29420	--	--	--
29440	--	--	--
29460	--	--	--
29480	--	--	--
29500	--	--	--
29520	--	--	--
29540	--	--	--
29560	--	--	--
29580	--	--	--
29600	--	--	--
29620	--	--	--
29640	--	--	--
29660	--	--	--
29680	--	--	--
29700	--	--	--
29720	--	--	--
29740	--	--	--
29760	--	--	--
29780	--	--	--
29800	--	--	--
29820	--	--	--
29840	--	--	--
29860	--	--	--
29880	--	--	--
29900	--	--	--
29920	--	--	--
29940	--	--	--
29960	--	--	--
29980	--	--	--
30000	--	--	--
30020	--	--	--
30040	--	--	--
30060	--	--	--
30080	--	--	--
30100	--	--	--
30120	--	--	--
30140	--	--	--
30160	--	--	--
30180	--	--	--
30200	--	--	--
30220	--	--	--
30240	--	--	--
30260	--	--	--
30280	--	--	--
30300	--	--	--
30320	--	--	--
30340	--	--	--
30360	--	--	--
30380	--	--	--
30400	--	--	--
30420	--	--	--
30440	--	--	--
30460	--	--	--
30480	--	--	--
30500	--	--	--
30520	--	--	--
30540	--	--	--
30560	--	--	--
30580	--	--	--
30600	--	--	--
30620	--	--	--
30640	--	--	--
30660	--	--	--
30680	--	--	--
30700	--	--	--
