# Supplementary material for: Highly efficient exciton-exciton annihilation in single conjugated polymer chains
Source: Nat Commun. 2026 Jan 6;17:731. doi: 10.1038/s41467-025-67422-z (PMC12820388; doi:10.1038/s41467-025-67422-z)
Supplement: Supplementary file 3 — Source data [file 41467_2025_67422_MOESM3_ESM.zip › SI/FigS13/red sites n ave n min n max vs time.txt]

time (ps)	n	max n	min n
-2040	1	0.47348	0.52383
-2020	1	0.46147	0.53333
-2000	--	--	--
-1980	1	0.43516	0.55157
-1960	1	0.47348	0.52383
-1940	1	0.47348	0.52383
-1920	1	0.46147	0.53333
-1900	--	--	--
-1880	1	0.45188	0.54054
-1860	1	0.45496	0.53821
-1840	1	0.45188	0.54054
-1820	1	0.45188	0.54054
-1800	1	0.45188	0.54054
-1780	1	0.44326	0.54645
-1760	1	0.45188	0.54054
-1740	1	0.42772	0.55617
-1720	--	--	--
-1700	1	0.43516	0.55157
-1680	1	0.45188	0.54054
-1660	1	0.45188	0.54054
-1640	1	0.47348	0.52383
-1620	1	0.44326	0.54645
-1600	1	0.46147	0.53333
-1580	1	0.47348	0.52383
-1560	1	0.44326	0.54645
-1540	1	0.45188	0.54054
-1520	1	0.46147	0.53333
-1500	1	0.45188	0.54054
-1480	1	0.47348	0.52383
-1460	1	0.44326	0.54645
-1440	1	0.43516	0.55157
-1420	1	0.45188	0.54054
-1400	1	0.45188	0.54054
-1380	1	0.46147	0.53333
-1360	1	0.45188	0.54054
-1340	1	0.46147	0.53333
-1320	-0.03093	0.13557	-0.47755
-1300	1	0.46147	0.53333
-1280	1	0.44326	0.54645
-1260	1	0.44326	0.54645
-1240	1	0.45188	0.54054
-1220	1	0.44326	0.54645
-1200	1	0.42052	0.56022
-1180	1	0.44326	0.54645
-1160	1	0.43516	0.55157
-1140	1	0.46147	0.53333
-1120	1	0.44326	0.54645
-1100	-0.04167	0.11537	-0.41528
-1080	1	0.45188	0.54054
-1060	1	0.47348	0.52383
-1040	1	0.47348	0.52383
-1020	1	0.47348	0.52383
-1000	--	--	--
-980	1	0.46147	0.53333
-960	1	0.46147	0.53333
-940	1	0.42052	0.56022
-920	1	0.45188	0.54054
-900	1	0.42772	0.55617
-880	1	0.45188	0.54054
-860	1	0.45188	0.54054
-840	1	0.47348	0.52383
-820	1	0.47348	0.52383
-800	1	0.43516	0.55157
-780	1	0.35817	0.59032
-760	1	0.356	0.59137
-740	1	0.31397	0.6068
-720	-0.17646	0.08589	-1.3459
-700	1	0.28153	0.61652
-680	1	0.26582	0.62073
-660	1	0.22026	0.63211
-640	1	0.28153	0.61652
-620	-0.85179	0.1052	1.44928
-600	-0.69493	0.13833	1.41643
-580	1	0.28703	0.61501
-560	1	0.30414	0.60976
-540	-0.63939	0.10792	1.75747
-520	1	0.32289	0.6035
-500	-0.5152	0.15868	1.54321
-480	1	0.22381	0.63131
-460	1	-0.06644	0.6734
-440	1	-0.01178	0.668
-420	1	-0.1333	0.67935
-400	1	-0.09287	0.67568
-380	1	-0.24337	0.68729
-360	10.10101	-0.02629	0.97466
-340	-1.02041	-0.02317	2.17865
-320	-1.49925	-0.0798	1.8797
-300	20.83333	0.00116	0.97561
-280	1	-0.14901	0.68027
-260	1	0.01942	0.66445
-240	1	-0.12745	0.67889
-220	4.85437	-0.07122	0.95238
-200	-1.1274	0.03444	1.5873
-180	-2.0284	-0.07765	1.5625
-160	1	-0.02399	0.66934
-140	1	-0.17665	0.68259
-120	-0.4852	0.01667	26.31579
-100	-1.02041	-0.03521	2.30947
-80	1	-0.12508	0.67843
-60	-0.7622	-0.08763	9.00901
-40	-3.59712	-0.83264	4.329
-20	5.20833	66.66667	2.93255
0	5.05051	9.34579	3.57143
20	6.94444	11.62791	5.02513
40	4.52489	6.17284	3.62319
60	3.38983	4.14938	2.89855
80	2.90698	3.53357	2.49377
100	3.14465	3.92157	2.65252
120	2.80899	3.367	2.43309
140	2.88184	3.53357	2.46914
160	2.68097	3.34448	2.26757
180	2.42718	2.93255	2.09644
200	2.57732	3.21543	2.18818
220	2.36407	2.80112	2.06186
240	2.26244	2.65252	1.99203
260	2.29885	2.7248	2.01207
280	2.41546	2.94118	2.079
300	2.71739	3.47222	2.27273
320	2.12314	2.46305	1.88324
340	2.1645	2.49377	1.9305
360	2.11416	2.53807	1.83486
380	2.2779	2.77008	1.96078
400	2.08768	2.50627	1.81488
420	2.20751	2.71003	1.89394
440	2.00401	2.39234	1.74825
460	2.06186	2.50627	1.77936
480	1.9802	2.35849	1.7301
500	2.35294	2.96736	1.9802
520	1.88679	2.20751	1.66389
540	2.06612	2.55102	1.76367
560	2.1097	2.57069	1.81818
580	1.81818	2.19298	1.58228
600	1.87617	2.26757	1.62866
620	1.8622	2.23714	1.62075
640	1.76991	2.10084	1.5528
660	2.04918	2.57732	1.73611
680	1.9305	2.33645	1.67504
700	1.78571	2.15983	1.55039
720	1.93424	2.45098	1.63666
740	2.00803	2.54453	1.69205
760	1.91205	2.3753	1.63132
780	1.75439	2.15983	1.50602
800	1.51745	1.82482	1.32626
820	1.80832	2.23714	1.55039
840	1.81488	2.39234	1.5083
860	1.80505	2.331	1.51515
880	1.63132	2	1.40845
900	1.92308	2.54453	1.59236
920	1.49701	1.86567	1.2837
940	1.58479	1.9685	1.3587
960	1.72712	2.18341	1.46843
980	1.84502	2.38663	1.5456
1000	1.7331	2.28833	1.443
1020	1.62338	2.1322	1.3587
1040	1.78571	2.39234	1.47275
1060	1.76367	2.49377	1.4245
1080	1.64474	2.10084	1.39082
1100	1.88324	2.60417	1.53139
1120	1.89394	2.5974	1.5456
1140	1.75747	2.331	1.45773
1160	1.63666	2.15517	1.36426
1180	2.01613	3.125	1.5674
1200	1.85874	2.88184	1.45138
1220	2.01207	3.01205	1.57978
1240	1.8797	2.89017	1.46843
1260	1.63399	2.15517	1.3624
1280	1.4556	1.98413	1.20482
1300	1.68067	2.33645	1.36799
1320	1.5625	2.13675	1.28535
1340	1.31926	1.7762	1.10254
1360	1.63934	2.36407	1.321
1380	1.43678	1.95313	1.1919
1400	1.47493	2.09644	1.20048
1420	1.60514	2.43902	1.27226
1440	1.38696	1.84843	1.16144
1460	1.65289	2.6738	1.2837
1480	1.47059	2.07469	1.20192
1500	1.80832	3.03951	1.38313
1520	1.30208	1.72712	1.09649
1540	1.34228	1.87266	1.10742
1560	1.31234	1.79856	1.0917
1580	1.45349	2.14592	1.17096
1600	1.62602	2.76243	1.25
1620	1.76991	3.37838	1.31406
1640	1.287	1.67504	1.0929
1660	1.59236	2.24719	1.29534
1680	1.64204	3.125	1.23001
1700	1.48588	2.42718	1.16279
1720	1.40252	2.17391	1.11732
1740	1.46628	2.29885	1.16009
1760	1.15875	1.5625	0.97752
1780	1.28866	1.85874	1.05485
1800	1.71527	3.41297	1.26904
1820	1.49925	2.5974	1.15607
1840	1.43885	2.47525	1.11483
1860	1.40449	2.48139	1.08578
1880	1.24688	1.95313	1.00301
1900	1.45773	2.53165	1.1274
1920	1.60256	3.26797	1.18906
1940	2.1322	8.54701	1.41044
1960	1.41443	3.02115	1.0582
1980	1.78891	4.87805	1.25471
2000	1.52672	2.73973	1.16686
2020	1.56986	2.94985	1.18343
2040	1.39276	2.7027	1.06045
2060	1.0917	1.49254	0.92166
2080	1.27389	2.0284	1.01729
2100	1.30548	2.36967	1.01317
2120	1.36799	2.91545	1.02881
2140	1.58228	3.73134	1.14943
2160	1.25628	2.6178	0.95969
2180	1.66667	5.43478	1.16144
2200	1.43885	2.80899	1.08932
2220	1.81159	7.35294	1.22549
2240	1.27877	2.82486	0.96805
2260	2.00803	18.18182	1.287
2280	1.12867	1.9802	0.89928
2300	1.73611	9.90099	1.16144
2320	1.22699	2.38663	0.95057
2340	1.33511	2.75482	1.01215
2360	2.849	-4.08163	1.43266
2380	1.1534	2.05761	0.91408
2400	1.1534	1.91939	0.92421
2420	1.15607	2.20264	0.90662
2440	1.25	2.69542	0.95238
2460	1.4245	4.65116	1.01937
2480	1.07991	1.90114	0.8658
2500	1.8315	-25.64103	1.14943
2520	1.19617	2.51256	0.92081
2540	1.64204	10.52632	1.10497
2560	1.08578	2.24215	0.85251
2580	1.34953	5.2356	0.96712
2600	1.35685	5.26316	0.97087
2620	2.14592	-5	1.21507
2640	1.3369	4.62963	0.96525
2660	1.60772	-83.33333	1.05042
2680	1.25	3.61011	0.92593
2700	2.34192	-4.44444	1.27714
2720	1.40845	11.90476	0.97371
2740	1.27226	6.94444	0.91075
2760	1	1.73611	0.81301
2780	1.44509	7.29927	1.00806
2800	1.1274	2.90698	0.86059
2820	1.88324	-3.15457	1.08225
2840	2.28833	-2.42718	1.18483
2860	1.5456	-19.60784	1.00908
2880	1.93798	-3.32226	1.10497
2900	1.2987	9.00901	0.91827
2920	2.04082	-2.15983	1.09769
2940	2.1097	-2.07469	1.11359
2960	1.69205	-3.15457	1.01317
2980	2.24215	-2.05339	1.14943
3000	1	2.84091	0.78003
3020	2.28833	-1.6	1.12613
3040	1	2.31481	0.78989
3060	1.17647	9.17431	0.85179
3080	1.47493	-6.25	0.9542
3100	1.88679	-3.63636	1.09409
3120	2.63852	-2.71739	1.30208
3140	2.08768	-1.6129	1.07643
3160	2.11864	-1.60772	1.0846
3180	1.52905	-2.73224	0.9434
3200	2.09205	-1.72117	1.08578
3220	1.5873	-6.09756	1.00301
3240	1.24224	-7.5188	0.8547
3260	1	3.367	0.77399
3280	4.36681	-0.98814	1.34048
3300	1.68634	-1.90476	0.97656
3320	1	7.75194	0.75873
3340	1	3.26797	0.77459
3360	1.26103	-45.45455	0.87796
3380	1	-7.35294	0.74239
3400	2.80899	-0.81566	1.11483
3420	1.29534	-6.0241	0.87489
3440	1.84502	-1.20337	0.98232
3460	-2.82486	-0.42589	2.59067
3480	1	-17.24138	0.74627
3500	4.52489	-0.54054	1.18624
3520	4.329	-0.6812	1.23153
3540	1.3624	-1.97628	0.8673
3560	2.38663	-0.75075	1.03842
3580	2.14133	-0.79302	1.002
3600	7.8125	-0.48054	1.27389
3620	1.39276	-1.02354	0.84531
3640	1	12.04819	0.75529
3660	1	-1.25313	0.71891
3680	1	-2.5	0.73099
3700	1.4881	-0.76687	0.85543
3720	1.43678	-1.78571	0.88889
3740	1	12.5	0.75529
3760	1.47275	-0.87873	0.85911
3780	1.42045	-2.22222	0.89366
3800	3.0581	-0.56465	1.08108
3820	1	-2.99401	0.73314
3840	1	-0.96339	0.71327
3860	1	-1.44509	0.7215
3880	1	-3.04878	0.73368
3900	1	-2.6738	0.73153
3920	1.63666	-0.48972	0.86133
3940	1	-0.57604	0.70274
3960	5.88235	-0.30451	1.11982
3980	1	-0.93284	0.71276
4000	1	-0.98425	0.71378
4020	1	-1.72117	0.72464
4040	9.00901	-0.35075	1.20919
4060	-2.06186	-0.212	2.10526
4080	50	-0.21749	1.1976
4100	1.9084	-0.39308	0.89366
4120	1	-0.8569	0.71124
4140	1.94175	-0.37341	0.89526
4160	1	-0.47824	0.6993
4180	1.84162	-0.43592	0.89047
4200	1	-0.68446	0.70621
4220	1	-1.75131	0.72516
4240	1	-1.1976	0.71788
4260	1	-0.24673	0.68729
4280	2.42718	-0.31427	0.94162
4300	2.01207	-0.2751	0.88261
4320	1	-0.5814	0.70323
4340	1	-0.76687	0.70872
4360	1	-0.18272	0.68306
4380	2.92398	-0.11501	0.90827
4400	2.35294	-0.21259	0.90253
4420	2.40964	-0.27678	0.92851
4440	1	-0.39746	0.69541
4460	1	-0.65402	0.70572
4480	1	-0.40833	0.69589
4500	2.849	-0.32123	0.98328
4520	-2.0284	-0.0204	1.38313
4540	3.03951	-0.07353	0.89526
4560	1	-0.82988	0.71023
4580	1	-0.22099	0.6854
4600	3.63636	-0.12174	0.94518
4620	1	-0.12151	0.67843
4640	1	-0.53333	0.70126
4660	4.329	-0.07815	0.94429
4680	1	-0.51813	0.70077
4700	1	-0.45188	0.69784
4720	1	-0.45188	0.69784
4740	5.98802	-0.05765	0.96339
4760	1	-0.11799	0.67797
4780	1	-0.23719	0.68681
4800	1	-0.09766	0.67613
4820	7.24638	-0.12375	1.02669
4840	1	-0.0461	0.67159
4860	10.10101	-0.00746	0.95877
4880	1	-0.06648	0.6734
4900	-18.86792	-0.01555	1.04384
4920	1	0.15097	0.64558
4940	1	0.02697	0.66357
4960	1	-0.05556	0.67249
4980	-0.81833	0.03074	2.12766
5000	1	0.08682	0.65574
5020	1	-0.09158	0.67568
5040	1	0.03391	0.66269
5060	1	0.06633	0.65876
5080	1	0.07549	0.65746
5100	1	-0.06045	0.67295
5120	1	0.07343	0.65746
5140	1	0.15721	0.64475
5160	1	0.03005	0.66313
5180	-10.10101	0.05997	0.97943
5200	1	0.08317	0.65617
5220	-0.65274	0.0489	2.57732
5240	1	0.11767	0.65104
5260	1	0.04408	0.66138
5280	-0.61275	0.02285	3.84615
5300	1	0.10686	0.65274
5320	1	0.09269	0.65488
5340	1	0.14316	0.64683
5360	1	0.13592	0.64809
5380	-4	0.04748	1.0661
5400	1	0.10551	0.65317
5420	-0.37936	0.07625	12.19512
5440	1	0.20674	0.63492
5460	1	0.20375	0.63573
5480	1	0.13023	0.64935
5500	1	0.18685	0.63898
5520	-2.0284	0.08347	1.12108
5540	1	0.13644	0.64809
5560	-2.22717	0.08238	1.10254
5580	1	0.16244	0.6435
5600	1	0.16244	0.6435
5620	-1.32626	0.06939	1.31579
5640	1	0.18064	0.6402
5660	1	0.16088	0.64392
5680	1	0.23725	0.62814
5700	1	0.09547	0.65445
5720	-1	0.09918	1.36054
5740	1	0.20117	0.63613
5760	1	0.18447	0.63939
5780	1	0.18471	0.63939
5800	1	0.15394	0.64516
5820	-1	0.12686	1.24224
5840	-2.22717	0.10447	1.05708
5860	1	0.20454	0.63532
5880	1	0.21227	0.63371
5900	1	0.24661	0.62578
5920	-1.1274	0.09674	1.2987
5940	1	0.21308	0.63371
5960	1	0.26874	0.61996
5980	-0.92336	0.08889	1.47275
6000	1	0.23652	0.62814
6020	1	0.27624	0.61805
6040	1	0.2896	0.61425
6060	-0.47059	0.1654	1.57729
6080	1	0.23895	0.62775
6100	1	0.28952	0.61425
6120	1	0.20169	0.63613
6140	-0.75415	0.10522	1.56495
6160	1	0.2805	0.6169
6180	1	0.28281	0.61614
6200	1	0.29248	0.6135
6220	1	0.23883	0.62775
6240	1	0.21227	0.63371
6260	1	0.26192	0.62189
6280	1	0.26617	0.62073
6300	1	0.30694	0.60901
6320	1	0.32331	0.6035
6340	1	0.25988	0.62267
6360	-0.49261	0.10696	2.38663
6380	1	0.2445	0.62617
6400	1	0.28153	0.61652
6420	1	0.31397	0.6068
6440	1	0.29709	0.612
6460	1	0.29464	0.61275
6480	1	0.29002	0.61425
6500	1	0.32248	0.60386
6520	1	0.30084	0.61087
6540	-0.13637	0.09194	-0.94429
6560	1	0.29334	0.61312
6580	1	0.30874	0.60827
6600	1	0.31857	0.60496
6620	1	0.28281	0.61614
6640	1	0.31536	0.60606
6660	1	0.23283	0.62933
6680	1	0.30441	0.60976
6700	1	0.37078	0.58514
6720	1	0.31536	0.60606
6740	1	0.3252	0.60277
6760	1	0.3252	0.60277
6780	1	0.29709	0.612
6800	-0.44924	0.14512	1.90476
6820	1	0.33535	0.59916
6840	1	0.36364	0.58824
6860	1	0.33613	0.5988
6880	1	0.37078	0.58514
6900	1	0.33898	0.59809
6920	1	0.33223	0.60024
6940	1	0.30441	0.60976
6960	-0.31576	0.15987	2.54453
6980	1	0.36887	0.58617
7000	1	0.356	0.59137
7020	-0.28209	0.14118	4.85437
7040	1	0.33223	0.60024
7060	1	0.36563	0.58754
7080	1	0.32237	0.60386
7100	1	0.34953	0.59382
7120	1	0.35958	0.58997
7140	1	0.24432	0.62657
7160	1	0.32383	0.6035
7180	1	0.32938	0.60132
7200	1	0.28727	0.61501
7220	-0.26582	0.1436	5.64972
7240	1	0.39154	0.57571
7260	1	0.37864	0.58173
7280	-0.25	0.125	--
7300	1	0.31766	0.60533
7320	1	0.39339	0.57471
7340	1	0.36456	0.58789
7360	1	0.35249	0.59277
7380	1	0.35249	0.59277
7400	-0.21949	0.12855	-10.86957
7420	1	0.37523	0.58309
7440	1	0.35907	0.58997
7460	1	0.37216	0.58445
7480	1	0.383	0.57971
7500	1	0.37864	0.58173
7520	1	0.35817	0.59032
7540	1	0.38153	0.58038
7560	1	0.33613	0.5988
7580	1	0.40667	0.56786
7600	1	0.38506	0.5787
7620	1	0.39154	0.57571
7640	1	0.35907	0.58997
7660	1	0.36563	0.58754
7680	1	0.34953	0.59382
7700	1	0.34578	0.59524
7720	1	0.38506	0.5787
7740	1	0.36563	0.58754
7760	1	0.37864	0.58173
7780	1	0.35249	0.59277
7800	1	0.40667	0.56786
7820	1	0.37216	0.58445
7840	1	0.34025	0.59737
7860	1	0.36245	0.58858
7880	1	0.41789	0.5618
7900	1	0.38685	0.57803
7920	1	0.37369	0.58377
7940	1	0.42772	0.55617
7960	1	0.40667	0.56786
7980	1	0.4	0.57143
8000	1	0.38775	0.57737
8020	1	0.37369	0.58377
8040	1	0.41356	0.56433
8060	-0.08696	0.13079	-0.9311
8080	1	0.41356	0.56433
8100	1	0.36887	0.58617
8120	-0.16279	0.15684	-9.17431
8140	1	0.39809	0.57241
8160	1	0.39339	0.57471
8180	1	0.40323	0.5698
8200	1	0.36563	0.58754
8220	1	0.38506	0.5787
8240	1	0.38153	0.58038
8260	1	0.41305	0.56465
8280	-0.13637	0.15918	-4.29185
8300	1	0.39339	0.57471
8320	1	0.39339	0.57471
8340	1	0.40469	0.56915
8360	1	0.42481	0.55772
8380	1	0.38023	0.58106
8400	1	0.42052	0.56022
8420	1	0.38023	0.58106
8440	1	0.40469	0.56915
8460	1	0.38023	0.58106
8480	1	0.39339	0.57471
8500	1	0.41356	0.56433
8520	1	0.37369	0.58377
8540	1	0.4	0.57143
8560	1	0.40469	0.56915
8580	1	0.43516	0.55157
8600	1	0.39809	0.57241
8620	1	0.40667	0.56786
8640	1	0.42052	0.56022
8660	1	0.4	0.57143
8680	1	0.41789	0.5618
8700	1	0.39339	0.57471
8720	1	0.43178	0.55371
8740	1	0.4	0.57143
8760	1	0.42052	0.56022
8780	1	0.38685	0.57803
8800	1	0.41118	0.56561
8820	1	0.39809	0.57241
8840	1	0.40667	0.56786
8860	1	0.41356	0.56433
8880	1	0.43516	0.55157
8900	1	0.37216	0.58445
8920	1	0.41356	0.56433
8940	1	0.38506	0.5787
8960	1	0.41356	0.56433
8980	1	0.4	0.57143
9000	1	0.42052	0.56022
9020	1	0.42772	0.55617
9040	1	0.40667	0.56786
9060	1	0.4	0.57143
9080	1	0.41305	0.56465
9100	1	0.40032	0.5711
9120	1	0.44326	0.54645
9140	1	0.44683	0.54377
9160	1	0.42052	0.56022
9180	1	0.42052	0.56022
9200	1	0.39339	0.57471
9220	1	0.42772	0.55617
9240	1	0.41356	0.56433
9260	1	0.41356	0.56433
9280	1	0.38685	0.57803
9300	1	0.42052	0.56022
9320	1	0.42052	0.56022
9340	1	0.42772	0.55617
9360	1	0.41356	0.56433
9380	1	0.42772	0.55617
9400	1	0.40667	0.56786
9420	1	0.42052	0.56022
9440	1	0.43516	0.55157
9460	1	0.44326	0.54645
9480	1	0.42772	0.55617
9500	1	0.41789	0.5618
9520	1	0.38023	0.58106
9540	1	0.43516	0.55157
9560	1	0.41356	0.56433
9580	-0.08696	0.13079	-0.9311
9600	1	0.37369	0.58377
9620	1	0.42772	0.55617
9640	1	0.40469	0.56915
9660	1	0.43516	0.55157
9680	1	0.42052	0.56022
9700	1	0.46147	0.53333
9720	1	0.44326	0.54645
9740	-0.11111	0.14819	-1.82482
9760	1	0.42052	0.56022
9780	1	0.42052	0.56022
9800	1	0.41118	0.56561
9820	1	0.42052	0.56022
9840	1	0.42772	0.55617
9860	1	0.45188	0.54054
9880	1	0.47348	0.52383
9900	1	0.44326	0.54645
9920	1	0.45188	0.54054
9940	1	0.43516	0.55157
9960	1	0.42772	0.55617
9980	1	0.45188	0.54054
10000	1	0.39809	0.57241
10020	1	0.39417	0.57438
10040	1	0.46147	0.53333
10060	1	0.38685	0.57803
10080	1	0.44326	0.54645
10100	-0.0989	0.13235	-1.11359
10120	1	0.42772	0.55617
10140	1	0.43516	0.55157
10160	1	0.44683	0.54377
10180	1	0.47348	0.52383
10200	1	0.43516	0.55157
10220	-0.06383	0.12544	-0.6398
10240	1	0.42772	0.55617
10260	1	0.46147	0.53333
10280	-0.03093	0.10723	-0.31898
10300	1	0.43516	0.55157
10320	1	0.45188	0.54054
10340	1	0.45188	0.54054
10360	1	0.45188	0.54054
10380	1	0.44643	0.54407
10400	1	0.43516	0.55157
10420	1	0.47348	0.52383
10440	1	0.41356	0.56433
10460	1	0.43516	0.55157
10480	1	0.43516	0.55157
10500	1	0.42481	0.55772
10520	1	0.42052	0.56022
10540	1	0.45188	0.54054
10560	1	0.45188	0.54054
10580	1	0.47348	0.52383
10600	1	0.42772	0.55617
10620	1	0.42052	0.56022
10640	1	0.45188	0.54054
10660	1	0.43516	0.55157
10680	1	0.43178	0.55371
10700	1	0.42772	0.55617
10720	1	0.4	0.57143
10740	1	0.42772	0.55617
10760	1	0.45188	0.54054
10780	1	0.47348	0.52383
10800	1	0.40667	0.56786
10820	1	0.42772	0.55617
10840	1	0.43516	0.55157
10860	1	0.43516	0.55157
10880	1	0.42481	0.55772
10900	1	0.43516	0.55157
10920	1	0.45188	0.54054
10940	1	0.45188	0.54054
10960	1	0.44326	0.54645
10980	1	0.44326	0.54645
11000	1	0.45188	0.54054
11020	1	0.44326	0.54645
11040	1	0.42772	0.55617
11060	1	0.41356	0.56433
11080	1	0.45188	0.54054
11100	1	0.47348	0.52383
11120	1	0.44326	0.54645
11140	1	0.44326	0.54645
11160	1	0.42772	0.55617
11180	1	0.45188	0.54054
11200	1	0.47348	0.52383
11220	1	0.42772	0.55617
11240	1	0.45188	0.54054
11260	1	0.45188	0.54054
11280	-0.02041	0.09524	-0.22857
11300	1	0.43516	0.55157
11320	1	0.45188	0.54054
11340	1	0.43516	0.55157
11360	1	0.40667	0.56786
11380	1	0.47348	0.52383
11400	1	0.47348	0.52383
11420	1	0.42772	0.55617
11440	1	0.44683	0.54377
11460	1	0.45188	0.54054
11480	1	0.43516	0.55157
11500	1	0.42772	0.55617
11520	1	0.45188	0.54054
11540	1	0.45496	0.53821
11560	1	0.46361	0.53163
11580	1	0.45188	0.54054
11600	1	0.44326	0.54645
11620	1	0.42772	0.55617
11640	1	0.45188	0.54054
11660	1	0.45188	0.54054
11680	1	0.45188	0.54054
11700	1	0.45188	0.54054
11720	1	0.45188	0.54054
11740	-0.03093	0.10723	-0.31898
11760	1	0.45188	0.54054
11780	1	0.46147	0.53333
11800	1	0.44326	0.54645
11820	1	0.46147	0.53333
11840	1	0.46147	0.53333
11860	1	0.42772	0.55617
11880	1	0.44326	0.54645
11900	1	0.43516	0.55157
11920	1	0.45188	0.54054
11940	1	0.43516	0.55157
11960	1	0.47348	0.52383
11980	1	0.46147	0.53333
12000	1	0.43917	0.54885
12020	--	--	--
12040	1	0.43516	0.55157
12060	1	0.43516	0.55157
12080	--	--	--
12100	1	0.44683	0.54377
12120	-0.03093	0.10723	-0.31898
12140	1	0.47348	0.52383
12160	1	0.44326	0.54645
12180	1	0.42772	0.55617
12200	1	0.46147	0.53333
12220	1	0.47348	0.52383
12240	1	0.43516	0.55157
12260	1	0.46147	0.53333
12280	1	0.42772	0.55617
12300	1	0.45188	0.54054
12320	1	0.45188	0.54054
12340	1	0.47348	0.52383
12360	1	0.44683	0.54377
12380	1	0.47348	0.52383
12400	1	0.43178	0.55371
12420	1	0.44326	0.54645
12440	-0.0101	0.07527	-0.13843
12460	1	0.43516	0.55157
12480	1	0.45188	0.54054
12500	1	0.47348	0.52383
12520	1	0.47348	0.52383
12540	1	0.43516	0.55157
12560	1	0.44326	0.54645
12580	1	0.45188	0.54054
12600	1	0.46147	0.53333
12620	1	0.47348	0.52383
12640	1	0.46147	0.53333
12660	1	0.46147	0.53333
12680	1	0.47348	0.52383
12700	1	0.43516	0.55157
12720	1	0.46147	0.53333
12740	1	0.45188	0.54054
12760	1	0.45188	0.54054
12780	1	0.44326	0.54645
12800	1	0.44326	0.54645
12820	1	0.45496	0.53821
12840	1	0.43516	0.55157
12860	1	0.45188	0.54054
12880	1	0.45188	0.54054
12900	1	0.42772	0.55617
12920	1	0.44326	0.54645
12940	1	0.45188	0.54054
12960	1	0.45188	0.54054
12980	1	0.46147	0.53333
13000	1	0.47348	0.52383
13020	1	0.42772	0.55617
13040	1	0.47348	0.52383
13060	1	0.42772	0.55617
13080	1	0.45188	0.54054
13100	1	0.47348	0.52383
13120	1	0.47348	0.52383
13140	1	0.46147	0.53333
13160	-0.05263	0.12118	-0.5211
13180	1	0.44326	0.54645
13200	1	0.46147	0.53333
13220	--	--	--
13240	1	0.44326	0.54645
13260	1	0.46147	0.53333
13280	1	0.44326	0.54645
13300	1	0.46147	0.53333
13320	--	--	--
13340	1	0.46147	0.53333
13360	1	0.44326	0.54645
13380	1	0.46147	0.53333
13400	1	0.47348	0.52383
13420	1	0.47348	0.52383
13440	1	0.45188	0.54054
13460	1	0.47348	0.52383
13480	1	0.45188	0.54054
13500	1	0.45188	0.54054
13520	1	0.45188	0.54054
13540	1	0.47348	0.52383
13560	1	0.43516	0.55157
13580	1	0.43516	0.55157
13600	1	0.45188	0.54054
13620	1	0.45496	0.53821
13640	1	0.45188	0.54054
13660	1	0.46147	0.53333
13680	1	0.45188	0.54054
13700	1	0.45188	0.54054
13720	--	--	--
13740	1	0.46147	0.53333
13760	1	0.46147	0.53333
13780	1	0.46147	0.53333
13800	1	0.43516	0.55157
13820	1	0.46147	0.53333
13840	1	0.45188	0.54054
13860	1	0.45188	0.54054
13880	1	0.47348	0.52383
13900	1	0.43917	0.54885
13920	1	0.47348	0.52383
13940	1	0.46147	0.53333
13960	1	0.43516	0.55157
13980	1	0.47348	0.52383
14000	1	0.47348	0.52383
14020	1	0.46147	0.53333
14040	1	0.4	0.57143
14060	1	0.45188	0.54054
14080	1	0.45188	0.54054
14100	1	0.44326	0.54645
14120	1	0.47348	0.52383
14140	1	0.42772	0.55617
14160	--	--	--
14180	--	--	--
14200	1	0.46147	0.53333
14220	1	0.47348	0.52383
14240	1	0.47348	0.52383
14260	1	0.47348	0.52383
14280	1	0.44326	0.54645
14300	1	0.47348	0.52383
14320	1	0.47348	0.52383
14340	1	0.45188	0.54054
14360	1	0.47348	0.52383
14380	1	0.47348	0.52383
14400	1	0.47348	0.52383
14420	1	0.44326	0.54645
14440	--	--	--
14460	1	0.44326	0.54645
14480	1	0.46147	0.53333
14500	1	0.46147	0.53333
14520	1	0.47348	0.52383
14540	1	0.46147	0.53333
14560	1	0.42052	0.56022
14580	1	0.46147	0.53333
14600	1	0.45188	0.54054
14620	1	0.45188	0.54054
14640	1	0.47348	0.52383
14660	1	0.45188	0.54054
14680	1	0.46147	0.53333
14700	1	0.45188	0.54054
14720	1	0.47348	0.52383
14740	1	0.47348	0.52383
14760	1	0.46147	0.53333
14780	1	0.45188	0.54054
14800	1	0.46147	0.53333
14820	--	--	--
14840	1	0.45188	0.54054
14860	1	0.46147	0.53333
14880	--	--	--
14900	1	0.46147	0.53333
14920	1	0.47348	0.52383
14940	--	--	--
14960	1	0.47348	0.52383
14980	1	0.42772	0.55617
15000	--	--	--
15020	--	--	--
15040	--	--	--
15060	1	0.47348	0.52383
15080	1	0.47348	0.52383
15100	1	0.46147	0.53333
15120	1	0.47348	0.52383
15140	1	0.47348	0.52383
15160	1	0.46147	0.53333
15180	1	0.46147	0.53333
15200	1	0.47348	0.52383
15220	1	0.47348	0.52383
15240	1	0.47348	0.52383
15260	1	0.47348	0.52383
15280	1	0.46361	0.53163
15300	1	0.46147	0.53333
15320	1	0.45188	0.54054
15340	1	0.46147	0.53333
15360	1	0.45188	0.54054
15380	--	--	--
15400	--	--	--
15420	--	--	--
15440	1	0.47348	0.52383
15460	1	0.45188	0.54054
15480	1	0.47348	0.52383
15500	1	0.46147	0.53333
15520	1	0.46147	0.53333
15540	1	0.46147	0.53333
15560	--	--	--
15580	--	--	--
15600	1	0.47348	0.52383
15620	--	--	--
15640	1	0.46147	0.53333
15660	1	0.47348	0.52383
15680	--	--	--
15700	1	0.46147	0.53333
15720	1	0.46147	0.53333
15740	--	--	--
15760	1	0.47348	0.52383
15780	1	0.46147	0.53333
15800	1	0.44326	0.54645
15820	1	0.47348	0.52383
15840	1	0.45188	0.54054
15860	1	0.47348	0.52383
15880	1	0.46147	0.53333
15900	1	0.45188	0.54054
15920	1	0.46147	0.53333
15940	1	0.47348	0.52383
15960	1	0.46147	0.53333
15980	--	--	--
16000	1	0.47348	0.52383
16020	1	0.46147	0.53333
16040	1	0.46147	0.53333
16060	1	0.47348	0.52383
16080	--	--	--
16100	1	0.46147	0.53333
16120	1	0.47348	0.52383
16140	1	0.46147	0.53333
16160	--	--	--
16180	1	0.47348	0.52383
16200	1	0.46147	0.53333
16220	--	--	--
16240	--	--	--
16260	1	0.45188	0.54054
16280	1	0.46147	0.53333
16300	1	0.46147	0.53333
16320	1	0.46147	0.53333
16340	1	0.47348	0.52383
16360	1	0.43178	0.55371
16380	1	0.46147	0.53333
16400	--	--	--
16420	1	0.47348	0.52383
16440	1	0.44326	0.54645
16460	1	0.47348	0.52383
16480	1	0.45188	0.54054
16500	1	0.46147	0.53333
16520	1	0.46147	0.53333
16540	1	0.45188	0.54054
16560	1	0.46147	0.53333
16580	1	0.47348	0.52383
16600	--	--	--
16620	1	0.45188	0.54054
16640	1	0.46147	0.53333
16660	1	0.47348	0.52383
16680	1	0.46147	0.53333
16700	1	0.47348	0.52383
16720	1	0.47348	0.52383
16740	1	0.44326	0.54645
16760	--	--	--
16780	1	0.45188	0.54054
16800	--	--	--
16820	1	0.45188	0.54054
16840	1	0.46147	0.53333
16860	-0.03093	0.10723	-0.31898
16880	1	0.47348	0.52383
16900	1	0.45188	0.54054
16920	1	0.46147	0.53333
16940	1	0.45188	0.54054
16960	1	0.47348	0.52383
16980	--	--	--
17000	1	0.45188	0.54054
17020	1	0.45188	0.54054
17040	1	0.46361	0.53163
17060	1	0.45188	0.54054
17080	1	0.45188	0.54054
17100	1	0.44326	0.54645
17120	1	0.44326	0.54645
17140	1	0.47348	0.52383
17160	1	0.47348	0.52383
17180	1	0.47348	0.52383
17200	1	0.44326	0.54645
17220	1	0.47348	0.52383
17240	1	0.47348	0.52383
17260	1	0.45188	0.54054
17280	--	--	--
17300	1	0.47348	0.52383
17320	1	0.44326	0.54645
17340	1	0.46147	0.53333
17360	1	0.46147	0.53333
17380	1	0.47348	0.52383
17400	1	0.47348	0.52383
17420	--	--	--
17440	--	--	--
17460	1	0.46147	0.53333
17480	1	0.42772	0.55617
17500	1	0.46147	0.53333
17520	1	0.46147	0.53333
17540	--	--	--
17560	1	0.45188	0.54054
17580	1	0.46147	0.53333
17600	1	0.47348	0.52383
17620	1	0.45188	0.54054
17640	1	0.47348	0.52383
17660	1	0.47348	0.52383
17680	1	0.46147	0.53333
17700	1	0.45188	0.54054
17720	1	0.47348	0.52383
17740	1	0.46147	0.53333
17760	1	0.47348	0.52383
17780	1	0.46147	0.53333
17800	1	0.47348	0.52383
17820	1	0.46147	0.53333
17840	--	--	--
17860	1	0.46147	0.53333
17880	1	0.45188	0.54054
17900	1	0.46147	0.53333
17920	1	0.47348	0.52383
17940	1	0.47348	0.52383
17960	1	0.46147	0.53333
17980	1	0.45188	0.54054
18000	1	0.47348	0.52383
18020	1	0.46147	0.53333
18040	1	0.45188	0.54054
18060	1	0.46147	0.53333
18080	1	0.45188	0.54054
18100	1	0.45188	0.54054
18120	1	0.47348	0.52383
18140	1	0.47348	0.52383
18160	1	0.46147	0.53333
18180	--	--	--
18200	1	0.44326	0.54645
18220	--	--	--
18240	1	0.46147	0.53333
18260	1	0.47348	0.52383
18280	1	0.47348	0.52383
18300	--	--	--
18320	--	--	--
18340	--	--	--
18360	1	0.45188	0.54054
18380	1	0.46147	0.53333
18400	1	0.45188	0.54054
18420	1	0.46147	0.53333
18440	--	--	--
18460	1	0.47348	0.52383
18480	1	0.46147	0.53333
18500	1	0.47348	0.52383
18520	1	0.47348	0.52383
18540	1	0.47348	0.52383
18560	1	0.45188	0.54054
18580	--	--	--
18600	--	--	--
18620	1	0.47348	0.52383
18640	1	0.47348	0.52383
18660	1	0.45188	0.54054
18680	1	0.47348	0.52383
18700	1	0.47348	0.52383
18720	1	0.45188	0.54054
18740	--	--	--
18760	--	--	--
18780	-0.0101	0.07527	-0.13843
18800	--	--	--
18820	--	--	--
18840	--	--	--
18860	1	0.47348	0.52383
18880	--	--	--
18900	-0.02041	0.09524	-0.22857
18920	1	0.43516	0.55157
18940	1	0.47348	0.52383
18960	1	0.46147	0.53333
18980	1	0.47348	0.52383
19000	1	0.47348	0.52383
19020	1	0.47348	0.52383
19040	1	0.47348	0.52383
19060	1	0.45188	0.54054
19080	--	--	--
19100	1	0.44326	0.54645
19120	1	0.47348	0.52383
19140	1	0.45188	0.54054
19160	1	0.45188	0.54054
19180	--	--	--
19200	--	--	--
19220	1	0.46147	0.53333
19240	1	0.46147	0.53333
19260	--	--	--
19280	1	0.44326	0.54645
19300	1	0.44326	0.54645
19320	--	--	--
19340	1	0.46147	0.53333
19360	1	0.47348	0.52383
19380	--	--	--
19400	1	0.46147	0.53333
19420	--	--	--
19440	1	0.47348	0.52383
19460	1	0.47348	0.52383
19480	1	0.45188	0.54054
19500	1	0.46147	0.53333
19520	--	--	--
19540	1	0.47348	0.52383
19560	1	0.46147	0.53333
19580	--	--	--
19600	1	0.47348	0.52383
19620	1	0.45188	0.54054
19640	1	0.47348	0.52383
19660	--	--	--
19680	1	0.47348	0.52383
19700	1	0.46147	0.53333
19720	1	0.47348	0.52383
19740	1	0.44326	0.54645
19760	1	0.42772	0.55617
19780	1	0.46147	0.53333
19800	--	--	--
19820	1	0.47348	0.52383
19840	1	0.47348	0.52383
19860	1	0.46147	0.53333
19880	1	0.47348	0.52383
19900	1	0.46147	0.53333
19920	1	0.47348	0.52383
19940	--	--	--
19960	1	0.46147	0.53333
19980	1	0.47348	0.52383
20000	1	0.45188	0.54054
20020	--	--	--
20040	1	0.47348	0.52383
20060	1	0.46147	0.53333
20080	--	--	--
20100	-0.0101	0.07527	-0.13843
20120	1	0.45188	0.54054
20140	1	0.46147	0.53333
20160	--	--	--
20180	1	0.47348	0.52383
20200	--	--	--
20220	--	--	--
20240	1	0.46147	0.53333
20260	1	0.47348	0.52383
20280	--	--	--
20300	--	--	--
20320	--	--	--
20340	--	--	--
20360	--	--	--
20380	--	--	--
20400	1	0.47348	0.52383
20420	--	--	--
20440	1	0.47348	0.52383
20460	--	--	--
20480	1	0.46147	0.53333
20500	1	0.47348	0.52383
20520	1	0.44326	0.54645
20540	1	0.47348	0.52383
20560	1	0.47348	0.52383
20580	1	0.47348	0.52383
20600	--	--	--
20620	1	0.46147	0.53333
20640	1	0.46147	0.53333
20660	1	0.47348	0.52383
20680	--	--	--
20700	1	0.46147	0.53333
20720	1	0.45188	0.54054
20740	--	--	--
20760	1	0.45188	0.54054
20780	--	--	--
20800	1	0.46147	0.53333
20820	1	0.47348	0.52383
20840	1	0.47348	0.52383
20860	1	0.47348	0.52383
20880	--	--	--
20900	--	--	--
20920	-0.0101	0.07527	-0.13843
20940	1	0.44326	0.54645
20960	1	0.47348	0.52383
20980	1	0.47348	0.52383
21000	1	0.47348	0.52383
21020	--	--	--
21040	--	--	--
21060	--	--	--
21080	1	0.47348	0.52383
21100	1	0.46147	0.53333
21120	1	0.46147	0.53333
21140	1	0.47348	0.52383
21160	--	--	--
21180	1	0.46147	0.53333
21200	1	0.46147	0.53333
21220	1	0.46147	0.53333
21240	1	0.47348	0.52383
21260	--	--	--
21280	--	--	--
21300	--	--	--
21320	--	--	--
21340	--	--	--
21360	1	0.46147	0.53333
21380	--	--	--
21400	1	0.46147	0.53333
21420	--	--	--
21440	1	0.47348	0.52383
21460	--	--	--
21480	1	0.45188	0.54054
21500	1	0.46147	0.53333
21520	1	0.44326	0.54645
21540	1	0.46147	0.53333
21560	--	--	--
21580	--	--	--
21600	--	--	--
21620	1	0.47348	0.52383
21640	--	--	--
21660	1	0.47348	0.52383
21680	--	--	--
21700	--	--	--
21720	--	--	--
21740	1	0.47348	0.52383
21760	--	--	--
21780	--	--	--
21800	--	--	--
21820	--	--	--
21840	--	--	--
21860	--	--	--
21880	1	0.47348	0.52383
21900	1	0.46147	0.53333
21920	1	0.45188	0.54054
21940	1	0.47348	0.52383
21960	--	--	--
21980	--	--	--
22000	1	0.47348	0.52383
22020	--	--	--
22040	--	--	--
22060	--	--	--
22080	--	--	--
22100	--	--	--
22120	1	0.46147	0.53333
22140	--	--	--
22160	1	0.47348	0.52383
22180	--	--	--
22200	--	--	--
22220	--	--	--
22240	--	--	--
22260	--	--	--
22280	--	--	--
22300	1	0.47348	0.52383
22320	--	--	--
22340	1	0.47348	0.52383
22360	--	--	--
22380	1	0.47348	0.52383
22400	--	--	--
22420	--	--	--
22440	1	0.47348	0.52383
22460	--	--	--
22480	--	--	--
22500	1	0.47348	0.52383
22520	1	0.47348	0.52383
22540	--	--	--
22560	--	--	--
22580	1	0.47348	0.52383
22600	1	0.46147	0.53333
22620	--	--	--
22640	--	--	--
22660	--	--	--
22680	--	--	--
22700	--	--	--
22720	--	--	--
22740	1	0.47348	0.52383
22760	--	--	--
22780	1	0.47348	0.52383
22800	1	0.46147	0.53333
22820	--	--	--
22840	--	--	--
22860	1	0.47348	0.52383
22880	--	--	--
22900	--	--	--
22920	--	--	--
22940	--	--	--
22960	--	--	--
22980	--	--	--
23000	1	0.47348	0.52383
23020	--	--	--
23040	--	--	--
23060	1	0.47348	0.52383
23080	1	0.47348	0.52383
23100	1	0.47348	0.52383
23120	--	--	--
23140	--	--	--
23160	--	--	--
23180	--	--	--
23200	--	--	--
23220	--	--	--
23240	1	0.47348	0.52383
23260	--	--	--
23280	1	0.47348	0.52383
23300	--	--	--
23320	--	--	--
23340	--	--	--
23360	--	--	--
23380	--	--	--
23400	--	--	--
23420	1	0.47348	0.52383
23440	1	0.47348	0.52383
23460	--	--	--
23480	--	--	--
23500	--	--	--
23520	--	--	--
23540	--	--	--
23560	--	--	--
23580	1	0.46147	0.53333
23600	--	--	--
23620	--	--	--
23640	--	--	--
23660	--	--	--
23680	--	--	--
23700	1	0.47348	0.52383
23720	--	--	--
23740	--	--	--
23760	--	--	--
23780	--	--	--
23800	1	0.47348	0.52383
23820	--	--	--
23840	--	--	--
23860	--	--	--
23880	--	--	--
23900	--	--	--
23920	--	--	--
23940	--	--	--
23960	--	--	--
23980	--	--	--
24000	--	--	--
24020	--	--	--
24040	--	--	--
24060	--	--	--
24080	--	--	--
24100	--	--	--
24120	--	--	--
24140	--	--	--
24160	--	--	--
24180	--	--	--
24200	--	--	--
24220	--	--	--
24240	--	--	--
24260	--	--	--
24280	--	--	--
24300	--	--	--
24320	--	--	--
24340	--	--	--
24360	--	--	--
24380	--	--	--
24400	--	--	--
24420	--	--	--
24440	--	--	--
24460	--	--	--
24480	--	--	--
24500	--	--	--
24520	--	--	--
24540	--	--	--
24560	--	--	--
24580	--	--	--
24600	--	--	--
24620	--	--	--
24640	--	--	--
24660	--	--	--
24680	--	--	--
24700	--	--	--
24720	--	--	--
24740	--	--	--
24760	--	--	--
24780	--	--	--
24800	--	--	--
24820	--	--	--
24840	--	--	--
24860	--	--	--
24880	--	--	--
24900	--	--	--
24920	--	--	--
24940	--	--	--
24960	--	--	--
24980	--	--	--
25000	--	--	--
25020	--	--	--
25040	--	--	--
25060	--	--	--
25080	--	--	--
25100	-0.0101	0.07527	-0.13843
25120	1	0.46147	0.53333
25140	--	--	--
25160	--	--	--
25180	1	0.47348	0.52383
25200	1	0.47348	0.52383
25220	--	--	--
25240	--	--	--
25260	1	0.47348	0.52383
25280	1	0.47348	0.52383
25300	--	--	--
25320	--	--	--
25340	-0.0101	0.07527	-0.13843
25360	--	--	--
25380	--	--	--
25400	1	0.47348	0.52383
25420	--	--	--
25440	--	--	--
25460	--	--	--
25480	1	0.47348	0.52383
25500	--	--	--
25520	1	0.47348	0.52383
25540	--	--	--
25560	1	0.47348	0.52383
25580	--	--	--
25600	1	0.47348	0.52383
25620	--	--	--
25640	1	0.47348	0.52383
25660	--	--	--
25680	--	--	--
25700	--	--	--
25720	--	--	--
25740	--	--	--
25760	--	--	--
25780	--	--	--
25800	--	--	--
25820	--	--	--
25840	--	--	--
25860	1	0.47348	0.52383
25880	--	--	--
25900	--	--	--
25920	--	--	--
25940	--	--	--
25960	1	0.47348	0.52383
25980	--	--	--
26000	--	--	--
26020	1	0.47348	0.52383
26040	--	--	--
26060	--	--	--
26080	1	0.47348	0.52383
26100	--	--	--
26120	--	--	--
26140	--	--	--
26160	--	--	--
26180	--	--	--
26200	--	--	--
26220	--	--	--
26240	--	--	--
26260	--	--	--
26280	--	--	--
26300	--	--	--
26320	--	--	--
26340	--	--	--
26360	1	0.47348	0.52383
26380	--	--	--
26400	--	--	--
26420	--	--	--
26440	--	--	--
26460	--	--	--
26480	1	0.47348	0.52383
26500	--	--	--
26520	--	--	--
26540	--	--	--
26560	--	--	--
26580	1	0.47348	0.52383
26600	--	--	--
26620	--	--	--
26640	--	--	--
26660	--	--	--
26680	--	--	--
26700	--	--	--
26720	--	--	--
26740	--	--	--
26760	--	--	--
26780	--	--	--
26800	--	--	--
26820	--	--	--
26840	--	--	--
26860	--	--	--
26880	--	--	--
26900	--	--	--
26920	--	--	--
26940	--	--	--
26960	--	--	--
26980	--	--	--
27000	--	--	--
27020	--	--	--
27040	--	--	--
27060	--	--	--
27080	--	--	--
27100	--	--	--
27120	--	--	--
27140	--	--	--
27160	--	--	--
27180	--	--	--
27200	--	--	--
27220	--	--	--
27240	--	--	--
27260	--	--	--
27280	--	--	--
27300	--	--	--
27320	--	--	--
27340	--	--	--
27360	--	--	--
27380	--	--	--
27400	--	--	--
27420	--	--	--
27440	--	--	--
27460	--	--	--
27480	--	--	--
27500	--	--	--
27520	--	--	--
27540	--	--	--
27560	--	--	--
27580	--	--	--
27600	--	--	--
27620	--	--	--
27640	--	--	--
27660	--	--	--
27680	--	--	--
27700	--	--	--
27720	--	--	--
27740	--	--	--
27760	--	--	--
27780	--	--	--
27800	--	--	--
27820	--	--	--
27840	--	--	--
27860	--	--	--
27880	--	--	--
27900	--	--	--
27920	--	--	--
27940	--	--	--
27960	--	--	--
27980	--	--	--
28000	--	--	--
28020	--	--	--
28040	--	--	--
28060	--	--	--
28080	--	--	--
28100	--	--	--
28120	--	--	--
28140	--	--	--
28160	--	--	--
28180	--	--	--
28200	--	--	--
28220	--	--	--
28240	--	--	--
28260	--	--	--
28280	--	--	--
28300	--	--	--
28320	--	--	--
28340	--	--	--
28360	--	--	--
28380	--	--	--
28400	--	--	--
28420	--	--	--
28440	--	--	--
28460	--	--	--
28480	--	--	--
28500	--	--	--
28520	--	--	--
28540	--	--	--
28560	--	--	--
28580	--	--	--
28600	--	--	--
28620	--	--	--
28640	--	--	--
28660	--	--	--
28680	--	--	--
28700	--	--	--
28720	--	--	--
28740	--	--	--
28760	--	--	--
28780	--	--	--
28800	--	--	--
28820	--	--	--
28840	--	--	--
28860	--	--	--
28880	--	--	--
28900	--	--	--
28920	--	--	--
28940	--	--	--
28960	--	--	--
28980	--	--	--
29000	--	--	--
29020	--	--	--
29040	--	--	--
29060	--	--	--
29080	--	--	--
29100	--	--	--
29120	--	--	--
29140	--	--	--
29160	--	--	--
29180	--	--	--
29200	--	--	--
29220	--	--	--
29240	--	--	--
29260	--	--	--
29280	--	--	--
29300	--	--	--
29320	--	--	--
29340	--	--	--
29360	--	--	--
29380	--	--	--
29400	--	--	--
29420	--	--	--
29440	--	--	--
29460	--	--	--
29480	--	--	--
29500	--	--	--
29520	--	--	--
29540	--	--	--
29560	--	--	--
29580	--	--	--
29600	--	--	--
29620	--	--	--
29640	--	--	--
29660	--	--	--
29680	--	--	--
29700	--	--	--
29720	--	--	--
29740	--	--	--
29760	--	--	--
29780	--	--	--
29800	--	--	--
29820	--	--	--
29840	--	--	--
29860	--	--	--
29880	--	--	--
29900	--	--	--
29920	--	--	--
29940	--	--	--
29960	--	--	--
29980	--	--	--
30000	--	--	--
30020	--	--	--
30040	--	--	--
30060	--	--	--
30080	--	--	--
30100	--	--	--
30120	--	--	--
30140	--	--	--
30160	--	--	--
30180	--	--	--
30200	--	--	--
30220	--	--	--
30240	--	--	--
30260	--	--	--
30280	--	--	--
30300	--	--	--
30320	--	--	--
30340	--	--	--
30360	--	--	--
30380	--	--	--
30400	--	--	--
30420	--	--	--
30440	--	--	--
30460	--	--	--
30480	--	--	--
30500	--	--	--
30520	--	--	--
30540	--	--	--
30560	--	--	--
30580	--	--	--
30600	--	--	--
30620	--	--	--
30640	--	--	--
30660	--	--	--
30680	--	--	--
30700	--	--	--
