# Supplementary material for: Highly efficient exciton-exciton annihilation in single conjugated polymer chains
Source: Nat Commun. 2026 Jan 6;17:731. doi: 10.1038/s41467-025-67422-z (PMC12820388; doi:10.1038/s41467-025-67422-z)
Supplement: Supplementary file 3 — Source data [file 41467_2025_67422_MOESM3_ESM.zip › SI/FigS13/yellow sites n ave n min n max vs time.txt]

time (ps)	n	max n	min n
-2040	1	0.44326	0.54645
-2020	1	0.4	0.57143
-2000	1	0.42772	0.55617
-1980	1	0.42772	0.55617
-1960	1	0.42772	0.55617
-1940	1	0.40667	0.56786
-1920	1	0.41789	0.5618
-1900	1	0.38685	0.57803
-1880	1	0.43516	0.55157
-1860	1	0.43516	0.55157
-1840	1	0.41356	0.56433
-1820	1	0.41356	0.56433
-1800	1	0.46147	0.53333
-1780	1	0.42772	0.55617
-1760	1	0.41356	0.56433
-1740	-0.03093	0.10723	-0.31898
-1720	1	0.43917	0.54885
-1700	1	0.42772	0.55617
-1680	1	0.39339	0.57471
-1660	1	0.42481	0.55772
-1640	-0.06383	0.12544	-0.6398
-1620	1	0.42052	0.56022
-1600	1	0.42772	0.55617
-1580	-0.07527	0.12855	-0.77459
-1560	-0.16279	0.14584	-4.65116
-1540	1	0.40667	0.56786
-1520	1	0.44326	0.54645
-1500	1	0.38023	0.58106
-1480	1	0.46147	0.53333
-1460	1	0.40667	0.56786
-1440	1	0.40667	0.56786
-1420	1	0.42052	0.56022
-1400	1	0.42772	0.55617
-1380	1	0.42481	0.55772
-1360	1	0.42052	0.56022
-1340	1	0.42608	0.5571
-1320	1	0.44326	0.54645
-1300	-0.03627	0.07587	-0.22904
-1280	1	0.43516	0.55157
-1260	1	0.44326	0.54645
-1240	1	0.39339	0.57471
-1220	1	0.40667	0.56786
-1200	1	0.42052	0.56022
-1180	1	0.42608	0.5571
-1160	1	0.42772	0.55617
-1140	1	0.43516	0.55157
-1120	1	0.45188	0.54054
-1100	-0.07527	0.1465	-1.04384
-1080	1	0.43516	0.55157
-1060	1	0.39339	0.57471
-1040	1	0.44326	0.54645
-1020	1	0.41789	0.5618
-1000	1	0.42052	0.56022
-980	1	0.43178	0.55371
-960	1	0.40667	0.56786
-940	1	0.42052	0.56022
-920	1	0.43516	0.55157
-900	1	0.41118	0.56561
-880	1	0.38023	0.58106
-860	1	0.45188	0.54054
-840	1	0.38023	0.58106
-820	1	0.40469	0.56915
-800	1	0.42052	0.56022
-780	1	0.37523	0.58309
-760	1	0.37216	0.58445
-740	1	0.30358	0.61013
-720	-0.44924	0.13082	2.15983
-700	-0.5385	0.13094	1.7762
-680	-1.27226	0.0749	1.31752
-660	-0.66667	0.13667	1.46413
-640	1	0.25595	0.62344
-620	1	0.28281	0.61614
-600	1	0.19778	0.63694
-580	1	0.25471	0.62383
-560	-0.44924	0.13824	2.0202
-540	1	0.27685	0.61805
-520	-0.5872	0.1233	1.72712
-500	-0.49261	0.14474	1.75131
-480	1	0.27397	0.61881
-460	1	0.19433	0.63735
-440	-1.22249	0.11421	1.19904
-420	1	0.20305	0.63573
-400	-1.27226	0.06807	1.34228
-380	-0.39857	0.06585	13.33333
-360	-1.49925	0.08957	1.19617
-340	1	0.13261	0.64893
-320	-1.70358	0.0947	1.14155
-300	1	0.1438	0.64683
-280	1	0.12711	0.64977
-260	-3.34448	0.07919	1.03842
-240	-0.35137	0.06667	-23.80952
-220	-1.56495	0.0843	1.19617
-200	1	0.1305	0.64893
-180	-0.41841	0.06648	8.26446
-160	-0.85179	0.1052	1.44928
-140	-0.41841	0.06648	8.26446
-120	1	0.16526	0.64309
-100	1	0.15492	0.64516
-80	1	0.14325	0.64683
-60	-2.0284	0.01375	1.29032
-40	142.85714	-0.54496	1.52905
-20	-27.77778	-2.38663	4.11523
0	2.36967	3.92157	1.78891
20	4.83092	12.04819	3.16456
40	2.85714	3.861	2.31481
60	1.77936	2.13675	1.55039
80	2.00401	2.58398	1.67785
100	2.07469	2.5641	1.77305
120	1.81488	2.22222	1.56495
140	1.72414	2.07469	1.5015
160	1.7301	2.09644	1.5015
180	1.91205	2.331	1.64745
200	1.77305	2.12314	1.5456
220	2.05339	2.59067	1.73611
240	1.96078	2.41546	1.67785
260	1.56006	1.81159	1.38889
280	1.70648	2.04082	1.49031
300	1.75131	2.12314	1.51976
320	1.70358	2.09205	1.46843
340	1.8315	2.25225	1.5748
360	1.64204	1.98807	1.42653
380	1.71527	2.09205	1.48368
400	1.49701	1.73913	1.33511
420	1.5873	1.91939	1.38122
440	1.64745	2.0202	1.42045
460	1.4245	1.71527	1.24378
480	1.36612	1.56986	1.22699
500	1.57729	1.94553	1.3587
520	1.5015	1.80832	1.31062
540	1.4771	1.80505	1.28041
560	1.39276	1.66945	1.221
580	1.47275	1.79211	1.28205
600	1.46413	1.86916	1.24533
620	1.46199	1.82815	1.25313
640	1.50376	1.91939	1.27714
660	1.34048	1.66389	1.15741
680	1.43885	1.80505	1.23305
700	1.59744	2.13675	1.32626
720	1.34771	1.72712	1.14679
740	1.40449	1.76991	1.20192
760	1.23001	1.49477	1.07643
780	1.37931	1.72414	1.18624
800	1.26582	1.57729	1.09409
820	1.40647	1.79211	1.1976
840	1.44092	1.90476	1.20919
860	1.40647	1.9084	1.16822
880	1.43266	1.94553	1.18906
900	1.47929	2.18818	1.19048
920	1.26422	1.62338	1.07991
940	1.30719	1.79856	1.08578
960	1.14025	1.37552	1.00503
980	1.31406	1.83824	1.0846
1000	1.26582	1.68919	1.06496
1020	1.41443	2.04918	1.14943
1040	1.23153	1.60256	1.04712
1060	1.3369	1.98807	1.08225
1080	1.287	1.68067	1.09051
1100	1.30548	1.84502	1.07527
1120	1.23916	1.68067	1.03842
1140	1.36799	2.07469	1.0989
1160	1.49031	2.49377	1.15875
1180	1.30378	1.98807	1.05042
1200	1.16279	1.54799	0.98522
1220	1.25471	1.75747	1.03842
1240	1.2987	1.9084	1.0582
1260	1.51515	2.89017	1.14416
1280	1.3369	2.15054	1.06157
1300	1.06838	1.46413	0.90334
1320	1.44092	2.38095	1.1274
1340	1.16279	1.62075	0.96993
1360	1.16959	1.75439	0.95602
1380	1.36054	2.28833	1.06724
1400	1.31406	2.41546	1.01626
1420	1.13122	1.58983	0.94429
1440	1.19617	1.77936	0.97847
1460	1.15075	1.80505	0.93284
1480	1.15075	1.69492	0.94787
1500	1.6129	5.64972	1.1236
1520	1.10619	1.55521	0.92507
1540	1.25471	2.04918	0.999
1560	1.11235	1.82149	0.89847
1580	1	1.443	0.84034
1600	1.11982	1.74216	0.91241
1620	1.20919	2.1692	0.95057
1640	1.40845	3.18471	1.04603
1660	1.43472	3.42466	1.05597
1680	1.23001	2.89855	0.93023
1700	1.66389	5.64972	1.15607
1720	1.24378	2.6455	0.95057
1740	1.94932	-1000	1.22549
1760	1.25786	3.24675	0.93985
1780	1.79211	23.25581	1.1655
1800	2.60417	-9.25926	1.44928
1820	1.08108	2.0202	0.85911
1840	1.31062	2.77008	0.99305
1860	1.44092	3.84615	1.04712
1880	1.4771	4.2735	1.06045
1900	1.09409	2.48139	0.84962
1920	1.0929	2.1645	0.86059
1940	1.21803	3.01205	0.91912
1960	1.10011	2.34192	0.85837
1980	1.10497	2.22717	0.8673
2000	1.23762	3.25733	0.92507
2020	1.11483	2.65252	0.85837
2040	1.26904	3.90625	0.93284
2060	2.13675	-3.62319	1.18343
2080	1.30719	12.5	0.91743
2100	1.12613	2.78552	0.86281
2120	1.31926	16.12903	0.92081
2140	1.9084	-6.36943	1.13766
2160	1.3245	11.49425	0.92851
2180	2.01207	-3.40136	1.1325
2200	1.13379	3.53357	0.85397
2220	1.63934	-7.35294	1.03093
2240	1	2.13675	0.79491
2260	1.72117	-3.69004	1.03306
2280	1.39665	62.5	0.95147
2300	1.17096	6.13497	0.8569
2320	1.18483	-27.77778	0.83893
2340	1.4881	-10.10101	0.97276
2360	1	2.51256	0.78555
2380	1	2.48139	0.78616
2400	1.46199	-10	0.96061
2420	1.96464	-1.91571	1.06157
2440	1.20773	26.31579	0.85911
2460	2.28833	-1.91939	1.1534
2480	1.20773	14.70588	0.86356
2500	1	4.04858	0.76864
2520	1.55521	-2.77008	0.9542
2540	1.62338	-1.78891	0.95057
2560	1.27226	-6.94444	0.8673
2580	1.28205	-1.71527	0.83195
2600	7.57576	-0.73421	1.41443
2620	1.27714	-4.44444	0.86059
2640	1	5.55556	0.76278
2660	1	23.80952	0.75245
2680	1	40	0.75131
2700	1	-14.70588	0.74571
2720	1.9084	-1.0395	0.98328
2740	1.35135	-1.44092	0.84962
2760	1.37174	-1.8315	0.8673
2780	1.36054	-1.48148	0.85324
2800	1	-125	0.74963
2820	1	-45.45455	0.7485
2840	1.34228	-1.64745	0.85179
2860	1	-10	0.74405
2880	7.69231	-0.43141	1.23916
2900	1.43472	-0.7391	0.83963
2920	1	-9.17431	0.74349
2940	2.30947	-0.49044	0.97276
2960	1	83.33333	0.75075
2980	1.48368	-1.10497	0.87642
3000	20.83333	-0.48286	1.39665
3020	3.32226	-0.625	1.12613
3040	1	-3.663	0.73584
3060	1	-1.52439	0.72254
3080	1	-1.70358	0.72464
3100	3.125	-0.26364	0.98328
3120	1	-3.71747	0.73584
3140	1	-2.99401	0.73314
3160	1	-1.84843	0.72569
3180	1	-0.71685	0.70721
3200	1	-1.45349	0.7215
3220	1.67504	-0.67613	0.89206
3240	1	-2.17865	0.72886
3260	1	-0.54466	0.70175
3280	1	-0.57471	0.70274
3300	1.62866	-0.60569	0.87336
3320	1.81818	-0.3367	0.86881
3340	1	-1.43266	0.7215
3360	1	-0.72833	0.70771
3380	-13.33333	-0.12669	1.18906
3400	1	-0.73368	0.70771
3420	1	-1.14025	0.71685
3440	1.82482	-0.34247	0.87108
3460	1	-0.96805	0.71378
3480	16.39344	-0.26667	1.19904
3500	1	-0.40032	0.69589
3520	1	-0.42481	0.69686
3540	-12.34568	-0.23419	1.32979
3560	1	-0.63613	0.70472
3580	-6.99301	-0.16559	1.3089
3600	1	-3.1348	0.73368
3620	1	-0.57078	0.70274
3640	1	-0.12965	0.67889
3660	1	-0.22381	0.68587
3680	1	-0.57904	0.70274
3700	1	-0.10821	0.67705
3720	4.13223	0.00246	0.89047
3740	1	-0.41118	0.69638
3760	2.45098	-0.28129	0.93371
3780	2.51256	-0.27012	0.93633
3800	2.849	-0.17425	0.92851
3820	2.7248	-0.16603	0.91659
3840	1	-0.33234	0.69204
3860	2.89017	-0.12539	0.91075
3880	1	-0.22302	0.68587
3900	1	-0.18786	0.68353
3920	6.25	-0.07007	0.97561
3940	1	-0.34542	0.693
3960	1	-0.02673	0.66934
3980	1	-0.22316	0.68587
4000	1	-0.26983	0.68871
4020	1	-0.26947	0.68871
4040	1	-0.16126	0.6812
4060	1	-0.20964	0.68493
4080	1	-0.06189	0.67295
4100	-1.27226	-0.06478	2.05761
4120	5.15464	-0.03043	0.93197
4140	1	-0.2582	0.68823
4160	-50	-0.0282	1.0395
4180	1	-0.25006	0.68729
4200	34.48276	0.03974	0.94787
4220	1	-0.03153	0.67024
4240	1	0.08679	0.65574
4260	1	-0.13982	0.67981
4280	1	-0.07844	0.67476
4300	-50	0.01923	0.9901
4320	1	-0.02194	0.6689
4340	1	--	0.66667
4360	100	-0.00253	0.998
4380	1	-0.01602	0.66845
4400	1	-0.15244	0.68074
4420	1	-0.01647	0.66845
4440	1	0.11701	0.65147
4460	1	0.03054	0.66313
4480	1	0.09269	0.65488
4500	1	-0.04449	0.67114
4520	-9.00901	0.04545	1.00301
4540	1	-0.04083	0.67114
4560	1	0.02791	0.66357
4580	1	0.14233	0.64725
4600	34.48276	-0.00285	0.98814
4620	1	0.0673	0.65833
4640	1	0.10572	0.65317
4660	1	0.11832	0.65104
4680	-13.33333	0.03042	1.00402
4700	1	-0.013	0.668
4720	1	0.14128	0.64725
4740	1	0.12022	0.65062
4760	-2.57069	0.0705	1.09649
4780	1	0.07406	0.65746
4800	1	0.09569	0.65445
4820	1	0.02038	0.66445
4840	1	0.08868	0.65531
4860	1	0.046	0.66138
4880	1	0.04125	0.66181
4900	1	0.12905	0.64935
4920	1	0.07215	0.65789
4940	1	0.07735	0.65703
4960	-0.48146	0.0404	7.75194
4980	-2.22717	0.09168	1.08342
5000	1	0.14241	0.64725
5020	1	0.2193	0.63211
5040	1	0.15214	0.64558
5060	-1.32626	0.09945	1.21359
5080	1	0.24498	0.62617
5100	1	0.03759	0.66225
5120	1	0.19478	0.63735
5140	1	0.09473	0.65445
5160	1	0.18298	0.6398
5180	1	0.20859	0.63452
5200	1	0.16543	0.64309
5220	1	0.15314	0.64516
5240	1	0.16361	0.6435
5260	1	0.03673	0.66225
5280	1	0.19433	0.63735
5300	-1.1274	0.11339	1.23609
5320	1	0.2263	0.63052
5340	1	0.23143	0.62933
5360	1	0.18577	0.63939
5380	1	0.25988	0.62267
5400	1	0.20117	0.63613
5420	1	0.17126	0.64185
5440	1	0.21409	0.63331
5460	-0.37936	0.06073	500
5480	1	0.16543	0.64309
5500	1	0.30451	0.60976
5520	1	0.26918	0.61996
5540	-1.56495	0.11812	1.10619
5560	1	0.23793	0.62775
5580	1	0.20446	0.63532
5600	1	0.25304	0.62422
5620	1	0.18471	0.63939
5640	1	0.20756	0.63492
5660	1	0.30902	0.60827
5680	1	0.23073	0.62972
5700	1	0.23883	0.62775
5720	1	0.2291	0.63012
5740	1	0.24679	0.62578
5760	1	0.28401	0.61576
5780	1	0.22026	0.63211
5800	1	0.25988	0.62267
5820	1	0.30395	0.60976
5840	1	0.25445	0.62383
5860	1	0.26226	0.62189
5880	-1.17371	0.05699	1.44092
5900	-0.5872	0.11609	1.80505
5920	1	0.26874	0.61996
5940	1	0.29464	0.61275
5960	1	0.30817	0.60864
5980	1	0.23143	0.62933
6000	1	0.2531	0.62422
6020	1	0.24759	0.62578
6040	1	0.33636	0.5988
6060	1	0.32237	0.60386
6080	1	0.2145	0.63331
6100	1	0.27203	0.6192
6120	1	0.26413	0.6215
6140	1	0.28498	0.61576
6160	1	0.26874	0.61996
6180	1	0.31153	0.60753
6200	1	0.30441	0.60976
6220	1	0.27533	0.61843
6240	1	0.29985	0.61125
6260	1	0.30441	0.60976
6280	1	0.32755	0.60205
6300	1	0.29002	0.61425
6320	-0.42863	0.13423	2.22222
6340	1	0.31676	0.60569
6360	1	0.27685	0.61805
6380	1	0.26774	0.62035
6400	1	0.35958	0.58997
6420	-0.4085	0.14486	2.12766
6440	1	0.35958	0.58997
6460	1	0.28498	0.61576
6480	1	0.27624	0.61805
6500	1	0.31857	0.60496
6520	1	0.29709	0.612
6540	1	0.33613	0.5988
6560	1	0.29789	0.61162
6580	1	0.31153	0.60753
6600	1	0.28153	0.61652
6620	1	0.28727	0.61501
6640	1	0.32331	0.6035
6660	1	0.32541	0.60277
6680	1	0.31766	0.60533
6700	1	0.32755	0.60205
6720	1	0.28498	0.61576
6740	1	0.35186	0.59312
6760	1	0.33887	0.59809
6780	1	0.33223	0.60024
6800	1	0.29603	0.61237
6820	1	0.33898	0.59809
6840	1	0.32895	0.60168
6860	1	0.38373	0.57937
6880	-0.31576	0.14463	3.25733
6900	-0.31576	0.14463	3.25733
6920	1	0.30694	0.60901
6940	1	0.33636	0.5988
6960	1	0.34795	0.59453
6980	1	0.32237	0.60386
7000	1	0.34542	0.59559
7020	1	0.30441	0.60976
7040	-0.35137	0.13893	2.88184
7060	1	0.3252	0.60277
7080	1	0.32938	0.60132
7100	1	0.37807	0.58207
7120	1	0.36023	0.58962
7140	1	0.35249	0.59277
7160	1	0.30817	0.60864
7180	1	0.34953	0.59382
7200	1	0.36563	0.58754
7220	1	0.33613	0.5988
7240	1	0.33411	0.59988
7260	1	0.33613	0.5988
7280	1	0.34698	0.59488
7300	1	0.31153	0.60753
7320	1	0.32949	0.60132
7340	1	0.37864	0.58173
7360	1	0.36711	0.58685
7380	1	0.39339	0.57471
7400	1	0.38023	0.58106
7420	-0.23458	0.12687	-22.72727
7440	1	0.356	0.59137
7460	1	0.36049	0.58962
7480	-0.29869	0.14734	3.52113
7500	-0.29869	0.14734	3.52113
7520	-0.26582	0.17461	2.66667
7540	1	0.35373	0.59242
7560	-0.19048	0.14327	-10.20408
7580	1	0.32383	0.6035
7600	1	0.34578	0.59524
7620	1	0.36456	0.58789
7640	-0.31576	0.15256	2.84091
7660	1	0.40667	0.56786
7680	1	0.34578	0.59524
7700	1	0.40323	0.5698
7720	1	0.39339	0.57471
7740	1	0.33223	0.60024
7760	1	0.3046	0.60976
7780	1	0.39809	0.57241
7800	1	0.33613	0.5988
7820	1	0.37864	0.58173
7840	1	0.31857	0.60496
7860	1	0.35907	0.58997
7880	1	0.31536	0.60606
7900	1	0.35186	0.59312
7920	1	0.40469	0.56915
7940	1	0.40667	0.56786
7960	1	0.39417	0.57438
7980	1	0.37864	0.58173
8000	1	0.4	0.57143
8020	1	0.35249	0.59277
8040	-0.11111	0.13333	-1.33333
8060	-0.20483	0.17715	4.34783
8080	1	0.4	0.57143
8100	1	0.37216	0.58445
8120	1	0.41305	0.56465
8140	1	0.41356	0.56433
8160	1	0.37864	0.58173
8180	1	0.35249	0.59277
8200	1	0.34578	0.59524
8220	1	0.36456	0.58789
8240	1	0.34578	0.59524
8260	1	0.38023	0.58106
8280	1	0.40667	0.56786
8300	1	0.35373	0.59242
8320	1	0.39154	0.57571
8340	1	0.37078	0.58514
8360	1	0.40667	0.56786
8380	1	0.40667	0.56786
8400	1	0.38685	0.57803
8420	1	0.40032	0.5711
8440	1	0.39557	0.57372
8460	1	0.37523	0.58309
8480	1	0.39339	0.57471
8500	1	0.39809	0.57241
8520	1	0.39809	0.57241
8540	1	0.40469	0.56915
8560	1	0.41237	0.56497
8580	1	0.36245	0.58858
8600	1	0.4	0.57143
8620	1	0.41356	0.56433
8640	1	0.4	0.57143
8660	1	0.356	0.59137
8680	1	0.38023	0.58106
8700	1	0.36563	0.58754
8720	1	0.38153	0.58038
8740	1	0.38685	0.57803
8760	1	0.42052	0.56022
8780	1	0.34025	0.59737
8800	1	0.40128	0.57078
8820	1	0.40469	0.56915
8840	1	0.42481	0.55772
8860	-0.13637	0.14754	-2.77008
8880	1	0.42481	0.55772
8900	1	0.41789	0.5618
8920	1	0.37523	0.58309
8940	1	0.39154	0.57571
8960	1	0.39809	0.57241
8980	1	0.36563	0.58754
9000	1	0.38506	0.5787
9020	1	0.42481	0.55772
9040	1	0.39339	0.57471
9060	1	0.39339	0.57471
9080	1	0.40032	0.5711
9100	1	0.42772	0.55617
9120	1	0.40667	0.56786
9140	1	0.41356	0.56433
9160	1	0.42772	0.55617
9180	1	0.4	0.57143
9200	1	0.4	0.57143
9220	1	0.38775	0.57737
9240	1	0.42052	0.56022
9260	1	0.43516	0.55157
9280	1	0.40667	0.56786
9300	1	0.44326	0.54645
9320	1	0.42052	0.56022
9340	1	0.40667	0.56786
9360	1	0.39339	0.57471
9380	1	0.42481	0.55772
9400	1	0.40667	0.56786
9420	1	0.42772	0.55617
9440	1	0.38023	0.58106
9460	1	0.41356	0.56433
9480	1	0.45188	0.54054
9500	1	0.38506	0.5787
9520	1	0.44326	0.54645
9540	1	0.40667	0.56786
9560	1	0.43516	0.55157
9580	1	0.4	0.57143
9600	1	0.42589	0.5571
9620	1	0.43516	0.55157
9640	1	0.43178	0.55371
9660	1	0.42052	0.56022
9680	1	0.43516	0.55157
9700	1	0.42772	0.55617
9720	1	0.40667	0.56786
9740	1	0.40667	0.56786
9760	1	0.42772	0.55617
9780	1	0.40667	0.56786
9800	1	0.43178	0.55371
9820	-0.06383	0.14497	-0.86881
9840	1	0.40667	0.56786
9860	1	0.42772	0.55617
9880	1	0.37216	0.58445
9900	1	0.41946	0.56085
9920	1	0.43271	0.5531
9940	1	0.41356	0.56433
9960	-0.12359	0.14802	-2.23214
9980	1	0.42052	0.56022
10000	1	0.4	0.57143
10020	1	0.38685	0.57803
10040	1	0.42772	0.55617
10060	1	0.43516	0.55157
10080	1	0.40667	0.56786
10100	1	0.44326	0.54645
10120	1	0.43178	0.55371
10140	1	0.40667	0.56786
10160	1	0.42052	0.56022
10180	1	0.43516	0.55157
10200	1	0.4	0.57143
10220	1	0.43516	0.55157
10240	1	0.46147	0.53333
10260	1	0.42772	0.55617
10280	1	0.43178	0.55371
10300	-0.08696	0.13079	-0.9311
10320	1	0.41789	0.5618
10340	1	0.43516	0.55157
10360	1	0.42481	0.55772
10380	1	0.43917	0.54885
10400	1	0.41356	0.56433
10420	1	0.38023	0.58106
10440	1	0.4	0.57143
10460	1	0.45188	0.54054
10480	1	0.43516	0.55157
10500	1	0.43516	0.55157
10520	1	0.44326	0.54645
10540	1	0.43516	0.55157
10560	1	0.42052	0.56022
10580	1	0.45188	0.54054
10600	1	0.43516	0.55157
10620	1	0.42772	0.55617
10640	1	0.43516	0.55157
10660	1	0.43178	0.55371
10680	1	0.43516	0.55157
10700	1	0.40667	0.56786
10720	1	0.42772	0.55617
10740	1	0.42772	0.55617
10760	1	0.43516	0.55157
10780	1	0.42772	0.55617
10800	1	0.43516	0.55157
10820	1	0.4	0.57143
10840	1	0.44326	0.54645
10860	1	0.45188	0.54054
10880	1	0.45188	0.54054
10900	-0.02041	0.09524	-0.22857
10920	1	0.43516	0.55157
10940	1	0.43516	0.55157
10960	1	0.39339	0.57471
10980	1	0.42772	0.55617
11000	1	0.42772	0.55617
11020	1	0.43516	0.55157
11040	1	0.43516	0.55157
11060	1	0.42772	0.55617
11080	1	0.45188	0.54054
11100	1	0.43516	0.55157
11120	1	0.44326	0.54645
11140	1	0.42772	0.55617
11160	1	0.41356	0.56433
11180	1	0.41356	0.56433
11200	1	0.43917	0.54885
11220	1	0.42052	0.56022
11240	1	0.40469	0.56915
11260	1	0.40667	0.56786
11280	1	0.47348	0.52383
11300	1	0.45188	0.54054
11320	1	0.44326	0.54645
11340	1	0.43917	0.54885
11360	1	0.46147	0.53333
11380	1	0.45188	0.54054
11400	1	0.42772	0.55617
11420	1	0.43516	0.55157
11440	1	0.44326	0.54645
11460	1	0.44326	0.54645
11480	1	0.41356	0.56433
11500	1	0.43516	0.55157
11520	1	0.44326	0.54645
11540	1	0.45188	0.54054
11560	1	0.45188	0.54054
11580	1	0.41356	0.56433
11600	1	0.41356	0.56433
11620	1	0.45188	0.54054
11640	1	0.4	0.57143
11660	1	0.44326	0.54645
11680	1	0.41356	0.56433
11700	1	0.45188	0.54054
11720	--	--	--
11740	1	0.42052	0.56022
11760	1	0.44326	0.54645
11780	-0.04167	0.11537	-0.41528
11800	1	0.43516	0.55157
11820	1	0.44326	0.54645
11840	1	0.44326	0.54645
11860	1	0.46147	0.53333
11880	1	0.46147	0.53333
11900	1	0.44326	0.54645
11920	1	0.43516	0.55157
11940	1	0.45188	0.54054
11960	1	0.42481	0.55772
11980	1	0.42772	0.55617
12000	1	0.43516	0.55157
12020	1	0.45188	0.54054
12040	1	0.42772	0.55617
12060	1	0.44326	0.54645
12080	1	0.45188	0.54054
12100	1	0.45188	0.54054
12120	1	0.43516	0.55157
12140	1	0.44326	0.54645
12160	1	0.42052	0.56022
12180	1	0.44326	0.54645
12200	1	0.42052	0.56022
12220	1	0.45188	0.54054
12240	1	0.43956	0.54885
12260	1	0.45188	0.54054
12280	1	0.43516	0.55157
12300	1	0.42772	0.55617
12320	1	0.44326	0.54645
12340	1	0.46147	0.53333
12360	1	0.46147	0.53333
12380	1	0.43917	0.54885
12400	1	0.42772	0.55617
12420	--	--	--
12440	1	0.40667	0.56786
12460	-0.04167	0.11537	-0.41528
12480	1	0.46147	0.53333
12500	1	0.46147	0.53333
12520	1	0.44326	0.54645
12540	1	0.43516	0.55157
12560	-0.04167	0.11537	-0.41528
12580	1	0.45188	0.54054
12600	-0.06383	0.12544	-0.6398
12620	1	0.45188	0.54054
12640	1	0.44326	0.54645
12660	1	0.46147	0.53333
12680	1	0.47348	0.52383
12700	1	0.44326	0.54645
12720	1	0.45188	0.54054
12740	1	0.46147	0.53333
12760	1	0.44326	0.54645
12780	1	0.39809	0.57241
12800	1	0.38685	0.57803
12820	1	0.46147	0.53333
12840	1	0.46147	0.53333
12860	1	0.43516	0.55157
12880	1	0.43516	0.55157
12900	1	0.44326	0.54645
12920	1	0.45188	0.54054
12940	1	0.42772	0.55617
12960	1	0.44326	0.54645
12980	1	0.42772	0.55617
13000	1	0.42772	0.55617
13020	1	0.46147	0.53333
13040	1	0.44326	0.54645
13060	1	0.45188	0.54054
13080	1	0.47348	0.52383
13100	1	0.41356	0.56433
13120	-0.0101	0.07527	-0.13843
13140	1	0.45188	0.54054
13160	1	0.45188	0.54054
13180	1	0.44326	0.54645
13200	1	0.43516	0.55157
13220	1	0.44326	0.54645
13240	1	0.47348	0.52383
13260	1	0.45188	0.54054
13280	1	0.46147	0.53333
13300	1	0.45188	0.54054
13320	1	0.42772	0.55617
13340	1	0.44326	0.54645
13360	1	0.45188	0.54054
13380	1	0.44326	0.54645
13400	1	0.46147	0.53333
13420	1	0.44326	0.54645
13440	1	0.44326	0.54645
13460	1	0.47348	0.52383
13480	1	0.45188	0.54054
13500	1	0.45188	0.54054
13520	1	0.44683	0.54377
13540	1	0.43516	0.55157
13560	1	0.44326	0.54645
13580	1	0.44326	0.54645
13600	1	0.46147	0.53333
13620	--	--	--
13640	1	0.45188	0.54054
13660	1	0.45188	0.54054
13680	1	0.45188	0.54054
13700	1	0.47348	0.52383
13720	1	0.47348	0.52383
13740	1	0.47348	0.52383
13760	--	--	--
13780	1	0.45188	0.54054
13800	1	0.45188	0.54054
13820	1	0.46147	0.53333
13840	1	0.47348	0.52383
13860	1	0.43917	0.54885
13880	1	0.44326	0.54645
13900	1	0.46147	0.53333
13920	1	0.43516	0.55157
13940	1	0.44326	0.54645
13960	1	0.44326	0.54645
13980	1	0.45188	0.54054
14000	1	0.46147	0.53333
14020	1	0.42772	0.55617
14040	1	0.45188	0.54054
14060	1	0.45188	0.54054
14080	1	0.47348	0.52383
14100	1	0.47348	0.52383
14120	--	--	--
14140	1	0.47348	0.52383
14160	1	0.46147	0.53333
14180	1	0.46147	0.53333
14200	1	0.47348	0.52383
14220	1	0.45188	0.54054
14240	1	0.47348	0.52383
14260	1	0.46147	0.53333
14280	1	0.47348	0.52383
14300	1	0.47348	0.52383
14320	1	0.47348	0.52383
14340	1	0.45188	0.54054
14360	1	0.46147	0.53333
14380	1	0.46147	0.53333
14400	1	0.43516	0.55157
14420	1	0.46147	0.53333
14440	1	0.44326	0.54645
14460	1	0.45188	0.54054
14480	1	0.42052	0.56022
14500	1	0.44326	0.54645
14520	1	0.44326	0.54645
14540	1	0.47348	0.52383
14560	--	--	--
14580	1	0.46147	0.53333
14600	--	--	--
14620	1	0.45188	0.54054
14640	1	0.43917	0.54885
14660	1	0.44326	0.54645
14680	--	--	--
14700	1	0.45188	0.54054
14720	1	0.43516	0.55157
14740	--	--	--
14760	--	--	--
14780	1	0.44326	0.54645
14800	1	0.47348	0.52383
14820	1	0.47348	0.52383
14840	1	0.45188	0.54054
14860	1	0.46147	0.53333
14880	1	0.44326	0.54645
14900	1	0.42772	0.55617
14920	1	0.46147	0.53333
14940	1	0.44326	0.54645
14960	1	0.46147	0.53333
14980	--	--	--
15000	1	0.46147	0.53333
15020	1	0.45188	0.54054
15040	1	0.43516	0.55157
15060	1	0.47348	0.52383
15080	1	0.47348	0.52383
15100	1	0.43516	0.55157
15120	1	0.46147	0.53333
15140	--	--	--
15160	1	0.47348	0.52383
15180	-0.0101	0.07527	-0.13843
15200	1	0.43516	0.55157
15220	1	0.47348	0.52383
15240	1	0.47348	0.52383
15260	1	0.46147	0.53333
15280	1	0.43516	0.55157
15300	1	0.47348	0.52383
15320	--	--	--
15340	--	--	--
15360	1	0.46147	0.53333
15380	1	0.46147	0.53333
15400	1	0.46147	0.53333
15420	1	0.46147	0.53333
15440	1	0.44326	0.54645
15460	1	0.46147	0.53333
15480	1	0.46361	0.53163
15500	1	0.45188	0.54054
15520	1	0.47348	0.52383
15540	1	0.47348	0.52383
15560	1	0.44326	0.54645
15580	1	0.47348	0.52383
15600	--	--	--
15620	1	0.45188	0.54054
15640	--	--	--
15660	1	0.46147	0.53333
15680	1	0.47348	0.52383
15700	1	0.45188	0.54054
15720	1	0.46147	0.53333
15740	1	0.47348	0.52383
15760	1	0.47348	0.52383
15780	1	0.47348	0.52383
15800	1	0.47348	0.52383
15820	1	0.47348	0.52383
15840	1	0.45188	0.54054
15860	1	0.46147	0.53333
15880	1	0.47348	0.52383
15900	1	0.45188	0.54054
15920	1	0.46147	0.53333
15940	1	0.46147	0.53333
15960	1	0.46147	0.53333
15980	1	0.47348	0.52383
16000	--	--	--
16020	1	0.46147	0.53333
16040	1	0.46147	0.53333
16060	1	0.46147	0.53333
16080	1	0.47348	0.52383
16100	1	0.47348	0.52383
16120	1	0.47348	0.52383
16140	1	0.43516	0.55157
16160	-0.02041	0.09524	-0.22857
16180	1	0.46147	0.53333
16200	1	0.47348	0.52383
16220	-0.02041	0.09524	-0.22857
16240	1	0.47348	0.52383
16260	1	0.47348	0.52383
16280	1	0.45188	0.54054
16300	1	0.46147	0.53333
16320	1	0.47348	0.52383
16340	1	0.46147	0.53333
16360	--	--	--
16380	1	0.45188	0.54054
16400	1	0.46147	0.53333
16420	1	0.47348	0.52383
16440	1	0.47348	0.52383
16460	1	0.44326	0.54645
16480	--	--	--
16500	1	0.46147	0.53333
16520	--	--	--
16540	1	0.47348	0.52383
16560	1	0.47348	0.52383
16580	1	0.47348	0.52383
16600	--	--	--
16620	-0.05263	0.14276	-0.71994
16640	1	0.46147	0.53333
16660	1	0.47348	0.52383
16680	1	0.47348	0.52383
16700	1	0.46147	0.53333
16720	--	--	--
16740	1	0.44326	0.54645
16760	1	0.47348	0.52383
16780	1	0.46147	0.53333
16800	--	--	--
16820	1	0.47348	0.52383
16840	1	0.45188	0.54054
16860	1	0.47348	0.52383
16880	1	0.46147	0.53333
16900	1	0.47348	0.52383
16920	--	--	--
16940	1	0.47348	0.52383
16960	1	0.46147	0.53333
16980	1	0.47348	0.52383
17000	1	0.47348	0.52383
17020	1	0.47348	0.52383
17040	1	0.45188	0.54054
17060	1	0.46147	0.53333
17080	--	--	--
17100	1	0.47348	0.52383
17120	1	0.47348	0.52383
17140	1	0.46147	0.53333
17160	1	0.46147	0.53333
17180	1	0.46147	0.53333
17200	1	0.47348	0.52383
17220	1	0.47348	0.52383
17240	1	0.47348	0.52383
17260	--	--	--
17280	1	0.44326	0.54645
17300	--	--	--
17320	1	0.47348	0.52383
17340	1	0.47348	0.52383
17360	1	0.46147	0.53333
17380	--	--	--
17400	--	--	--
17420	1	0.45188	0.54054
17440	--	--	--
17460	1	0.47348	0.52383
17480	--	--	--
17500	1	0.47348	0.52383
17520	--	--	--
17540	1	0.47348	0.52383
17560	1	0.46147	0.53333
17580	1	0.46147	0.53333
17600	--	--	--
17620	1	0.47348	0.52383
17640	--	--	--
17660	1	0.47348	0.52383
17680	1	0.46147	0.53333
17700	--	--	--
17720	1	0.47348	0.52383
17740	1	0.44326	0.54645
17760	--	--	--
17780	1	0.45188	0.54054
17800	1	0.46147	0.53333
17820	1	0.46147	0.53333
17840	--	--	--
17860	1	0.47348	0.52383
17880	--	--	--
17900	1	0.47348	0.52383
17920	1	0.46147	0.53333
17940	--	--	--
17960	1	0.45188	0.54054
17980	--	--	--
18000	1	0.46147	0.53333
18020	1	0.46147	0.53333
18040	1	0.46147	0.53333
18060	1	0.46147	0.53333
18080	--	--	--
18100	--	--	--
18120	1	0.46147	0.53333
18140	1	0.46147	0.53333
18160	1	0.45188	0.54054
18180	1	0.47348	0.52383
18200	1	0.47348	0.52383
18220	1	0.45188	0.54054
18240	1	0.47348	0.52383
18260	1	0.47348	0.52383
18280	1	0.45188	0.54054
18300	1	0.46147	0.53333
18320	--	--	--
18340	1	0.46147	0.53333
18360	--	--	--
18380	1	0.47348	0.52383
18400	1	0.47348	0.52383
18420	1	0.47348	0.52383
18440	1	0.46147	0.53333
18460	--	--	--
18480	1	0.46147	0.53333
18500	1	0.46147	0.53333
18520	1	0.46147	0.53333
18540	--	--	--
18560	1	0.45188	0.54054
18580	1	0.46147	0.53333
18600	--	--	--
18620	--	--	--
18640	1	0.45188	0.54054
18660	--	--	--
18680	1	0.45188	0.54054
18700	1	0.45188	0.54054
18720	1	0.47348	0.52383
18740	1	0.47348	0.52383
18760	1	0.46147	0.53333
18780	1	0.47348	0.52383
18800	1	0.47348	0.52383
18820	1	0.43516	0.55157
18840	1	0.47348	0.52383
18860	1	0.47348	0.52383
18880	--	--	--
18900	1	0.47348	0.52383
18920	1	0.47348	0.52383
18940	--	--	--
18960	1	0.47348	0.52383
18980	1	0.45188	0.54054
19000	1	0.46147	0.53333
19020	1	0.47348	0.52383
19040	1	0.47348	0.52383
19060	--	--	--
19080	1	0.47348	0.52383
19100	--	--	--
19120	1	0.47348	0.52383
19140	1	0.47348	0.52383
19160	--	--	--
19180	1	0.46147	0.53333
19200	1	0.47348	0.52383
19220	--	--	--
19240	1	0.45188	0.54054
19260	1	0.47348	0.52383
19280	1	0.47348	0.52383
19300	1	0.47348	0.52383
19320	1	0.47348	0.52383
19340	--	--	--
19360	1	0.47348	0.52383
19380	1	0.44326	0.54645
19400	1	0.46147	0.53333
19420	1	0.47348	0.52383
19440	1	0.47348	0.52383
19460	1	0.47348	0.52383
19480	1	0.47348	0.52383
19500	--	--	--
19520	--	--	--
19540	--	--	--
19560	--	--	--
19580	1	0.43516	0.55157
19600	1	0.47348	0.52383
19620	1	0.46147	0.53333
19640	1	0.47348	0.52383
19660	1	0.47348	0.52383
19680	1	0.44326	0.54645
19700	1	0.47348	0.52383
19720	1	0.47348	0.52383
19740	1	0.46147	0.53333
19760	1	0.47348	0.52383
19780	1	0.46147	0.53333
19800	--	--	--
19820	1	0.46147	0.53333
19840	1	0.47348	0.52383
19860	1	0.46147	0.53333
19880	--	--	--
19900	--	--	--
19920	1	0.47348	0.52383
19940	1	0.46147	0.53333
19960	1	0.46147	0.53333
19980	1	0.47348	0.52383
20000	1	0.47348	0.52383
20020	--	--	--
20040	1	0.46147	0.53333
20060	1	0.46147	0.53333
20080	1	0.47348	0.52383
20100	--	--	--
20120	1	0.46147	0.53333
20140	--	--	--
20160	--	--	--
20180	--	--	--
20200	1	0.46147	0.53333
20220	1	0.46147	0.53333
20240	--	--	--
20260	1	0.47348	0.52383
20280	--	--	--
20300	1	0.45188	0.54054
20320	1	0.46147	0.53333
20340	--	--	--
20360	1	0.46147	0.53333
20380	1	0.46147	0.53333
20400	1	0.47348	0.52383
20420	1	0.47348	0.52383
20440	--	--	--
20460	1	0.47348	0.52383
20480	1	0.46147	0.53333
20500	1	0.46361	0.53163
20520	1	0.46147	0.53333
20540	1	0.46147	0.53333
20560	1	0.47348	0.52383
20580	1	0.47348	0.52383
20600	1	0.46147	0.53333
20620	1	0.47348	0.52383
20640	1	0.47348	0.52383
20660	--	--	--
20680	--	--	--
20700	1	0.47348	0.52383
20720	1	0.46147	0.53333
20740	--	--	--
20760	1	0.46147	0.53333
20780	1	0.47348	0.52383
20800	1	0.47348	0.52383
20820	--	--	--
20840	--	--	--
20860	1	0.47348	0.52383
20880	1	0.45188	0.54054
20900	--	--	--
20920	1	0.46147	0.53333
20940	1	0.47348	0.52383
20960	1	0.47348	0.52383
20980	1	0.44326	0.54645
21000	--	--	--
21020	--	--	--
21040	--	--	--
21060	1	0.47348	0.52383
21080	1	0.47348	0.52383
21100	--	--	--
21120	1	0.46147	0.53333
21140	--	--	--
21160	1	0.45188	0.54054
21180	--	--	--
21200	1	0.47348	0.52383
21220	--	--	--
21240	--	--	--
21260	--	--	--
21280	1	0.47348	0.52383
21300	1	0.47348	0.52383
21320	--	--	--
21340	1	0.47348	0.52383
21360	1	0.46147	0.53333
21380	1	0.47348	0.52383
21400	--	--	--
21420	--	--	--
21440	1	0.46147	0.53333
21460	1	0.46147	0.53333
21480	1	0.47348	0.52383
21500	--	--	--
21520	--	--	--
21540	1	0.47348	0.52383
21560	1	0.47348	0.52383
21580	--	--	--
21600	--	--	--
21620	--	--	--
21640	1	0.47348	0.52383
21660	--	--	--
21680	--	--	--
21700	1	0.47348	0.52383
21720	1	0.47348	0.52383
21740	1	0.47348	0.52383
21760	1	0.47348	0.52383
21780	--	--	--
21800	1	0.46147	0.53333
21820	--	--	--
21840	--	--	--
21860	--	--	--
21880	1	0.47348	0.52383
21900	--	--	--
21920	--	--	--
21940	--	--	--
21960	1	0.47348	0.52383
21980	1	0.47348	0.52383
22000	1	0.47348	0.52383
22020	1	0.47348	0.52383
22040	--	--	--
22060	1	0.47348	0.52383
22080	1	0.47348	0.52383
22100	1	0.47348	0.52383
22120	--	--	--
22140	1	0.46147	0.53333
22160	1	0.47348	0.52383
22180	1	0.46147	0.53333
22200	1	0.47348	0.52383
22220	1	0.45188	0.54054
22240	--	--	--
22260	--	--	--
22280	--	--	--
22300	1	0.47348	0.52383
22320	--	--	--
22340	1	0.47348	0.52383
22360	--	--	--
22380	1	0.47348	0.52383
22400	--	--	--
22420	--	--	--
22440	--	--	--
22460	1	0.46147	0.53333
22480	--	--	--
22500	1	0.47348	0.52383
22520	--	--	--
22540	--	--	--
22560	--	--	--
22580	--	--	--
22600	1	0.47348	0.52383
22620	1	0.47348	0.52383
22640	1	0.47348	0.52383
22660	--	--	--
22680	1	0.47348	0.52383
22700	1	0.47348	0.52383
22720	--	--	--
22740	1	0.47348	0.52383
22760	--	--	--
22780	1	0.46147	0.53333
22800	--	--	--
22820	--	--	--
22840	1	0.47348	0.52383
22860	--	--	--
22880	--	--	--
22900	1	0.46147	0.53333
22920	--	--	--
22940	1	0.47348	0.52383
22960	--	--	--
22980	--	--	--
23000	--	--	--
23020	--	--	--
23040	--	--	--
23060	--	--	--
23080	--	--	--
23100	--	--	--
23120	--	--	--
23140	1	0.47348	0.52383
23160	--	--	--
23180	1	0.47348	0.52383
23200	--	--	--
23220	--	--	--
23240	--	--	--
23260	1	0.47348	0.52383
23280	--	--	--
23300	--	--	--
23320	--	--	--
23340	--	--	--
23360	--	--	--
23380	1	0.47348	0.52383
23400	--	--	--
23420	--	--	--
23440	--	--	--
23460	--	--	--
23480	--	--	--
23500	--	--	--
23520	--	--	--
23540	1	0.47348	0.52383
23560	--	--	--
23580	--	--	--
23600	--	--	--
23620	--	--	--
23640	--	--	--
23660	--	--	--
23680	--	--	--
23700	--	--	--
23720	--	--	--
23740	--	--	--
23760	--	--	--
23780	--	--	--
23800	--	--	--
23820	--	--	--
23840	--	--	--
23860	--	--	--
23880	--	--	--
23900	--	--	--
23920	--	--	--
23940	--	--	--
23960	1	0.47348	0.52383
23980	--	--	--
24000	--	--	--
24020	--	--	--
24040	--	--	--
24060	--	--	--
24080	--	--	--
24100	--	--	--
24120	--	--	--
24140	--	--	--
24160	--	--	--
24180	--	--	--
24200	--	--	--
24220	--	--	--
24240	--	--	--
24260	--	--	--
24280	--	--	--
24300	--	--	--
24320	--	--	--
24340	--	--	--
24360	--	--	--
24380	--	--	--
24400	--	--	--
24420	--	--	--
24440	--	--	--
24460	--	--	--
24480	--	--	--
24500	--	--	--
24520	--	--	--
24540	--	--	--
24560	--	--	--
24580	--	--	--
24600	--	--	--
24620	--	--	--
24640	--	--	--
24660	--	--	--
24680	--	--	--
24700	--	--	--
24720	--	--	--
24740	--	--	--
24760	--	--	--
24780	--	--	--
24800	--	--	--
24820	--	--	--
24840	--	--	--
24860	--	--	--
24880	--	--	--
24900	--	--	--
24920	--	--	--
24940	--	--	--
24960	--	--	--
24980	--	--	--
25000	--	--	--
25020	--	--	--
25040	--	--	--
25060	--	--	--
25080	--	--	--
25100	--	--	--
25120	--	--	--
25140	--	--	--
25160	--	--	--
25180	--	--	--
25200	--	--	--
25220	--	--	--
25240	--	--	--
25260	--	--	--
25280	--	--	--
25300	--	--	--
25320	--	--	--
25340	--	--	--
25360	--	--	--
25380	--	--	--
25400	--	--	--
25420	--	--	--
25440	--	--	--
25460	--	--	--
25480	--	--	--
25500	--	--	--
25520	--	--	--
25540	--	--	--
25560	1	0.47348	0.52383
25580	--	--	--
25600	--	--	--
25620	1	0.47348	0.52383
25640	--	--	--
25660	--	--	--
25680	--	--	--
25700	--	--	--
25720	--	--	--
25740	--	--	--
25760	--	--	--
25780	--	--	--
25800	--	--	--
25820	--	--	--
25840	--	--	--
25860	--	--	--
25880	--	--	--
25900	--	--	--
25920	--	--	--
25940	--	--	--
25960	--	--	--
25980	--	--	--
26000	--	--	--
26020	--	--	--
26040	--	--	--
26060	--	--	--
26080	--	--	--
26100	--	--	--
26120	--	--	--
26140	--	--	--
26160	--	--	--
26180	--	--	--
26200	--	--	--
26220	--	--	--
26240	--	--	--
26260	--	--	--
26280	--	--	--
26300	--	--	--
26320	--	--	--
26340	--	--	--
26360	--	--	--
26380	--	--	--
26400	--	--	--
26420	1	0.47348	0.52383
26440	--	--	--
26460	--	--	--
26480	--	--	--
26500	--	--	--
26520	--	--	--
26540	--	--	--
26560	--	--	--
26580	--	--	--
26600	--	--	--
26620	--	--	--
26640	--	--	--
26660	--	--	--
26680	--	--	--
26700	--	--	--
26720	--	--	--
26740	--	--	--
26760	--	--	--
26780	--	--	--
26800	--	--	--
26820	--	--	--
26840	--	--	--
26860	--	--	--
26880	--	--	--
26900	--	--	--
26920	--	--	--
26940	--	--	--
26960	--	--	--
26980	--	--	--
27000	--	--	--
27020	--	--	--
27040	--	--	--
27060	--	--	--
27080	--	--	--
27100	--	--	--
27120	--	--	--
27140	--	--	--
27160	--	--	--
27180	--	--	--
27200	--	--	--
27220	--	--	--
27240	--	--	--
27260	--	--	--
27280	--	--	--
27300	--	--	--
27320	--	--	--
27340	--	--	--
27360	--	--	--
27380	--	--	--
27400	--	--	--
27420	--	--	--
27440	--	--	--
27460	--	--	--
27480	--	--	--
27500	--	--	--
27520	--	--	--
27540	--	--	--
27560	--	--	--
27580	--	--	--
27600	--	--	--
27620	--	--	--
27640	--	--	--
27660	--	--	--
27680	--	--	--
27700	--	--	--
27720	--	--	--
27740	--	--	--
27760	--	--	--
27780	--	--	--
27800	--	--	--
27820	--	--	--
27840	--	--	--
27860	--	--	--
27880	--	--	--
27900	--	--	--
27920	--	--	--
27940	--	--	--
27960	--	--	--
27980	--	--	--
28000	--	--	--
28020	--	--	--
28040	--	--	--
28060	--	--	--
28080	--	--	--
28100	--	--	--
28120	--	--	--
28140	--	--	--
28160	--	--	--
28180	--	--	--
28200	--	--	--
28220	--	--	--
28240	--	--	--
28260	--	--	--
28280	--	--	--
28300	--	--	--
28320	--	--	--
28340	--	--	--
28360	--	--	--
28380	--	--	--
28400	--	--	--
28420	--	--	--
28440	--	--	--
28460	--	--	--
28480	--	--	--
28500	--	--	--
28520	--	--	--
28540	--	--	--
28560	--	--	--
28580	--	--	--
28600	--	--	--
28620	--	--	--
28640	--	--	--
28660	--	--	--
28680	--	--	--
28700	--	--	--
28720	--	--	--
28740	--	--	--
28760	--	--	--
28780	--	--	--
28800	--	--	--
28820	--	--	--
28840	--	--	--
28860	--	--	--
28880	--	--	--
28900	--	--	--
28920	--	--	--
28940	--	--	--
28960	--	--	--
28980	--	--	--
29000	--	--	--
29020	--	--	--
29040	--	--	--
29060	--	--	--
29080	--	--	--
29100	--	--	--
29120	--	--	--
29140	--	--	--
29160	--	--	--
29180	--	--	--
29200	--	--	--
29220	--	--	--
29240	--	--	--
29260	--	--	--
29280	--	--	--
29300	--	--	--
29320	--	--	--
29340	--	--	--
29360	--	--	--
29380	--	--	--
29400	--	--	--
29420	--	--	--
29440	--	--	--
29460	--	--	--
29480	--	--	--
29500	--	--	--
29520	--	--	--
29540	--	--	--
29560	--	--	--
29580	--	--	--
29600	--	--	--
29620	--	--	--
29640	--	--	--
29660	--	--	--
29680	--	--	--
29700	--	--	--
29720	--	--	--
29740	--	--	--
29760	--	--	--
29780	--	--	--
29800	--	--	--
29820	--	--	--
29840	--	--	--
29860	--	--	--
29880	--	--	--
29900	--	--	--
29920	--	--	--
29940	--	--	--
29960	--	--	--
29980	--	--	--
30000	--	--	--
30020	--	--	--
30040	--	--	--
30060	--	--	--
30080	--	--	--
30100	--	--	--
30120	--	--	--
30140	--	--	--
30160	--	--	--
30180	--	--	--
30200	--	--	--
30220	--	--	--
30240	--	--	--
30260	--	--	--
30280	--	--	--
30300	--	--	--
30320	--	--	--
30340	--	--	--
30360	--	--	--
30380	--	--	--
30400	--	--	--
30420	--	--	--
30440	--	--	--
30460	--	--	--
30480	--	--	--
30500	--	--	--
30520	--	--	--
30540	--	--	--
30560	--	--	--
30580	--	--	--
30600	--	--	--
30620	--	--	--
30640	--	--	--
30660	--	--	--
30680	--	--	--
30700	--	--	--
