# Supplementary material for: Highly efficient exciton-exciton annihilation in single conjugated polymer chains
Source: Nat Commun. 2026 Jan 6;17:731. doi: 10.1038/s41467-025-67422-z (PMC12820388; doi:10.1038/s41467-025-67422-z)
Supplement: Supplementary file 3 — Source data [file 41467_2025_67422_MOESM3_ESM.zip › SI/FigS14/IRF-460nm.txt]

Time (ps)	Intensity - 460 nm
0	5.08182E-5
1	1.42291E-4
2	1.21964E-4
3	1.62618E-4
4	1.32127E-4
5	1.21964E-4
6	8.13091E-5
7	8.13091E-5
8	1.52455E-4
9	1.01636E-4
10	1.118E-4
11	1.62618E-4
12	1.118E-4
13	1.118E-4
14	1.42291E-4
15	1.52455E-4
16	1.62618E-4
17	1.42291E-4
18	1.42291E-4
19	1.62618E-4
20	8.13091E-5
21	1.21964E-4
22	1.72782E-4
23	1.42291E-4
24	1.118E-4
25	1.32127E-4
26	1.118E-4
27	1.01636E-4
28	1.82945E-4
29	1.52455E-4
30	1.42291E-4
31	1.21964E-4
32	1.52455E-4
33	1.52455E-4
34	1.62618E-4
35	1.52455E-4
36	1.21964E-4
37	1.62618E-4
38	1.01636E-4
39	1.82945E-4
40	9.14727E-5
41	1.42291E-4
42	1.42291E-4
43	1.01636E-4
44	1.32127E-4
45	1.32127E-4
46	1.52455E-4
47	1.21964E-4
48	1.82945E-4
49	2.33764E-4
50	1.72782E-4
51	1.32127E-4
52	1.118E-4
53	1.62618E-4
54	1.01636E-4
55	9.14727E-5
56	1.72782E-4
57	1.52455E-4
58	9.14727E-5
59	1.32127E-4
60	1.42291E-4
61	1.42291E-4
62	1.82945E-4
63	5.08182E-5
64	9.14727E-5
65	1.52455E-4
66	1.62618E-4
67	1.72782E-4
68	1.52455E-4
69	2.03273E-4
70	1.21964E-4
71	8.13091E-5
72	1.52455E-4
73	1.72782E-4
74	1.32127E-4
75	1.32127E-4
76	1.118E-4
77	1.21964E-4
78	1.42291E-4
79	1.42291E-4
80	1.118E-4
81	1.21964E-4
82	1.21964E-4
83	1.21964E-4
84	1.42291E-4
85	1.93109E-4
86	1.62618E-4
87	7.11454E-5
88	1.32127E-4
89	1.82945E-4
90	1.21964E-4
91	1.118E-4
92	1.42291E-4
93	1.52455E-4
94	1.52455E-4
95	2.236E-4
96	1.01636E-4
97	1.21964E-4
98	2.13436E-4
99	1.42291E-4
100	1.118E-4
101	8.13091E-5
102	1.21964E-4
103	1.118E-4
104	1.32127E-4
105	1.52455E-4
106	1.62618E-4
107	1.42291E-4
108	1.72782E-4
109	1.52455E-4
110	8.13091E-5
111	1.01636E-4
112	1.118E-4
113	1.21964E-4
114	1.93109E-4
115	1.118E-4
116	1.62618E-4
117	1.32127E-4
118	1.82945E-4
119	1.93109E-4
120	1.52455E-4
121	1.42291E-4
122	6.09818E-5
123	1.52455E-4
124	1.32127E-4
125	1.42291E-4
126	1.118E-4
127	1.01636E-4
128	1.32127E-4
129	1.42291E-4
130	1.32127E-4
131	1.21964E-4
132	1.118E-4
133	1.82945E-4
134	1.62618E-4
135	1.42291E-4
136	1.01636E-4
137	1.93109E-4
138	2.03273E-4
139	1.118E-4
140	2.13436E-4
141	1.72782E-4
142	1.118E-4
143	1.52455E-4
144	1.118E-4
145	1.62618E-4
146	1.21964E-4
147	1.21964E-4
148	1.82945E-4
149	1.82945E-4
150	8.13091E-5
151	1.21964E-4
152	1.32127E-4
153	1.21964E-4
154	1.21964E-4
155	1.72782E-4
156	9.14727E-5
157	1.21964E-4
158	1.52455E-4
159	1.72782E-4
160	1.93109E-4
161	1.118E-4
162	9.14727E-5
163	1.118E-4
164	1.42291E-4
165	1.32127E-4
166	1.01636E-4
167	1.32127E-4
168	1.72782E-4
169	1.52455E-4
170	1.62618E-4
171	1.118E-4
172	1.52455E-4
173	1.21964E-4
174	1.42291E-4
175	1.21964E-4
176	1.52455E-4
177	1.21964E-4
178	1.82945E-4
179	1.42291E-4
180	1.42291E-4
181	1.21964E-4
182	1.93109E-4
183	1.52455E-4
184	1.32127E-4
185	1.118E-4
186	1.93109E-4
187	9.14727E-5
188	1.118E-4
189	1.52455E-4
190	1.42291E-4
191	1.118E-4
192	1.118E-4
193	1.01636E-4
194	6.09818E-5
195	8.13091E-5
196	1.72782E-4
197	2.13436E-4
198	1.118E-4
199	1.21964E-4
200	9.14727E-5
201	1.62618E-4
202	9.14727E-5
203	7.11454E-5
204	1.52455E-4
205	1.32127E-4
206	1.118E-4
207	9.14727E-5
208	1.21964E-4
209	1.01636E-4
210	1.62618E-4
211	1.82945E-4
212	1.62618E-4
213	1.93109E-4
214	1.01636E-4
215	1.42291E-4
216	1.118E-4
217	1.21964E-4
218	9.14727E-5
219	9.14727E-5
220	8.13091E-5
221	1.52455E-4
222	2.13436E-4
223	1.62618E-4
224	1.118E-4
225	1.52455E-4
226	1.52455E-4
227	1.52455E-4
228	1.21964E-4
229	1.62618E-4
230	1.21964E-4
231	9.14727E-5
232	1.93109E-4
233	1.01636E-4
234	1.62618E-4
235	1.21964E-4
236	1.93109E-4
237	1.118E-4
238	8.13091E-5
239	1.42291E-4
240	1.21964E-4
241	5.08182E-5
242	1.32127E-4
243	1.42291E-4
244	9.14727E-5
245	1.21964E-4
246	9.14727E-5
247	2.03273E-4
248	1.62618E-4
249	1.42291E-4
250	8.13091E-5
251	9.14727E-5
252	1.93109E-4
253	1.118E-4
254	1.82945E-4
255	1.62618E-4
256	1.62618E-4
257	1.52455E-4
258	1.52455E-4
259	1.93109E-4
260	1.82945E-4
261	1.118E-4
262	1.93109E-4
263	1.52455E-4
264	1.52455E-4
265	1.82945E-4
266	1.52455E-4
267	1.01636E-4
268	2.03273E-4
269	1.118E-4
270	8.13091E-5
271	9.14727E-5
272	1.01636E-4
273	1.32127E-4
274	1.01636E-4
275	5.08182E-5
276	1.42291E-4
277	1.118E-4
278	7.11454E-5
279	8.13091E-5
280	1.118E-4
281	9.14727E-5
282	1.42291E-4
283	2.03273E-4
284	2.03273E-4
285	1.82945E-4
286	1.21964E-4
287	1.62618E-4
288	1.118E-4
289	1.42291E-4
290	8.13091E-5
291	1.62618E-4
292	1.72782E-4
293	1.52455E-4
294	8.13091E-5
295	1.21964E-4
296	1.21964E-4
297	1.32127E-4
298	1.42291E-4
299	1.62618E-4
300	8.13091E-5
301	1.42291E-4
302	1.32127E-4
303	1.32127E-4
304	1.82945E-4
305	1.01636E-4
306	1.21964E-4
307	1.62618E-4
308	9.14727E-5
309	1.21964E-4
310	1.01636E-4
311	2.03273E-4
312	1.52455E-4
313	1.62618E-4
314	1.62618E-4
315	1.72782E-4
316	1.82945E-4
317	7.11454E-5
318	7.11454E-5
319	2.03273E-4
320	1.21964E-4
321	1.62618E-4
322	1.118E-4
323	9.14727E-5
324	1.52455E-4
325	1.62618E-4
326	1.01636E-4
327	1.42291E-4
328	2.236E-4
329	1.42291E-4
330	1.62618E-4
331	1.93109E-4
332	1.42291E-4
333	1.42291E-4
334	2.33764E-4
335	1.52455E-4
336	1.118E-4
337	6.09818E-5
338	1.21964E-4
339	9.14727E-5
340	1.32127E-4
341	1.62618E-4
342	1.118E-4
343	1.21964E-4
344	1.62618E-4
345	1.01636E-4
346	1.21964E-4
347	1.93109E-4
348	1.62618E-4
349	1.118E-4
350	1.21964E-4
351	1.118E-4
352	1.52455E-4
353	1.52455E-4
354	1.21964E-4
355	1.72782E-4
356	1.62618E-4
357	1.01636E-4
358	2.03273E-4
359	1.72782E-4
360	1.118E-4
361	9.14727E-5
362	1.21964E-4
363	1.118E-4
364	1.21964E-4
365	7.11454E-5
366	1.42291E-4
367	1.42291E-4
368	1.52455E-4
369	1.52455E-4
370	1.118E-4
371	1.82945E-4
372	1.62618E-4
373	2.03273E-4
374	1.62618E-4
375	1.21964E-4
376	1.52455E-4
377	1.72782E-4
378	9.14727E-5
379	2.03273E-4
380	8.13091E-5
381	1.118E-4
382	1.62618E-4
383	1.52455E-4
384	1.62618E-4
385	1.52455E-4
386	9.14727E-5
387	1.21964E-4
388	1.72782E-4
389	8.13091E-5
390	1.118E-4
391	1.32127E-4
392	2.236E-4
393	1.32127E-4
394	1.21964E-4
395	1.01636E-4
396	1.01636E-4
397	1.21964E-4
398	9.14727E-5
399	1.21964E-4
400	1.21964E-4
401	1.118E-4
402	1.21964E-4
403	1.62618E-4
404	1.118E-4
405	2.13436E-4
406	1.118E-4
407	9.14727E-5
408	1.72782E-4
409	1.21964E-4
410	8.13091E-5
411	1.52455E-4
412	9.14727E-5
413	1.52455E-4
414	8.13091E-5
415	1.118E-4
416	1.82945E-4
417	1.118E-4
418	1.42291E-4
419	1.42291E-4
420	1.62618E-4
421	1.118E-4
422	9.14727E-5
423	1.62618E-4
424	1.21964E-4
425	1.52455E-4
426	1.62618E-4
427	1.42291E-4
428	1.32127E-4
429	1.52455E-4
430	1.32127E-4
431	8.13091E-5
432	1.42291E-4
433	1.32127E-4
434	1.93109E-4
435	1.21964E-4
436	1.52455E-4
437	8.13091E-5
438	1.42291E-4
439	1.21964E-4
440	1.21964E-4
441	1.62618E-4
442	1.21964E-4
443	1.82945E-4
444	2.43927E-4
445	2.03273E-4
446	2.236E-4
447	1.93109E-4
448	1.42291E-4
449	1.01636E-4
450	1.62618E-4
451	1.118E-4
452	1.72782E-4
453	1.62618E-4
454	7.11454E-5
455	1.21964E-4
456	1.01636E-4
457	9.14727E-5
458	1.72782E-4
459	1.52455E-4
460	1.52455E-4
461	9.14727E-5
462	1.32127E-4
463	1.52455E-4
464	1.118E-4
465	1.01636E-4
466	7.11454E-5
467	1.21964E-4
468	1.118E-4
469	1.118E-4
470	1.118E-4
471	1.32127E-4
472	1.72782E-4
473	9.14727E-5
474	1.52455E-4
475	1.52455E-4
476	1.21964E-4
477	1.21964E-4
478	9.14727E-5
479	1.93109E-4
480	1.21964E-4
481	1.42291E-4
482	7.11454E-5
483	9.14727E-5
484	1.32127E-4
485	1.62618E-4
486	1.62618E-4
487	1.52455E-4
488	2.236E-4
489	1.118E-4
490	1.93109E-4
491	1.52455E-4
492	1.21964E-4
493	1.72782E-4
494	1.01636E-4
495	1.62618E-4
496	1.118E-4
497	1.21964E-4
498	1.01636E-4
499	1.01636E-4
500	1.32127E-4
501	1.01636E-4
502	1.62618E-4
503	1.93109E-4
504	1.32127E-4
505	1.52455E-4
506	9.14727E-5
507	1.62618E-4
508	1.21964E-4
509	1.42291E-4
510	1.01636E-4
511	1.21964E-4
512	1.82945E-4
513	1.21964E-4
514	1.21964E-4
515	1.118E-4
516	1.21964E-4
517	1.32127E-4
518	1.118E-4
519	9.14727E-5
520	1.32127E-4
521	1.93109E-4
522	1.118E-4
523	1.62618E-4
524	2.236E-4
525	1.42291E-4
526	1.52455E-4
527	1.52455E-4
528	1.93109E-4
529	1.21964E-4
530	1.42291E-4
531	1.21964E-4
532	8.13091E-5
533	1.32127E-4
534	1.62618E-4
535	1.42291E-4
536	1.42291E-4
537	1.118E-4
538	1.82945E-4
539	1.62618E-4
540	6.09818E-5
541	1.52455E-4
542	1.118E-4
543	1.62618E-4
544	1.42291E-4
545	1.42291E-4
546	8.13091E-5
547	1.32127E-4
548	1.62618E-4
549	1.118E-4
550	1.52455E-4
551	1.118E-4
552	1.62618E-4
553	1.32127E-4
554	1.21964E-4
555	1.72782E-4
556	1.01636E-4
557	1.32127E-4
558	1.01636E-4
559	1.52455E-4
560	1.32127E-4
561	1.52455E-4
562	1.21964E-4
563	1.32127E-4
564	1.118E-4
565	1.32127E-4
566	1.21964E-4
567	1.32127E-4
568	1.62618E-4
569	1.72782E-4
570	8.13091E-5
571	1.21964E-4
572	1.52455E-4
573	1.42291E-4
574	1.32127E-4
575	1.32127E-4
576	1.42291E-4
577	1.52455E-4
578	1.82945E-4
579	9.14727E-5
580	1.21964E-4
581	9.14727E-5
582	8.13091E-5
583	1.93109E-4
584	1.82945E-4
585	1.42291E-4
586	1.62618E-4
587	9.14727E-5
588	1.42291E-4
589	1.118E-4
590	1.42291E-4
591	1.93109E-4
592	1.01636E-4
593	1.21964E-4
594	1.01636E-4
595	1.42291E-4
596	7.11454E-5
597	1.32127E-4
598	1.32127E-4
599	9.14727E-5
600	1.62618E-4
601	2.03273E-4
602	9.14727E-5
603	1.21964E-4
604	1.118E-4
605	1.01636E-4
606	1.42291E-4
607	1.82945E-4
608	1.32127E-4
609	1.42291E-4
610	1.42291E-4
611	1.82945E-4
612	1.32127E-4
613	1.62618E-4
614	1.42291E-4
615	8.13091E-5
616	1.62618E-4
617	1.42291E-4
618	1.01636E-4
619	1.118E-4
620	9.14727E-5
621	1.21964E-4
622	1.01636E-4
623	1.42291E-4
624	1.32127E-4
625	1.93109E-4
626	7.11454E-5
627	1.32127E-4
628	1.21964E-4
629	1.21964E-4
630	1.32127E-4
631	2.236E-4
632	1.01636E-4
633	9.14727E-5
634	9.14727E-5
635	2.33764E-4
636	1.21964E-4
637	1.01636E-4
638	1.01636E-4
639	1.01636E-4
640	1.52455E-4
641	1.72782E-4
642	1.72782E-4
643	1.82945E-4
644	2.54091E-4
645	2.236E-4
646	1.93109E-4
647	3.15073E-4
648	3.15073E-4
649	4.16709E-4
650	3.76054E-4
651	6.09818E-4
652	6.19982E-4
653	6.40309E-4
654	6.80964E-4
655	8.944E-4
656	0.00127
657	0.00145
658	0.00165
659	0.00199
660	0.00214
661	0.00328
662	0.00325
663	0.00435
664	0.00516
665	0.00563
666	0.00686
667	0.00832
668	0.00993
669	0.01196
670	0.01426
671	0.01712
672	0.01925
673	0.02399
674	0.0274
675	0.0309
676	0.0375
677	0.04384
678	0.05047
679	0.05836
680	0.06658
681	0.07729
682	0.08931
683	0.10343
684	0.11476
685	0.12992
686	0.14921
687	0.17031
688	0.18885
689	0.21107
690	0.23713
691	0.26623
692	0.28962
693	0.32142
694	0.35324
695	0.38688
696	0.42166
697	0.46028
698	0.49577
699	0.53592
700	0.57181
701	0.6107
702	0.65572
703	0.69113
704	0.72269
705	0.766
706	0.80067
707	0.83511
708	0.86685
709	0.89485
710	0.9197
711	0.9375
712	0.96372
713	0.97917
714	0.98911
715	0.99693
716	0.99649
717	1
718	0.99525
719	0.99199
720	0.98343
721	0.96035
722	0.94413
723	0.9232
724	0.91347
725	0.88157
726	0.85858
727	0.83497
728	0.80782
729	0.78176
730	0.75384
731	0.7226
732	0.69868
733	0.67269
734	0.64227
735	0.61625
736	0.59458
737	0.56912
738	0.54563
739	0.51808
740	0.49486
741	0.48056
742	0.45562
743	0.43533
744	0.4236
745	0.40437
746	0.38861
747	0.37097
748	0.35735
749	0.34462
750	0.33251
751	0.31962
752	0.3107
753	0.2998
754	0.2894
755	0.28458
756	0.27481
757	0.26551
758	0.26077
759	0.25476
760	0.24604
761	0.24286
762	0.23935
763	0.23619
764	0.22959
765	0.22859
766	0.22452
767	0.21939
768	0.21898
769	0.21553
770	0.21433
771	0.21342
772	0.20982
773	0.20894
774	0.20634
775	0.20733
776	0.20771
777	0.2046
778	0.20186
779	0.20113
780	0.20278
781	0.19903
782	0.19981
783	0.20047
784	0.19934
785	0.19799
786	0.19802
787	0.19492
788	0.19827
789	0.19778
790	0.19707
791	0.19708
792	0.19797
793	0.19597
794	0.19545
795	0.19654
796	0.19719
797	0.19776
798	0.19569
799	0.1949
800	0.19638
801	0.19756
802	0.19444
803	0.19617
804	0.19611
805	0.19587
806	0.19371
807	0.19694
808	0.19837
809	0.19486
810	0.193
811	0.19628
812	0.19439
813	0.196
814	0.19601
815	0.19451
816	0.19426
817	0.19389
818	0.19437
819	0.19653
820	0.19482
821	0.19672
822	0.19575
823	0.19336
824	0.19376
825	0.19335
826	0.19142
827	0.19169
828	0.196
829	0.19395
830	0.19346
831	0.19476
832	0.19507
833	0.19098
834	0.19391
835	0.19154
836	0.19543
837	0.19239
838	0.18949
839	0.19372
840	0.19256
841	0.19052
842	0.19239
843	0.19059
844	0.19007
845	0.18993
846	0.19157
847	0.18905
848	0.19143
849	0.18996
850	0.18874
851	0.19127
852	0.18582
853	0.18947
854	0.1885
855	0.1865
856	0.18688
857	0.18624
858	0.18425
859	0.1828
860	0.18367
861	0.18654
862	0.18324
863	0.18484
864	0.18258
865	0.18427
866	0.18242
867	0.17989
868	0.1811
869	0.18147
870	0.18095
871	0.17803
872	0.18027
873	0.1779
874	0.17754
875	0.17867
876	0.1768
877	0.18004
878	0.17633
879	0.17824
880	0.17658
881	0.17548
882	0.17576
883	0.17517
884	0.17313
885	0.1722
886	0.17185
887	0.17195
888	0.17348
889	0.17022
890	0.16995
891	0.16945
892	0.16934
893	0.17085
894	0.1685
895	0.17094
896	0.16753
897	0.16485
898	0.16613
899	0.16594
900	0.16369
901	0.164
902	0.16218
903	0.16114
904	0.16207
905	0.16319
906	0.16103
907	0.15967
908	0.15998
909	0.15706
910	0.1603
911	0.15591
912	0.15743
913	0.15821
914	0.15431
915	0.15512
916	0.15525
917	0.15473
918	0.15325
919	0.15389
920	0.15117
921	0.15167
922	0.15307
923	0.14881
924	0.15021
925	0.14829
926	0.15017
927	0.1494
928	0.14708
929	0.1476
930	0.14734
931	0.14811
932	0.14526
933	0.14598
934	0.145
935	0.14244
936	0.14343
937	0.14009
938	0.14125
939	0.14427
940	0.14346
941	0.14096
942	0.13961
943	0.13941
944	0.13657
945	0.13675
946	0.13657
947	0.13872
948	0.13841
949	0.13514
950	0.13533
951	0.1341
952	0.13262
953	0.13518
954	0.13335
955	0.13359
956	0.13312
957	0.13091
958	0.13024
959	0.12882
960	0.12853
961	0.13175
962	0.12748
963	0.12922
964	0.12633
965	0.12691
966	0.12473
967	0.12566
968	0.12561
969	0.12347
970	0.12356
971	0.12496
972	0.12162
973	0.12214
974	0.12082
975	0.12099
976	0.12044
977	0.11909
978	0.12054
979	0.11891
980	0.1181
981	0.11763
982	0.11857
983	0.11621
984	0.11835
985	0.11585
986	0.11612
987	0.11565
988	0.1164
989	0.11643
990	0.11553
991	0.11314
992	0.11308
993	0.11395
994	0.11056
995	0.11097
996	0.11106
997	0.10906
998	0.10905
999	0.10907
1000	0.10745
1001	0.108
1002	0.11008
1003	0.10664
1004	0.10643
1005	0.10766
1006	0.10542
1007	0.10665
1008	0.10422
1009	0.10349
1010	0.10432
1011	0.10299
1012	0.10314
1013	0.10214
1014	0.10052
1015	0.10151
1016	0.10086
1017	0.09821
1018	0.0997
1019	0.10039
1020	0.09822
1021	0.09676
1022	0.09833
1023	0.09788
1024	0.09565
1025	0.096
1026	0.09655
1027	0.09684
1028	0.0942
1029	0.09583
1030	0.0952
1031	0.09482
1032	0.09377
1033	0.09219
1034	0.09359
1035	0.09093
1036	0.09376
1037	0.09401
1038	0.09365
1039	0.09177
1040	0.08963
1041	0.08899
1042	0.08976
1043	0.0893
1044	0.0895
1045	0.08785
1046	0.08839
1047	0.08812
1048	0.08827
1049	0.08754
1050	0.08618
1051	0.08511
1052	0.08487
1053	0.08471
1054	0.0832
1055	0.08315
1056	0.08257
1057	0.0828
1058	0.08293
1059	0.08249
1060	0.08378
1061	0.08096
1062	0.08298
1063	0.08097
1064	0.07999
1065	0.07992
1066	0.08071
1067	0.07997
1068	0.08028
1069	0.07751
1070	0.0773
1071	0.07798
1072	0.07804
1073	0.0751
1074	0.07725
1075	0.0754
1076	0.07689
1077	0.07511
1078	0.07532
1079	0.07405
1080	0.07311
1081	0.07488
1082	0.07374
1083	0.07426
1084	0.07272
1085	0.07301
1086	0.07311
1087	0.072
1088	0.07206
1089	0.07114
1090	0.07093
1091	0.07032
1092	0.07068
1093	0.07008
1094	0.07128
1095	0.07005
1096	0.06972
1097	0.06928
1098	0.06875
1099	0.06935
1100	0.06836
1101	0.06835
1102	0.0673
1103	0.0658
1104	0.06668
1105	0.06551
1106	0.06533
1107	0.067
1108	0.0658
1109	0.06355
1110	0.06453
1111	0.06468
1112	0.06396
1113	0.06422
1114	0.06288
1115	0.06378
1116	0.06384
1117	0.06179
1118	0.06173
1119	0.06108
1120	0.06177
1121	0.06126
1122	0.06032
1123	0.06091
1124	0.06039
1125	0.06107
1126	0.06005
1127	0.05862
1128	0.05933
1129	0.059
1130	0.06035
1131	0.05785
1132	0.05854
1133	0.05663
1134	0.05742
1135	0.05811
1136	0.0556
1137	0.05697
1138	0.05791
1139	0.05694
1140	0.05663
1141	0.05562
1142	0.05447
1143	0.05429
1144	0.05425
1145	0.0557
1146	0.05455
1147	0.0541
1148	0.05331
1149	0.05456
1150	0.05339
1151	0.05308
1152	0.05264
1153	0.05254
1154	0.05122
1155	0.05269
1156	0.05217
1157	0.0508
1158	0.05214
1159	0.05108
1160	0.04993
1161	0.05056
1162	0.05009
1163	0.04988
1164	0.04907
1165	0.04956
1166	0.05019
1167	0.04919
1168	0.04896
1169	0.04901
1170	0.0494
1171	0.04862
1172	0.04725
1173	0.04924
1174	0.04753
1175	0.04893
1176	0.04747
1177	0.04559
1178	0.04777
1179	0.0458
1180	0.04655
1181	0.04571
1182	0.04595
1183	0.04534
1184	0.04655
1185	0.04494
1186	0.0446
1187	0.04475
1188	0.04544
1189	0.04421
1190	0.04546
1191	0.04268
1192	0.04414
1193	0.04394
1194	0.04425
1195	0.04407
1196	0.04144
1197	0.04208
1198	0.04305
1199	0.04191
1200	0.04205
1201	0.04211
1202	0.04113
1203	0.04146
1204	0.04181
1205	0.04157
1206	0.04063
1207	0.04082
1208	0.04067
1209	0.04008
1210	0.04014
1211	0.04052
1212	0.04079
1213	0.03963
1214	0.04052
1215	0.0385
1216	0.03928
1217	0.04004
1218	0.04041
1219	0.0388
1220	0.03911
1221	0.03847
1222	0.03877
1223	0.03659
1224	0.03727
1225	0.0381
1226	0.03638
1227	0.03648
1228	0.03698
1229	0.03738
1230	0.03707
1231	0.03615
1232	0.03562
1233	0.03574
1234	0.03615
1235	0.03519
1236	0.03504
1237	0.03441
1238	0.03511
1239	0.03602
1240	0.03455
1241	0.03461
1242	0.03482
1243	0.03433
1244	0.03406
1245	0.03346
1246	0.03546
1247	0.0324
1248	0.03265
1249	0.03256
1250	0.03336
1251	0.03191
1252	0.0319
1253	0.03257
1254	0.03141
1255	0.03144
1256	0.03278
1257	0.03339
1258	0.03084
1259	0.03144
1260	0.03206
1261	0.0313
1262	0.03153
1263	0.03103
1264	0.03042
1265	0.03064
1266	0.03015
1267	0.0302
1268	0.03039
1269	0.02885
1270	0.03048
1271	0.03016
1272	0.03029
1273	0.02944
1274	0.02959
1275	0.02965
1276	0.02866
1277	0.02989
1278	0.02886
1279	0.02939
1280	0.02847
1281	0.02876
1282	0.02854
1283	0.02839
1284	0.02786
1285	0.02833
1286	0.02782
1287	0.02802
1288	0.0278
1289	0.02807
1290	0.0275
1291	0.02673
1292	0.02657
1293	0.02733
1294	0.02724
1295	0.02619
1296	0.02639
1297	0.02643
1298	0.02743
1299	0.02605
1300	0.0262
1301	0.02549
1302	0.02586
1303	0.02657
1304	0.02554
1305	0.02626
1306	0.02523
1307	0.02481
1308	0.02525
1309	0.02503
1310	0.02421
1311	0.02432
1312	0.02493
1313	0.02522
1314	0.02338
1315	0.02505
1316	0.02427
1317	0.02442
1318	0.02429
1319	0.0247
1320	0.02389
1321	0.02262
1322	0.02304
1323	0.02387
1324	0.02261
1325	0.02285
1326	0.02359
1327	0.02393
1328	0.02374
1329	0.02301
1330	0.02199
1331	0.02345
1332	0.02213
1333	0.02238
1334	0.02213
1335	0.02219
1336	0.0226
1337	0.02188
1338	0.02095
1339	0.0217
1340	0.02151
1341	0.02228
1342	0.02157
1343	0.02138
1344	0.02128
1345	0.02027
1346	0.02103
1347	0.02148
1348	0.02103
1349	0.02072
1350	0.02076
1351	0.01971
1352	0.02048
1353	0.02032
1354	0.01994
1355	0.01959
1356	0.0205
1357	0.02039
1358	0.0199
1359	0.02005
1360	0.02015
1361	0.01936
1362	0.0197
1363	0.01837
1364	0.01927
1365	0.019
1366	0.01839
1367	0.01881
1368	0.01925
1369	0.0191
1370	0.0191
1371	0.01833
1372	0.0181
1373	0.01813
1374	0.01809
1375	0.01831
1376	0.01745
1377	0.01868
1378	0.01774
1379	0.01811
1380	0.01797
1381	0.01785
1382	0.01736
1383	0.01814
1384	0.0174
1385	0.01731
1386	0.01746
1387	0.01752
1388	0.01697
1389	0.01762
1390	0.01706
1391	0.01749
1392	0.01663
1393	0.01729
1394	0.01679
1395	0.01729
1396	0.01681
1397	0.01715
1398	0.01659
1399	0.01666
1400	0.01684
1401	0.01678
1402	0.01593
1403	0.01592
1404	0.01618
1405	0.01549
1406	0.0154
1407	0.01615
1408	0.01543
1409	0.01548
1410	0.01637
1411	0.01505
1412	0.01469
1413	0.01597
1414	0.01533
1415	0.01563
1416	0.01458
1417	0.01517
1418	0.01444
1419	0.01513
1420	0.01437
1421	0.01424
1422	0.01436
1423	0.01465
1424	0.0147
1425	0.01347
1426	0.01471
1427	0.01455
1428	0.01407
1429	0.01416
1430	0.01356
1431	0.01388
1432	0.01383
1433	0.01422
1434	0.01404
1435	0.0138
1436	0.0135
1437	0.01374
1438	0.0139
1439	0.01316
1440	0.01312
1441	0.0135
1442	0.01378
1443	0.01322
1444	0.01243
1445	0.01295
1446	0.0129
1447	0.01198
1448	0.01311
1449	0.01241
1450	0.01337
1451	0.01283
1452	0.01244
1453	0.01291
1454	0.0122
1455	0.01236
1456	0.01269
1457	0.01217
1458	0.0121
1459	0.01126
1460	0.01243
1461	0.01169
1462	0.01145
1463	0.01163
1464	0.01166
1465	0.01195
1466	0.0119
1467	0.01184
1468	0.01117
1469	0.01139
1470	0.01171
1471	0.01151
1472	0.01236
1473	0.01139
1474	0.01179
1475	0.0118
1476	0.01122
1477	0.01116
1478	0.01115
1479	0.01123
1480	0.01093
1481	0.01111
1482	0.01057
1483	0.01046
1484	0.01054
1485	0.01057
1486	0.01075
1487	0.01101
1488	0.01069
1489	0.01071
1490	0.01073
1491	0.01035
1492	0.01073
1493	0.01012
1494	0.01037
1495	0.00986
1496	0.01015
1497	0.01048
1498	0.01035
1499	0.01066
1500	0.0096
1501	0.00914
1502	0.01008
1503	0.00958
1504	0.0095
1505	0.01006
1506	0.0099
1507	0.00981
1508	0.00968
1509	0.00947
1510	0.01027
1511	0.00986
1512	0.00932
1513	0.00976
1514	0.01001
1515	0.00906
1516	0.00964
1517	0.00919
1518	0.00968
1519	0.00897
1520	0.00932
1521	0.00959
1522	0.009
1523	0.00917
1524	0.0087
1525	0.00947
1526	0.00882
1527	0.0089
1528	0.00899
1529	0.00886
1530	0.0085
1531	0.00871
1532	0.00845
1533	0.00841
1534	0.00833
1535	0.00819
1536	0.0085
1537	0.00856
1538	0.00847
1539	0.0083
1540	0.00831
1541	0.00797
1542	0.00834
1543	0.00865
1544	0.00853
1545	0.00866
1546	0.00803
1547	0.00778
1548	0.00774
1549	0.00821
1550	0.00765
1551	0.00797
1552	0.00783
1553	0.00794
1554	0.00782
1555	0.00835
1556	0.00747
1557	0.0076
1558	0.00791
1559	0.00811
1560	0.00774
1561	0.00791
1562	0.00755
1563	0.00792
1564	0.00756
1565	0.00781
1566	0.0081
1567	0.00696
1568	0.0073
1569	0.0072
1570	0.00731
1571	0.00709
1572	0.00721
1573	0.00688
1574	0.00729
1575	0.00708
1576	0.00715
1577	0.00745
1578	0.00708
1579	0.00746
1580	0.00676
1581	0.0071
1582	0.00654
1583	0.00634
1584	0.00737
1585	0.00683
1586	0.00689
1587	0.00684
1588	0.00653
1589	0.00662
1590	0.00678
1591	0.0063
1592	0.00662
1593	0.00671
1594	0.00632
1595	0.0067
1596	0.00617
1597	0.0065
1598	0.00669
1599	0.00642
1600	0.00622
1601	0.00645
1602	0.00659
1603	0.00609
1604	0.00597
1605	0.00647
1606	0.0063
1607	0.00642
1608	0.00616
1609	0.00617
1610	0.0062
1611	0.00629
1612	0.00603
1613	0.00567
1614	0.00563
1615	0.00591
1616	0.00615
1617	0.00562
1618	0.00552
1619	0.00601
1620	0.00622
1621	0.00594
1622	0.00571
1623	0.00586
1624	0.00582
1625	0.00547
1626	0.00534
1627	0.00593
1628	0.00547
1629	0.00548
1630	0.0056
1631	0.00554
1632	0.00547
1633	0.00547
1634	0.00497
1635	0.00508
1636	0.00529
1637	0.00513
1638	0.00547
1639	0.00514
1640	0.00498
1641	0.00493
1642	0.00545
1643	0.00516
1644	0.00541
1645	0.0051
1646	0.00536
1647	0.0052
1648	0.00489
1649	0.00497
1650	0.00492
1651	0.00492
1652	0.00496
1653	0.00494
1654	0.00487
1655	0.00539
1656	0.00511
1657	0.00485
1658	0.00499
1659	0.00479
1660	0.00495
1661	0.00505
1662	0.00505
1663	0.00484
1664	0.0046
1665	0.00475
1666	0.00479
1667	0.00474
1668	0.00429
1669	0.00455
1670	0.00438
1671	0.00455
1672	0.00453
1673	0.00447
1674	0.00423
1675	0.00502
1676	0.00475
1677	0.00418
1678	0.00441
1679	0.00434
1680	0.00437
1681	0.00438
1682	0.00439
1683	0.00451
1684	0.00444
1685	0.00381
1686	0.00417
1687	0.00386
1688	0.00425
1689	0.00414
1690	0.00375
1691	0.00435
1692	0.00375
1693	0.00419
1694	0.00421
1695	0.00392
1696	0.00399
1697	0.00415
1698	0.00426
1699	0.00398
1700	0.00422
1701	0.00366
1702	0.00371
1703	0.00438
1704	0.00369
1705	0.00388
1706	0.00384
1707	0.00371
1708	0.00398
1709	0.00397
1710	0.00385
1711	0.00375
1712	0.00365
1713	0.0039
1714	0.00384
1715	0.00364
1716	0.00386
1717	0.00382
1718	0.00357
1719	0.00353
1720	0.00349
1721	0.00337
1722	0.00378
1723	0.00336
1724	0.00369
1725	0.00395
1726	0.00361
1727	0.00328
1728	0.00352
1729	0.00345
1730	0.00365
1731	0.00358
1732	0.00322
1733	0.00331
1734	0.0034
1735	0.00325
1736	0.00373
1737	0.00333
1738	0.00304
1739	0.00334
1740	0.0032
1741	0.00332
1742	0.00356
1743	0.00332
1744	0.00322
1745	0.00327
1746	0.00309
1747	0.00306
1748	0.00334
1749	0.00298
1750	0.00327
1751	0.00328
1752	0.00302
1753	0.00321
1754	0.00286
1755	0.00303
1756	0.00303
1757	0.00302
1758	0.00316
1759	0.00298
1760	0.00302
1761	0.00308
1762	0.00299
1763	0.00338
1764	0.00305
1765	0.00308
1766	0.00286
1767	0.00293
1768	0.00306
1769	0.00304
1770	0.0029
1771	0.00282
1772	0.00275
1773	0.00324
1774	0.00292
1775	0.00282
1776	0.00314
1777	0.00329
1778	0.00305
1779	0.00266
1780	0.00238
1781	0.00276
1782	0.00263
1783	0.0029
1784	0.00286
1785	0.00274
1786	0.00262
1787	0.00292
1788	0.00264
1789	0.00227
1790	0.00241
1791	0.00248
1792	0.00277
1793	0.00244
1794	0.00232
1795	0.00262
1796	0.00256
1797	0.00289
1798	0.00276
1799	0.00221
1800	0.00256
1801	0.00298
1802	0.00256
1803	0.00249
1804	0.00248
1805	0.00254
1806	0.00263
1807	0.00219
1808	0.00245
1809	0.00219
1810	0.00251
1811	0.00239
1812	0.00254
1813	0.0023
1814	0.00228
1815	0.00244
1816	0.00242
1817	0.00246
1818	0.00244
1819	0.00223
1820	0.00211
1821	0.00239
1822	0.00225
1823	0.00215
1824	0.00234
1825	0.0021
1826	0.00211
1827	0.00202
1828	0.00241
1829	0.00223
1830	0.00244
1831	0.00223
1832	0.0026
1833	0.00221
1834	0.00223
1835	0.00216
1836	0.00221
1837	0.00202
1838	0.00203
1839	0.00245
1840	0.00193
1841	0.00231
1842	0.00188
1843	0.00242
1844	0.00181
1845	0.00208
1846	0.00203
1847	0.00213
1848	0.00202
1849	0.0015
1850	0.00197
1851	0.0021
1852	0.00193
1853	0.00187
1854	0.00188
1855	0.00201
1856	0.00222
1857	0.0021
1858	0.00224
1859	0.00182
1860	0.00175
1861	0.00193
1862	0.00187
1863	0.00183
1864	0.00173
1865	0.00193
1866	0.00192
1867	0.00191
1868	0.00198
1869	0.00172
1870	0.00174
1871	0.00163
1872	0.00176
1873	0.00152
1874	0.00168
1875	0.00173
1876	0.00192
1877	0.00173
1878	0.00154
1879	0.00172
1880	0.00177
1881	0.00179
1882	0.00166
1883	0.00177
1884	0.00157
1885	0.00181
1886	0.002
1887	0.00152
1888	0.00185
1889	0.00194
1890	0.0018
1891	0.00181
1892	0.0017
1893	0.00177
1894	0.00164
1895	0.00157
1896	0.0014
1897	0.00166
1898	0.00176
1899	0.00174
1900	0.00174
1901	0.00144
1902	0.0018
1903	0.00154
1904	0.00159
1905	0.00163
1906	0.00157
1907	0.00162
1908	0.00167
1909	0.00157
1910	0.00183
1911	0.00148
1912	0.00146
1913	0.0014
1914	0.00136
1915	0.00125
1916	0.0014
1917	0.00156
1918	0.00128
1919	0.0015
1920	0.00143
1921	0.00173
1922	0.00146
1923	0.00143
1924	0.00145
1925	0.00146
1926	0.00153
1927	0.00144
1928	0.00137
1929	0.00129
1930	0.00136
1931	0.0014
1932	0.00148
1933	0.00154
1934	0.0014
1935	0.00144
1936	0.00143
1937	0.00111
1938	0.00131
1939	0.00128
1940	0.00142
1941	0.00133
1942	0.00122
1943	0.00139
1944	0.00131
1945	0.0014
1946	0.00127
1947	0.00131
1948	0.00123
1949	0.00123
1950	0.00122
1951	0.00137
1952	0.00122
1953	0.00133
1954	0.00127
1955	0.00124
1956	0.00111
1957	0.00103
1958	0.00151
1959	0.00135
1960	0.00135
1961	0.00133
1962	0.00143
1963	0.0012
1964	0.00126
1965	0.00122
1966	0.00145
1967	0.00116
1968	0.00123
1969	0.00121
1970	0.00126
1971	0.00123
1972	0.00122
1973	0.00141
1974	0.00126
1975	0.00131
1976	0.00116
1977	0.00105
1978	0.00121
1979	0.00119
1980	8.74073E-4
1981	0.00107
1982	0.00119
1983	0.00117
1984	0.00115
1985	0.00122
1986	0.00133
1987	0.00114
1988	0.00109
1989	0.00108
1990	0.00111
1991	9.55382E-4
1992	0.00109
1993	0.00125
1994	0.00122
1995	0.00111
1996	0.00125
1997	0.00119
1998	9.45218E-4
[truncated: 30,769 more rows]
