# Supplementary material for: Highly efficient exciton-exciton annihilation in single conjugated polymer chains
Source: Nat Commun. 2026 Jan 6;17:731. doi: 10.1038/s41467-025-67422-z (PMC12820388; doi:10.1038/s41467-025-67422-z)
Supplement: Supplementary file 3 — Source data [file 41467_2025_67422_MOESM3_ESM.zip › SI/FigS14/IRF-480nm.txt]

Time (ps)	Intensity - 480 nm
0	3.42176E-5
1	1.45425E-4
2	9.40983E-5
3	1.11207E-4
4	8.55439E-5
5	1.11207E-4
6	1.3687E-4
7	6.84351E-5
8	1.28316E-4
9	7.69895E-5
10	1.53979E-4
11	1.79642E-4
12	7.69895E-5
13	1.28316E-4
14	1.02653E-4
15	1.19762E-4
16	1.28316E-4
17	4.2772E-5
18	1.28316E-4
19	1.11207E-4
20	1.19762E-4
21	1.79642E-4
22	1.11207E-4
23	1.79642E-4
24	1.11207E-4
25	9.40983E-5
26	1.28316E-4
27	1.53979E-4
28	1.53979E-4
29	1.02653E-4
30	1.62533E-4
31	1.45425E-4
32	1.02653E-4
33	8.55439E-5
34	1.02653E-4
35	8.55439E-5
36	1.3687E-4
37	5.13264E-5
38	5.98808E-5
39	1.11207E-4
40	8.55439E-5
41	1.11207E-4
42	1.11207E-4
43	1.45425E-4
44	1.11207E-4
45	1.53979E-4
46	8.55439E-5
47	1.45425E-4
48	1.11207E-4
49	1.3687E-4
50	1.11207E-4
51	7.69895E-5
52	1.11207E-4
53	1.11207E-4
54	1.3687E-4
55	1.62533E-4
56	1.28316E-4
57	6.84351E-5
58	1.11207E-4
59	1.62533E-4
60	1.02653E-4
61	1.19762E-4
62	1.11207E-4
63	1.11207E-4
64	1.11207E-4
65	1.19762E-4
66	1.3687E-4
67	1.53979E-4
68	1.02653E-4
69	1.28316E-4
70	1.11207E-4
71	1.3687E-4
72	1.11207E-4
73	1.28316E-4
74	1.11207E-4
75	8.55439E-5
76	1.28316E-4
77	1.62533E-4
78	1.11207E-4
79	1.19762E-4
80	1.28316E-4
81	1.19762E-4
82	1.11207E-4
83	7.69895E-5
84	1.19762E-4
85	1.3687E-4
86	1.71088E-4
87	1.62533E-4
88	9.40983E-5
89	1.02653E-4
90	5.98808E-5
91	1.11207E-4
92	1.11207E-4
93	1.71088E-4
94	1.11207E-4
95	1.79642E-4
96	1.53979E-4
97	9.40983E-5
98	8.55439E-5
99	1.11207E-4
100	1.88197E-4
101	1.28316E-4
102	1.11207E-4
103	1.02653E-4
104	1.02653E-4
105	1.11207E-4
106	1.02653E-4
107	1.11207E-4
108	6.84351E-5
109	8.55439E-5
110	8.55439E-5
111	1.3687E-4
112	1.28316E-4
113	8.55439E-5
114	1.19762E-4
115	5.98808E-5
116	1.28316E-4
117	7.69895E-5
118	1.02653E-4
119	1.71088E-4
120	5.13264E-5
121	7.69895E-5
122	1.19762E-4
123	5.13264E-5
124	1.79642E-4
125	7.69895E-5
126	1.02653E-4
127	1.53979E-4
128	1.28316E-4
129	9.40983E-5
130	1.11207E-4
131	1.3687E-4
132	1.28316E-4
133	8.55439E-5
134	1.28316E-4
135	6.84351E-5
136	6.84351E-5
137	1.11207E-4
138	6.84351E-5
139	7.69895E-5
140	1.02653E-4
141	8.55439E-5
142	8.55439E-5
143	1.11207E-4
144	1.45425E-4
145	1.53979E-4
146	1.45425E-4
147	1.11207E-4
148	7.69895E-5
149	1.3687E-4
150	1.19762E-4
151	1.45425E-4
152	1.19762E-4
153	1.96751E-4
154	1.11207E-4
155	1.02653E-4
156	1.28316E-4
157	9.40983E-5
158	1.11207E-4
159	1.62533E-4
160	1.53979E-4
161	1.3687E-4
162	9.40983E-5
163	1.19762E-4
164	1.19762E-4
165	8.55439E-5
166	6.84351E-5
167	8.55439E-5
168	1.3687E-4
169	1.45425E-4
170	1.45425E-4
171	1.53979E-4
172	9.40983E-5
173	1.28316E-4
174	1.45425E-4
175	1.11207E-4
176	1.19762E-4
177	1.45425E-4
178	1.11207E-4
179	1.11207E-4
180	1.19762E-4
181	1.19762E-4
182	1.02653E-4
183	1.53979E-4
184	1.19762E-4
185	1.28316E-4
186	5.13264E-5
187	1.53979E-4
188	1.02653E-4
189	1.71088E-4
190	7.69895E-5
191	1.28316E-4
192	1.02653E-4
193	1.19762E-4
194	7.69895E-5
195	5.98808E-5
196	5.13264E-5
197	1.28316E-4
198	5.98808E-5
199	1.3687E-4
200	1.45425E-4
201	1.19762E-4
202	1.11207E-4
203	1.19762E-4
204	9.40983E-5
205	1.28316E-4
206	1.28316E-4
207	8.55439E-5
208	1.19762E-4
209	1.45425E-4
210	1.11207E-4
211	7.69895E-5
212	1.19762E-4
213	1.3687E-4
214	1.28316E-4
215	7.69895E-5
216	1.02653E-4
217	1.11207E-4
218	5.98808E-5
219	6.84351E-5
220	5.98808E-5
221	7.69895E-5
222	1.28316E-4
223	1.3687E-4
224	1.45425E-4
225	1.3687E-4
226	6.84351E-5
227	2.56632E-5
228	1.19762E-4
229	1.28316E-4
230	1.45425E-4
231	9.40983E-5
232	1.3687E-4
233	1.02653E-4
234	5.98808E-5
235	7.69895E-5
236	1.45425E-4
237	6.84351E-5
238	1.02653E-4
239	5.98808E-5
240	8.55439E-5
241	1.11207E-4
242	1.11207E-4
243	1.28316E-4
244	1.28316E-4
245	1.28316E-4
246	8.55439E-5
247	1.3687E-4
248	1.45425E-4
249	1.19762E-4
250	7.69895E-5
251	9.40983E-5
252	1.11207E-4
253	5.98808E-5
254	7.69895E-5
255	1.02653E-4
256	1.02653E-4
257	5.98808E-5
258	8.55439E-5
259	1.19762E-4
260	1.19762E-4
261	1.3687E-4
262	1.02653E-4
263	1.19762E-4
264	1.19762E-4
265	6.84351E-5
266	6.84351E-5
267	1.11207E-4
268	1.3687E-4
269	1.3687E-4
270	1.53979E-4
271	1.02653E-4
272	1.45425E-4
273	1.11207E-4
274	1.45425E-4
275	8.55439E-5
276	1.45425E-4
277	9.40983E-5
278	1.02653E-4
279	9.40983E-5
280	8.55439E-5
281	9.40983E-5
282	1.11207E-4
283	1.19762E-4
284	1.28316E-4
285	7.69895E-5
286	1.71088E-4
287	1.11207E-4
288	1.62533E-4
289	7.69895E-5
290	8.55439E-5
291	9.40983E-5
292	1.3687E-4
293	1.02653E-4
294	9.40983E-5
295	1.45425E-4
296	1.53979E-4
297	1.45425E-4
298	9.40983E-5
299	1.3687E-4
300	1.53979E-4
301	1.19762E-4
302	1.62533E-4
303	8.55439E-5
304	1.53979E-4
305	8.55439E-5
306	8.55439E-5
307	1.28316E-4
308	8.55439E-5
309	1.02653E-4
310	1.45425E-4
311	1.3687E-4
312	8.55439E-5
313	8.55439E-5
314	8.55439E-5
315	1.19762E-4
316	1.28316E-4
317	5.98808E-5
318	1.11207E-4
319	1.02653E-4
320	1.11207E-4
321	1.19762E-4
322	8.55439E-5
323	1.11207E-4
324	9.40983E-5
325	8.55439E-5
326	1.02653E-4
327	1.11207E-4
328	6.84351E-5
329	1.02653E-4
330	1.19762E-4
331	1.02653E-4
332	9.40983E-5
333	1.11207E-4
334	1.19762E-4
335	1.11207E-4
336	1.28316E-4
337	7.69895E-5
338	1.45425E-4
339	1.53979E-4
340	9.40983E-5
341	1.45425E-4
342	5.98808E-5
343	1.28316E-4
344	1.28316E-4
345	1.19762E-4
346	1.02653E-4
347	9.40983E-5
348	1.11207E-4
349	1.02653E-4
350	8.55439E-5
351	1.02653E-4
352	5.13264E-5
353	5.98808E-5
354	1.11207E-4
355	1.11207E-4
356	7.69895E-5
357	1.3687E-4
358	7.69895E-5
359	1.02653E-4
360	1.02653E-4
361	1.02653E-4
362	6.84351E-5
363	1.19762E-4
364	1.28316E-4
365	1.3687E-4
366	7.69895E-5
367	1.28316E-4
368	9.40983E-5
369	1.11207E-4
370	1.02653E-4
371	8.55439E-5
372	1.11207E-4
373	6.84351E-5
374	1.28316E-4
375	1.28316E-4
376	1.11207E-4
377	1.28316E-4
378	1.28316E-4
379	8.55439E-5
380	1.28316E-4
381	1.02653E-4
382	1.28316E-4
383	1.02653E-4
384	7.69895E-5
385	1.11207E-4
386	9.40983E-5
387	7.69895E-5
388	6.84351E-5
389	1.02653E-4
390	1.28316E-4
391	7.69895E-5
392	1.28316E-4
393	1.02653E-4
394	5.13264E-5
395	8.55439E-5
396	1.71088E-4
397	9.40983E-5
398	9.40983E-5
399	1.53979E-4
400	1.45425E-4
401	1.02653E-4
402	9.40983E-5
403	7.69895E-5
404	1.11207E-4
405	1.19762E-4
406	1.02653E-4
407	1.02653E-4
408	1.3687E-4
409	1.28316E-4
410	1.19762E-4
411	1.28316E-4
412	7.69895E-5
413	1.11207E-4
414	1.28316E-4
415	8.55439E-5
416	1.19762E-4
417	1.19762E-4
418	1.28316E-4
419	1.45425E-4
420	1.45425E-4
421	9.40983E-5
422	9.40983E-5
423	6.84351E-5
424	1.3687E-4
425	1.02653E-4
426	4.2772E-5
427	1.62533E-4
428	9.40983E-5
429	1.11207E-4
430	1.19762E-4
431	9.40983E-5
432	1.11207E-4
433	7.69895E-5
434	6.84351E-5
435	1.3687E-4
436	1.28316E-4
437	1.45425E-4
438	1.02653E-4
439	1.3687E-4
440	1.11207E-4
441	8.55439E-5
442	1.45425E-4
443	7.69895E-5
444	2.05305E-4
445	1.11207E-4
446	1.11207E-4
447	7.69895E-5
448	1.3687E-4
449	1.3687E-4
450	1.19762E-4
451	1.71088E-4
452	8.55439E-5
453	1.11207E-4
454	7.69895E-5
455	1.19762E-4
456	1.02653E-4
457	1.19762E-4
458	1.19762E-4
459	9.40983E-5
460	1.53979E-4
461	1.53979E-4
462	1.02653E-4
463	4.2772E-5
464	9.40983E-5
465	1.11207E-4
466	1.11207E-4
467	1.3687E-4
468	1.02653E-4
469	1.02653E-4
470	1.02653E-4
471	1.02653E-4
472	6.84351E-5
473	8.55439E-5
474	1.19762E-4
475	1.88197E-4
476	1.11207E-4
477	1.11207E-4
478	9.40983E-5
479	1.11207E-4
480	6.84351E-5
481	8.55439E-5
482	1.62533E-4
483	7.69895E-5
484	1.02653E-4
485	1.11207E-4
486	9.40983E-5
487	7.69895E-5
488	9.40983E-5
489	1.28316E-4
490	9.40983E-5
491	1.11207E-4
492	1.28316E-4
493	1.11207E-4
494	1.3687E-4
495	1.53979E-4
496	1.88197E-4
497	9.40983E-5
498	1.3687E-4
499	1.02653E-4
500	8.55439E-5
501	8.55439E-5
502	1.19762E-4
503	8.55439E-5
504	1.45425E-4
505	5.13264E-5
506	1.11207E-4
507	1.11207E-4
508	1.11207E-4
509	9.40983E-5
510	1.62533E-4
511	9.40983E-5
512	1.45425E-4
513	1.28316E-4
514	9.40983E-5
515	8.55439E-5
516	9.40983E-5
517	1.02653E-4
518	9.40983E-5
519	1.53979E-4
520	9.40983E-5
521	1.45425E-4
522	1.11207E-4
523	9.40983E-5
524	9.40983E-5
525	7.69895E-5
526	5.13264E-5
527	1.53979E-4
528	1.02653E-4
529	1.62533E-4
530	7.69895E-5
531	9.40983E-5
532	5.98808E-5
533	1.11207E-4
534	1.3687E-4
535	9.40983E-5
536	1.45425E-4
537	1.53979E-4
538	9.40983E-5
539	6.84351E-5
540	1.3687E-4
541	9.40983E-5
542	9.40983E-5
543	1.28316E-4
544	1.11207E-4
545	1.19762E-4
546	9.40983E-5
547	1.02653E-4
548	1.62533E-4
549	1.62533E-4
550	1.19762E-4
551	9.40983E-5
552	7.69895E-5
553	8.55439E-5
554	1.02653E-4
555	1.71088E-4
556	6.84351E-5
557	1.02653E-4
558	6.84351E-5
559	1.19762E-4
560	9.40983E-5
561	1.71088E-4
562	8.55439E-5
563	1.3687E-4
564	1.02653E-4
565	9.40983E-5
566	1.53979E-4
567	1.19762E-4
568	6.84351E-5
569	7.69895E-5
570	7.69895E-5
571	1.53979E-4
572	1.28316E-4
573	1.19762E-4
574	7.69895E-5
575	7.69895E-5
576	1.11207E-4
577	6.84351E-5
578	3.42176E-5
579	1.45425E-4
580	1.19762E-4
581	8.55439E-5
582	1.28316E-4
583	1.53979E-4
584	8.55439E-5
585	1.19762E-4
586	5.98808E-5
587	1.11207E-4
588	8.55439E-5
589	1.71088E-4
590	1.28316E-4
591	1.19762E-4
592	7.69895E-5
593	1.11207E-4
594	8.55439E-5
595	8.55439E-5
596	1.11207E-4
597	6.84351E-5
598	1.02653E-4
599	5.98808E-5
600	1.3687E-4
601	8.55439E-5
602	1.3687E-4
603	5.98808E-5
604	1.19762E-4
605	9.40983E-5
606	1.11207E-4
607	1.28316E-4
608	1.28316E-4
609	1.3687E-4
610	1.11207E-4
611	8.55439E-5
612	9.40983E-5
613	1.11207E-4
614	1.02653E-4
615	8.55439E-5
616	7.69895E-5
617	5.98808E-5
618	1.19762E-4
619	9.40983E-5
620	8.55439E-5
621	9.40983E-5
622	1.71088E-4
623	1.11207E-4
624	8.55439E-5
625	9.40983E-5
626	1.45425E-4
627	1.11207E-4
628	7.69895E-5
629	1.19762E-4
630	9.40983E-5
631	9.40983E-5
632	1.11207E-4
633	1.3687E-4
634	1.3687E-4
635	1.53979E-4
636	6.84351E-5
637	5.98808E-5
638	1.28316E-4
639	7.69895E-5
640	8.55439E-5
641	1.45425E-4
642	1.11207E-4
643	1.11207E-4
644	5.13264E-5
645	1.28316E-4
646	9.40983E-5
647	1.79642E-4
648	8.55439E-5
649	8.55439E-5
650	1.02653E-4
651	1.53979E-4
652	9.40983E-5
653	1.11207E-4
654	8.55439E-5
655	1.11207E-4
656	1.02653E-4
657	5.98808E-5
658	1.19762E-4
659	1.19762E-4
660	7.69895E-5
661	7.69895E-5
662	1.28316E-4
663	1.11207E-4
664	1.3687E-4
665	1.53979E-4
666	1.02653E-4
667	5.98808E-5
668	9.40983E-5
669	9.40983E-5
670	7.69895E-5
671	7.69895E-5
672	1.11207E-4
673	9.40983E-5
674	9.40983E-5
675	9.40983E-5
676	1.19762E-4
677	9.40983E-5
678	1.19762E-4
679	1.3687E-4
680	1.02653E-4
681	1.62533E-4
682	1.02653E-4
683	1.02653E-4
684	1.3687E-4
685	1.11207E-4
686	9.40983E-5
687	1.02653E-4
688	4.2772E-5
689	9.40983E-5
690	1.28316E-4
691	1.19762E-4
692	1.28316E-4
693	9.40983E-5
694	1.11207E-4
695	1.62533E-4
696	1.96751E-4
697	2.05305E-4
698	1.3687E-4
699	1.3687E-4
700	1.28316E-4
701	1.79642E-4
702	1.88197E-4
703	2.73741E-4
704	2.99404E-4
705	4.19165E-4
706	3.76393E-4
707	4.02056E-4
708	5.38927E-4
709	5.6459E-4
710	6.58688E-4
711	8.21222E-4
712	0.00101
713	0.00133
714	0.00198
715	0.0018
716	0.00223
717	0.0028
718	0.00336
719	0.00395
720	0.00464
721	0.00575
722	0.0066
723	0.00812
724	0.00943
725	0.01116
726	0.01376
727	0.01606
728	0.01772
729	0.02266
730	0.02641
731	0.03112
732	0.03564
733	0.04214
734	0.04858
735	0.05753
736	0.06581
737	0.0765
738	0.08921
739	0.1013
740	0.11347
741	0.12939
742	0.14939
743	0.16795
744	0.19133
745	0.21368
746	0.23958
747	0.26282
748	0.29324
749	0.32482
750	0.3594
751	0.39059
752	0.42598
753	0.46055
754	0.50137
755	0.53746
756	0.57406
757	0.61288
758	0.65141
759	0.69004
760	0.73091
761	0.7641
762	0.80304
763	0.833
764	0.86504
765	0.89014
766	0.92355
767	0.93879
768	0.95941
769	0.97514
770	0.98607
771	0.98836
772	0.99828
773	1
774	0.99997
775	0.9927
776	0.97687
777	0.97246
778	0.95412
779	0.93662
780	0.91558
781	0.89493
782	0.87342
783	0.8482
784	0.8241
785	0.79288
786	0.76436
787	0.73919
788	0.7073
789	0.6867
790	0.65732
791	0.62839
792	0.60472
793	0.57492
794	0.55336
795	0.5283
796	0.50391
797	0.47675
798	0.45554
799	0.43858
800	0.41644
801	0.39751
802	0.37927
803	0.36314
804	0.34492
805	0.3294
806	0.31759
807	0.30218
808	0.2928
809	0.2791
810	0.2684
811	0.25932
812	0.24859
813	0.23627
814	0.2313
815	0.22471
816	0.21949
817	0.20986
818	0.20655
819	0.19947
820	0.19453
821	0.18811
822	0.1856
823	0.18207
824	0.17921
825	0.1737
826	0.17103
827	0.16643
828	0.16769
829	0.16395
830	0.16256
831	0.16094
832	0.15927
833	0.15527
834	0.15373
835	0.15489
836	0.15276
837	0.15229
838	0.14976
839	0.15007
840	0.14911
841	0.1481
842	0.14741
843	0.14555
844	0.14464
845	0.1453
846	0.14654
847	0.14396
848	0.14347
849	0.14341
850	0.14182
851	0.14223
852	0.14271
853	0.14097
854	0.14065
855	0.13892
856	0.14012
857	0.14024
858	0.13909
859	0.14029
860	0.13897
861	0.13972
862	0.13796
863	0.13832
864	0.13807
865	0.13933
866	0.13508
867	0.13672
868	0.1363
869	0.13308
870	0.13702
871	0.13714
872	0.13618
873	0.13344
874	0.1344
875	0.13301
876	0.1343
877	0.13229
878	0.13147
879	0.13175
880	0.13554
881	0.13084
882	0.13281
883	0.13259
884	0.13193
885	0.13288
886	0.13105
887	0.13062
888	0.12923
889	0.13038
890	0.12968
891	0.12966
892	0.13001
893	0.12893
894	0.12837
895	0.12737
896	0.12785
897	0.12938
898	0.1283
899	0.12768
900	0.12633
901	0.1245
902	0.12501
903	0.12668
904	0.12713
905	0.12303
906	0.12614
907	0.12542
908	0.12479
909	0.12374
910	0.12316
911	0.12473
912	0.12095
913	0.12137
914	0.12228
915	0.12185
916	0.11991
917	0.12207
918	0.12205
919	0.11989
920	0.11944
921	0.11962
922	0.11922
923	0.11935
924	0.12033
925	0.11663
926	0.11711
927	0.11625
928	0.11835
929	0.11718
930	0.11682
931	0.11669
932	0.11554
933	0.11603
934	0.11398
935	0.11574
936	0.11455
937	0.11246
938	0.11425
939	0.11342
940	0.11184
941	0.11156
942	0.11299
943	0.11039
944	0.11183
945	0.11091
946	0.11053
947	0.11075
948	0.10914
949	0.10882
950	0.10808
951	0.10761
952	0.1078
953	0.10822
954	0.10776
955	0.10534
956	0.10619
957	0.10531
958	0.10426
959	0.10539
960	0.10637
961	0.10415
962	0.10464
963	0.10313
964	0.10353
965	0.10171
966	0.10359
967	0.10187
968	0.10257
969	0.10032
970	0.10061
971	0.09983
972	0.1006
973	0.09982
974	0.09885
975	0.09938
976	0.09933
977	0.09725
978	0.0972
979	0.09873
980	0.09739
981	0.09481
982	0.09533
983	0.09619
984	0.09704
985	0.09191
986	0.09222
987	0.09424
988	0.09253
989	0.0931
990	0.0922
991	0.09105
992	0.09282
993	0.09255
994	0.08982
995	0.09104
996	0.09007
997	0.09051
998	0.08887
999	0.08871
1000	0.08793
1001	0.08757
1002	0.08725
1003	0.087
1004	0.08751
1005	0.08696
1006	0.08538
1007	0.08618
1008	0.08465
1009	0.08637
1010	0.08531
1011	0.08501
1012	0.08446
1013	0.08406
1014	0.0823
1015	0.08447
1016	0.08267
1017	0.08274
1018	0.08276
1019	0.0824
1020	0.08189
1021	0.08013
1022	0.08075
1023	0.07921
1024	0.08049
1025	0.07716
1026	0.07803
1027	0.07921
1028	0.07763
1029	0.07684
1030	0.07812
1031	0.07637
1032	0.07568
1033	0.07649
1034	0.07587
1035	0.07558
1036	0.07468
1037	0.07461
1038	0.0758
1039	0.07495
1040	0.07402
1041	0.07453
1042	0.07446
1043	0.07329
1044	0.07376
1045	0.07265
1046	0.07197
1047	0.07104
1048	0.07216
1049	0.07174
1050	0.07057
1051	0.07266
1052	0.07103
1053	0.06949
1054	0.06795
1055	0.07046
1056	0.06948
1057	0.06885
1058	0.06833
1059	0.06702
1060	0.06755
1061	0.06697
1062	0.06728
1063	0.06592
1064	0.06734
1065	0.06581
1066	0.06546
1067	0.06515
1068	0.06506
1069	0.06555
1070	0.06661
1071	0.06551
1072	0.06413
1073	0.06402
1074	0.06406
1075	0.06414
1076	0.06183
1077	0.06287
1078	0.06317
1079	0.06231
1080	0.06102
1081	0.06196
1082	0.06061
1083	0.06195
1084	0.05969
1085	0.06155
1086	0.06028
1087	0.05826
1088	0.05922
1089	0.0596
1090	0.06045
1091	0.05796
1092	0.05861
1093	0.05869
1094	0.05785
1095	0.05757
1096	0.05734
1097	0.0572
1098	0.05698
1099	0.0565
1100	0.05736
1101	0.05667
1102	0.0555
1103	0.05541
1104	0.05592
1105	0.05473
1106	0.05454
1107	0.05378
1108	0.05341
1109	0.05378
1110	0.05315
1111	0.05315
1112	0.05334
1113	0.05211
1114	0.05311
1115	0.05147
1116	0.05191
1117	0.05077
1118	0.05174
1119	0.05231
1120	0.05109
1121	0.05141
1122	0.04957
1123	0.05145
1124	0.05144
1125	0.05023
1126	0.04897
1127	0.0499
1128	0.05085
1129	0.04931
1130	0.04791
1131	0.04932
1132	0.049
1133	0.04886
1134	0.04904
1135	0.0474
1136	0.04837
1137	0.04812
1138	0.04719
1139	0.04658
1140	0.04609
1141	0.0474
1142	0.04601
1143	0.04458
1144	0.04485
1145	0.04594
1146	0.04486
1147	0.04543
1148	0.04427
1149	0.04447
1150	0.0434
1151	0.04408
1152	0.04396
1153	0.04465
1154	0.04264
1155	0.04329
1156	0.04335
1157	0.04342
1158	0.0434
1159	0.04282
1160	0.04185
1161	0.04318
1162	0.042
1163	0.04156
1164	0.0408
1165	0.04036
1166	0.04176
1167	0.04183
1168	0.04151
1169	0.04106
1170	0.03991
1171	0.04147
1172	0.04006
1173	0.04016
1174	0.03961
1175	0.03976
1176	0.03853
1177	0.03885
1178	0.03934
1179	0.03841
1180	0.03963
1181	0.03843
1182	0.03717
1183	0.03895
1184	0.03828
1185	0.03748
1186	0.03702
1187	0.03703
1188	0.03757
1189	0.03646
1190	0.037
1191	0.03678
1192	0.03673
1193	0.0356
1194	0.0363
1195	0.0358
1196	0.03577
1197	0.03524
1198	0.03547
1199	0.03554
1200	0.03436
1201	0.03434
1202	0.03491
1203	0.0343
1204	0.03478
1205	0.03525
1206	0.03302
1207	0.03467
1208	0.03438
1209	0.03389
1210	0.03417
1211	0.03274
1212	0.03222
1213	0.03347
1214	0.03246
1215	0.03234
1216	0.03297
1217	0.03249
1218	0.03298
1219	0.03206
1220	0.03082
1221	0.03109
1222	0.03151
1223	0.03143
1224	0.03086
1225	0.03176
1226	0.031
1227	0.0311
1228	0.03008
1229	0.02993
1230	0.03019
1231	0.03039
1232	0.02974
1233	0.02968
1234	0.02999
1235	0.03055
1236	0.02944
1237	0.02952
1238	0.03001
1239	0.02987
1240	0.02931
1241	0.02856
1242	0.02806
1243	0.02787
1244	0.02858
1245	0.02804
1246	0.02838
1247	0.02724
1248	0.02835
1249	0.02789
1250	0.02826
1251	0.02664
1252	0.02661
1253	0.02759
1254	0.02715
1255	0.0265
1256	0.02658
1257	0.02646
1258	0.02675
1259	0.02678
1260	0.02622
1261	0.02698
1262	0.02581
1263	0.02543
1264	0.02545
1265	0.02587
1266	0.02485
1267	0.0249
1268	0.02458
1269	0.02478
1270	0.02506
1271	0.02489
1272	0.02557
1273	0.02494
1274	0.02553
1275	0.0246
1276	0.02518
1277	0.0242
1278	0.02445
1279	0.02347
1280	0.02372
1281	0.02302
1282	0.02366
1283	0.02435
1284	0.02284
1285	0.02325
1286	0.02331
1287	0.02309
1288	0.02287
1289	0.02258
1290	0.023
1291	0.02312
1292	0.0219
1293	0.02295
1294	0.02161
1295	0.02229
1296	0.0221
1297	0.02227
1298	0.02189
1299	0.02184
1300	0.02161
1301	0.02176
1302	0.02097
1303	0.02128
1304	0.02159
1305	0.02119
1306	0.02137
1307	0.02076
1308	0.02078
1309	0.02038
1310	0.02056
1311	0.02123
1312	0.01989
1313	0.0208
1314	0.02092
1315	0.02035
1316	0.01953
1317	0.02052
1318	0.02044
1319	0.02036
1320	0.01912
1321	0.02
1322	0.01975
1323	0.0199
1324	0.0198
1325	0.01936
1326	0.0194
1327	0.01949
1328	0.01943
1329	0.0192
1330	0.01819
1331	0.01822
1332	0.01848
1333	0.01802
1334	0.01796
1335	0.0185
1336	0.01913
1337	0.0181
1338	0.0188
1339	0.01787
1340	0.01805
1341	0.01785
1342	0.01843
1343	0.01732
1344	0.01802
1345	0.01734
1346	0.01855
1347	0.01743
1348	0.01752
1349	0.0174
1350	0.01748
1351	0.01805
1352	0.01746
1353	0.01666
1354	0.01641
1355	0.01691
1356	0.01707
1357	0.01725
1358	0.01663
1359	0.01663
1360	0.01678
1361	0.01714
1362	0.01639
1363	0.01597
1364	0.01627
1365	0.01642
1366	0.01575
1367	0.0156
1368	0.016
1369	0.01557
1370	0.0161
1371	0.01554
1372	0.01593
1373	0.01568
1374	0.01517
1375	0.01528
1376	0.01548
1377	0.01601
1378	0.01478
1379	0.0146
1380	0.01507
1381	0.01461
1382	0.01524
1383	0.01478
1384	0.01559
1385	0.01433
1386	0.01453
1387	0.01427
1388	0.01429
1389	0.01448
1390	0.01465
1391	0.01425
1392	0.01395
1393	0.01413
1394	0.0141
1395	0.01438
1396	0.01379
1397	0.01397
1398	0.01403
1399	0.01378
1400	0.01382
1401	0.01385
1402	0.01305
1403	0.01284
1404	0.01341
1405	0.01302
1406	0.01352
1407	0.01352
1408	0.01329
1409	0.01364
1410	0.01337
1411	0.01319
1412	0.01281
1413	0.01288
1414	0.01311
1415	0.0126
1416	0.01227
1417	0.01249
1418	0.01222
1419	0.01264
1420	0.01195
1421	0.01252
1422	0.01215
1423	0.01263
1424	0.01247
1425	0.01253
1426	0.01223
1427	0.01203
1428	0.01228
1429	0.01175
1430	0.0118
1431	0.01181
1432	0.01155
1433	0.01143
1434	0.01222
1435	0.01146
1436	0.01156
1437	0.01198
1438	0.01131
1439	0.01159
1440	0.01146
1441	0.01109
1442	0.01177
1443	0.01123
1444	0.01117
1445	0.01134
1446	0.01129
1447	0.01112
1448	0.01074
1449	0.01062
1450	0.01116
1451	0.01094
1452	0.01095
1453	0.01065
1454	0.0107
1455	0.01035
1456	0.01045
1457	0.01064
1458	0.01018
1459	0.0105
1460	0.01082
1461	0.01036
1462	0.01007
1463	0.01019
1464	0.00991
1465	0.00985
1466	0.01023
1467	0.00994
1468	0.00967
1469	0.00985
1470	0.00997
1471	0.00988
1472	0.00956
1473	0.0097
1474	0.0095
1475	0.00965
1476	0.00944
1477	0.00944
1478	0.00956
1479	0.00908
1480	0.00926
1481	0.00984
1482	0.00907
1483	0.00912
1484	0.00933
1485	0.00944
1486	0.00908
1487	0.00868
1488	0.00924
1489	0.0092
1490	0.0089
1491	0.00892
1492	0.00897
1493	0.00916
1494	0.00873
1495	0.00855
1496	0.00882
1497	0.00867
1498	0.00824
1499	0.00873
1500	0.00877
1501	0.00827
1502	0.00822
1503	0.00793
1504	0.00874
1505	0.00831
1506	0.00855
1507	0.00825
1508	0.00798
1509	0.0081
1510	0.00825
1511	0.00837
1512	0.00817
1513	0.00808
1514	0.00798
1515	0.00796
1516	0.0082
1517	0.0078
1518	0.00756
1519	0.00786
1520	0.00772
1521	0.00789
1522	0.00817
1523	0.00795
1524	0.00767
1525	0.00772
1526	0.00772
1527	0.00759
1528	0.0076
1529	0.00766
1530	0.00733
1531	0.00739
1532	0.00754
1533	0.00731
1534	0.00782
1535	0.00703
1536	0.00704
1537	0.00775
1538	0.00712
1539	0.00703
1540	0.00676
1541	0.00722
1542	0.007
1543	0.00711
1544	0.00692
1545	0.00689
1546	0.00725
1547	0.00678
1548	0.00673
1549	0.00659
1550	0.00659
1551	0.00713
1552	0.00697
1553	0.00672
1554	0.00642
1555	0.0064
1556	0.00664
1557	0.00704
1558	0.00657
1559	0.00656
1560	0.00619
1561	0.00614
1562	0.00645
1563	0.00674
1564	0.00628
1565	0.00637
1566	0.00656
1567	0.00658
1568	0.00653
1569	0.00601
1570	0.00638
1571	0.00607
1572	0.00624
1573	0.00609
1574	0.00618
1575	0.00605
1576	0.00661
1577	0.00602
1578	0.00599
1579	0.0064
1580	0.00588
1581	0.0059
1582	0.00574
1583	0.00617
1584	0.00559
1585	0.00603
1586	0.00547
1587	0.00555
1588	0.00607
1589	0.00553
1590	0.006
1591	0.00558
1592	0.0058
1593	0.00524
1594	0.00559
1595	0.00523
1596	0.0056
1597	0.00559
1598	0.00553
1599	0.00565
1600	0.00521
1601	0.00533
1602	0.00558
1603	0.00542
1604	0.00499
1605	0.00521
1606	0.00517
1607	0.00504
1608	0.00522
1609	0.0053
1610	0.00506
1611	0.00543
1612	0.00547
1613	0.00568
1614	0.00482
1615	0.00524
1616	0.00477
1617	0.00509
1618	0.0052
1619	0.00529
1620	0.00506
1621	0.00482
1622	0.00515
1623	0.00464
1624	0.00481
1625	0.00465
1626	0.0049
1627	0.00488
1628	0.00459
1629	0.00488
1630	0.00421
1631	0.00442
1632	0.00465
1633	0.00457
1634	0.00483
1635	0.00463
1636	0.00477
1637	0.00463
1638	0.00476
1639	0.00458
1640	0.0044
1641	0.0046
1642	0.00468
1643	0.00441
1644	0.00469
1645	0.00447
1646	0.0046
1647	0.00448
1648	0.00466
1649	0.00459
1650	0.00456
1651	0.00446
1652	0.00434
1653	0.00465
1654	0.00404
1655	0.00454
1656	0.00428
1657	0.00437
1658	0.00402
1659	0.00399
1660	0.0042
1661	0.00426
1662	0.00444
1663	0.00418
1664	0.00434
1665	0.00389
1666	0.00405
1667	0.00402
1668	0.00406
1669	0.004
1670	0.00423
1671	0.00447
1672	0.00415
1673	0.00371
1674	0.00378
1675	0.00421
1676	0.00366
1677	0.00384
1678	0.00411
1679	0.0037
1680	0.00385
1681	0.00394
1682	0.00376
1683	0.00388
1684	0.00375
1685	0.00381
1686	0.00396
1687	0.00395
1688	0.00365
1689	0.00336
1690	0.00371
1691	0.00379
1692	0.00376
1693	0.00347
1694	0.00351
1695	0.00373
1696	0.00343
1697	0.00334
1698	0.00353
1699	0.00334
1700	0.00327
1701	0.00387
1702	0.00344
1703	0.00328
1704	0.0034
1705	0.00346
1706	0.00317
1707	0.00328
1708	0.00334
1709	0.00331
1710	0.00334
1711	0.00345
1712	0.00345
1713	0.00347
1714	0.00346
1715	0.00325
1716	0.00297
1717	0.00351
1718	0.00328
1719	0.00306
1720	0.00319
1721	0.00343
1722	0.00282
1723	0.00298
1724	0.00316
1725	0.00317
1726	0.00346
1727	0.00315
1728	0.0034
1729	0.00264
1730	0.00309
1731	0.00322
1732	0.00317
1733	0.0028
1734	0.00315
1735	0.00293
1736	0.00282
1737	0.00317
1738	0.00263
1739	0.00282
1740	0.00297
1741	0.00283
1742	0.003
1743	0.003
1744	0.00281
1745	0.00311
1746	0.00276
1747	0.00274
1748	0.00288
1749	0.00295
1750	0.0026
1751	0.00301
1752	0.00275
1753	0.00299
1754	0.00295
1755	0.00253
1756	0.00288
1757	0.00289
1758	0.00312
1759	0.00257
1760	0.00266
1761	0.00265
1762	0.00282
1763	0.00265
1764	0.00265
1765	0.00253
1766	0.0026
1767	0.00256
1768	0.00244
1769	0.00264
1770	0.00244
1771	0.00279
1772	0.00235
1773	0.00268
1774	0.00266
1775	0.00235
1776	0.00251
1777	0.0025
1778	0.0026
1779	0.00234
1780	0.0024
1781	0.00217
1782	0.00247
1783	0.00248
1784	0.00225
1785	0.00234
1786	0.00237
1787	0.00213
1788	0.00231
1789	0.00238
1790	0.00243
1791	0.00244
1792	0.00229
1793	0.00228
1794	0.00246
1795	0.00204
1796	0.00219
1797	0.00231
1798	0.00201
1799	0.00222
1800	0.00217
1801	0.00222
1802	0.00226
1803	0.00218
1804	0.0023
1805	0.00212
1806	0.0021
1807	0.00224
1808	0.00222
1809	0.00215
1810	0.00204
1811	0.00226
1812	0.00219
1813	0.00234
1814	0.00218
1815	0.00183
1816	0.00228
1817	0.00204
1818	0.00214
1819	0.0021
1820	0.00204
1821	0.00218
1822	0.00207
1823	0.00218
1824	0.00194
1825	0.00197
1826	0.00194
1827	0.00232
1828	0.00192
1829	0.00195
1830	0.00206
1831	0.00197
1832	0.00175
1833	0.002
1834	0.00203
1835	0.002
1836	0.00174
1837	0.0019
1838	0.00198
1839	0.00211
1840	0.00199
1841	0.00177
1842	0.00174
1843	0.00186
1844	0.00191
1845	0.00228
1846	0.00189
1847	0.00179
1848	0.00184
1849	0.00176
1850	0.00204
1851	0.00174
1852	0.00199
1853	0.00183
1854	0.00165
1855	0.00182
1856	0.0017
1857	0.00174
1858	0.00195
1859	0.00188
1860	0.0016
1861	0.00164
1862	0.00179
1863	0.00168
1864	0.00164
1865	0.00167
1866	0.00175
1867	0.00178
1868	0.00168
1869	0.00186
1870	0.0017
1871	0.00186
1872	0.00166
1873	0.00161
1874	0.00176
1875	0.00175
1876	0.00156
1877	0.00168
1878	0.00134
1879	0.00156
1880	0.00176
1881	0.00172
1882	0.00167
1883	0.00171
1884	0.00166
1885	0.00161
1886	0.00182
1887	0.00151
1888	0.00132
1889	0.00178
1890	0.00163
1891	0.00163
1892	0.00154
1893	0.00133
1894	0.00178
1895	0.00159
1896	0.00154
1897	0.00158
1898	0.00138
1899	0.00154
1900	0.00142
1901	0.0015
1902	0.00135
1903	0.00145
1904	0.00138
1905	0.00144
1906	0.00162
1907	0.0015
1908	0.00118
1909	0.00132
1910	0.00145
1911	0.00152
1912	0.00133
1913	0.00144
1914	0.00142
1915	0.00145
1916	0.00133
1917	0.00138
1918	0.00139
1919	0.00163
1920	0.00128
1921	0.00129
1922	0.00118
1923	0.00121
1924	0.00155
1925	0.00121
1926	0.00146
1927	0.0014
1928	0.00127
1929	0.00134
1930	0.00122
1931	0.00126
1932	0.00121
1933	0.00113
1934	0.00117
1935	0.00124
1936	0.00105
1937	0.00127
1938	0.0013
1939	0.00126
1940	0.00125
1941	0.00104
1942	0.00115
1943	0.00124
1944	0.00122
1945	0.00121
1946	0.00124
1947	0.0012
1948	0.00128
1949	9.75201E-4
1950	0.0011
1951	0.00123
1952	0.00132
1953	0.00129
1954	0.00105
1955	0.00118
1956	9.75201E-4
1957	0.00121
1958	0.00126
1959	0.00121
1960	0.0011
1961	0.00103
1962	0.00115
1963	0.00111
1964	0.00107
1965	0.00121
1966	0.00106
1967	0.00109
1968	0.00121
1969	0.00126
1970	0.00126
1971	0.00117
1972	0.00128
1973	0.0011
1974	0.0011
1975	0.00109
1976	0.00109
1977	0.00111
1978	0.00104
1979	0.00122
1980	0.00117
1981	0.001
1982	0.00119
1983	0.00121
1984	0.00106
1985	0.0012
1986	0.00104
1987	0.00109
1988	0.00115
1989	0.00109
1990	0.00104
1991	9.66646E-4
1992	9.75201E-4
1993	9.66646E-4
1994	9.23874E-4
1995	0.00109
1996	9.49538E-4
1997	0.00102
1998	0.00104
[truncated: 30,769 more rows]
