# Supplementary material for: Highly efficient exciton-exciton annihilation in single conjugated polymer chains
Source: Nat Commun. 2026 Jan 6;17:731. doi: 10.1038/s41467-025-67422-z (PMC12820388; doi:10.1038/s41467-025-67422-z)
Supplement: Supplementary file 3 — Source data [file 41467_2025_67422_MOESM3_ESM.zip › SI/FigS14/IRF-500nm.txt]

Time (ps)	Intensity - 500 nm
0	1.38609E-5
1	1.03957E-4
2	1.24748E-4
3	1.17817E-4
4	6.93044E-5
5	1.31678E-4
6	6.2374E-5
7	6.2374E-5
8	5.54435E-5
9	9.70261E-5
10	7.62348E-5
11	1.10887E-4
12	8.31653E-5
13	9.70261E-5
14	5.54435E-5
15	9.70261E-5
16	8.31653E-5
17	1.10887E-4
18	9.70261E-5
19	1.24748E-4
20	6.2374E-5
21	1.594E-4
22	8.31653E-5
23	1.31678E-4
24	1.03957E-4
25	9.70261E-5
26	6.2374E-5
27	1.17817E-4
28	9.00957E-5
29	5.54435E-5
30	1.5247E-4
31	1.10887E-4
32	1.17817E-4
33	7.62348E-5
34	1.03957E-4
35	7.62348E-5
36	4.15826E-5
37	6.93044E-5
38	1.03957E-4
39	8.31653E-5
40	1.10887E-4
41	6.93044E-5
42	1.10887E-4
43	1.10887E-4
44	8.31653E-5
45	1.03957E-4
46	1.17817E-4
47	1.24748E-4
48	1.10887E-4
49	7.62348E-5
50	1.03957E-4
51	9.00957E-5
52	9.70261E-5
53	1.10887E-4
54	1.5247E-4
55	6.93044E-5
56	1.03957E-4
57	6.2374E-5
58	1.17817E-4
59	7.62348E-5
60	8.31653E-5
61	1.03957E-4
62	1.10887E-4
63	9.70261E-5
64	8.31653E-5
65	6.2374E-5
66	7.62348E-5
67	9.00957E-5
68	5.54435E-5
69	1.10887E-4
70	1.17817E-4
71	1.03957E-4
72	5.54435E-5
73	9.70261E-5
74	6.93044E-5
75	1.24748E-4
76	1.03957E-4
77	9.70261E-5
78	9.00957E-5
79	8.31653E-5
80	9.70261E-5
81	9.00957E-5
82	9.70261E-5
83	5.54435E-5
84	8.31653E-5
85	6.93044E-5
86	8.31653E-5
87	8.31653E-5
88	6.93044E-5
89	1.17817E-4
90	9.00957E-5
91	4.15826E-5
92	5.54435E-5
93	1.24748E-4
94	1.31678E-4
95	7.62348E-5
96	7.62348E-5
97	9.00957E-5
98	8.31653E-5
99	1.10887E-4
100	1.5247E-4
101	1.17817E-4
102	6.93044E-5
103	1.03957E-4
104	1.24748E-4
105	5.54435E-5
106	1.31678E-4
107	5.54435E-5
108	9.70261E-5
109	6.93044E-5
110	9.00957E-5
111	1.10887E-4
112	9.00957E-5
113	8.31653E-5
114	1.10887E-4
115	1.10887E-4
116	4.85131E-5
117	8.31653E-5
118	1.03957E-4
119	6.2374E-5
120	9.00957E-5
121	9.00957E-5
122	1.17817E-4
123	9.00957E-5
124	5.54435E-5
125	6.2374E-5
126	6.2374E-5
127	1.03957E-4
128	8.31653E-5
129	6.2374E-5
130	4.85131E-5
131	5.54435E-5
132	7.62348E-5
133	8.31653E-5
134	9.70261E-5
135	3.46522E-5
136	1.31678E-4
137	7.62348E-5
138	9.00957E-5
139	1.31678E-4
140	1.03957E-4
141	1.66331E-4
142	9.70261E-5
143	1.24748E-4
144	6.2374E-5
145	6.93044E-5
146	9.70261E-5
147	8.31653E-5
148	6.93044E-5
149	5.54435E-5
150	8.31653E-5
151	7.62348E-5
152	4.85131E-5
153	8.31653E-5
154	7.62348E-5
155	9.00957E-5
156	7.62348E-5
157	6.2374E-5
158	1.31678E-4
159	1.03957E-4
160	5.54435E-5
161	1.10887E-4
162	1.24748E-4
163	7.62348E-5
164	6.2374E-5
165	1.17817E-4
166	5.54435E-5
167	9.70261E-5
168	1.10887E-4
169	9.00957E-5
170	9.00957E-5
171	1.31678E-4
172	1.594E-4
173	1.31678E-4
174	1.10887E-4
175	1.17817E-4
176	8.31653E-5
177	7.62348E-5
178	1.03957E-4
179	1.31678E-4
180	1.5247E-4
181	9.00957E-5
182	4.85131E-5
183	5.54435E-5
184	1.24748E-4
185	1.10887E-4
186	6.93044E-5
187	8.31653E-5
188	6.93044E-5
189	6.93044E-5
190	9.00957E-5
191	8.31653E-5
192	1.17817E-4
193	1.10887E-4
194	9.00957E-5
195	9.70261E-5
196	6.93044E-5
197	7.62348E-5
198	1.10887E-4
199	6.93044E-5
200	9.00957E-5
201	6.2374E-5
202	1.38609E-4
203	9.00957E-5
204	6.93044E-5
205	1.03957E-4
206	9.00957E-5
207	4.85131E-5
208	7.62348E-5
209	1.10887E-4
210	1.03957E-4
211	9.70261E-5
212	1.03957E-4
213	1.31678E-4
214	1.10887E-4
215	1.38609E-4
216	1.45539E-4
217	6.93044E-5
218	9.70261E-5
219	5.54435E-5
220	1.24748E-4
221	1.03957E-4
222	1.5247E-4
223	1.24748E-4
224	1.38609E-4
225	1.03957E-4
226	7.62348E-5
227	6.93044E-5
228	7.62348E-5
229	5.54435E-5
230	1.10887E-4
231	8.31653E-5
232	1.03957E-4
233	1.38609E-4
234	1.38609E-4
235	6.93044E-5
236	9.70261E-5
237	1.5247E-4
238	6.93044E-5
239	9.00957E-5
240	9.00957E-5
241	9.00957E-5
242	7.62348E-5
243	8.31653E-5
244	4.85131E-5
245	6.93044E-5
246	9.70261E-5
247	6.2374E-5
248	8.31653E-5
249	1.17817E-4
250	9.70261E-5
251	1.17817E-4
252	9.70261E-5
253	1.03957E-4
254	9.00957E-5
255	1.17817E-4
256	9.70261E-5
257	1.17817E-4
258	8.31653E-5
259	7.62348E-5
260	5.54435E-5
261	1.38609E-4
262	9.00957E-5
263	6.2374E-5
264	1.10887E-4
265	5.54435E-5
266	1.24748E-4
267	5.54435E-5
268	1.03957E-4
269	9.00957E-5
270	1.03957E-4
271	9.70261E-5
272	1.73261E-4
273	4.85131E-5
274	6.2374E-5
275	3.46522E-5
276	4.85131E-5
277	1.10887E-4
278	1.31678E-4
279	7.62348E-5
280	1.24748E-4
281	6.2374E-5
282	1.10887E-4
283	1.03957E-4
284	1.38609E-4
285	1.03957E-4
286	8.31653E-5
287	9.00957E-5
288	1.66331E-4
289	1.10887E-4
290	1.03957E-4
291	9.70261E-5
292	1.45539E-4
293	1.03957E-4
294	1.17817E-4
295	9.70261E-5
296	6.2374E-5
297	1.10887E-4
298	1.24748E-4
299	1.10887E-4
300	1.10887E-4
301	9.70261E-5
302	9.70261E-5
303	8.31653E-5
304	1.03957E-4
305	9.70261E-5
306	6.93044E-5
307	1.10887E-4
308	9.00957E-5
309	1.03957E-4
310	1.03957E-4
311	1.10887E-4
312	9.00957E-5
313	9.00957E-5
314	9.70261E-5
315	1.31678E-4
316	1.17817E-4
317	1.10887E-4
318	5.54435E-5
319	1.10887E-4
320	9.00957E-5
321	8.31653E-5
322	7.62348E-5
323	1.10887E-4
324	9.70261E-5
325	8.31653E-5
326	1.10887E-4
327	9.00957E-5
328	8.31653E-5
329	7.62348E-5
330	1.38609E-4
331	6.93044E-5
332	1.03957E-4
333	6.93044E-5
334	8.31653E-5
335	1.03957E-4
336	1.17817E-4
337	1.5247E-4
338	1.31678E-4
339	6.93044E-5
340	9.70261E-5
341	9.00957E-5
342	1.10887E-4
343	8.31653E-5
344	1.10887E-4
345	6.2374E-5
346	1.24748E-4
347	8.31653E-5
348	6.2374E-5
349	1.10887E-4
350	1.10887E-4
351	1.17817E-4
352	1.17817E-4
353	9.70261E-5
354	1.17817E-4
355	8.31653E-5
356	1.17817E-4
357	1.24748E-4
358	1.17817E-4
359	1.03957E-4
360	5.54435E-5
361	1.03957E-4
362	1.03957E-4
363	1.24748E-4
364	9.00957E-5
365	1.10887E-4
366	4.85131E-5
367	1.31678E-4
368	9.00957E-5
369	9.70261E-5
370	1.10887E-4
371	5.54435E-5
372	1.24748E-4
373	1.03957E-4
374	1.10887E-4
375	6.93044E-5
376	6.93044E-5
377	1.03957E-4
378	9.70261E-5
379	8.31653E-5
380	7.62348E-5
381	1.31678E-4
382	1.03957E-4
383	1.10887E-4
384	1.03957E-4
385	6.93044E-5
386	6.93044E-5
387	7.62348E-5
388	6.93044E-5
389	6.2374E-5
390	9.70261E-5
391	1.17817E-4
392	1.10887E-4
393	5.54435E-5
394	9.00957E-5
395	9.70261E-5
396	6.2374E-5
397	1.03957E-4
398	1.31678E-4
399	6.2374E-5
400	1.31678E-4
401	8.31653E-5
402	9.70261E-5
403	1.17817E-4
404	6.2374E-5
405	1.17817E-4
406	7.62348E-5
407	9.70261E-5
408	1.17817E-4
409	6.93044E-5
410	9.00957E-5
411	9.70261E-5
412	1.17817E-4
413	1.17817E-4
414	9.70261E-5
415	9.70261E-5
416	3.46522E-5
417	9.00957E-5
418	1.10887E-4
419	1.03957E-4
420	9.00957E-5
421	9.00957E-5
422	9.00957E-5
423	5.54435E-5
424	6.93044E-5
425	7.62348E-5
426	1.24748E-4
427	9.00957E-5
428	1.03957E-4
429	1.03957E-4
430	4.85131E-5
431	8.31653E-5
432	6.93044E-5
433	6.93044E-5
434	9.00957E-5
435	1.03957E-4
436	3.46522E-5
437	1.03957E-4
438	1.10887E-4
439	9.70261E-5
440	8.31653E-5
441	9.00957E-5
442	1.10887E-4
443	9.00957E-5
444	7.62348E-5
445	6.2374E-5
446	8.31653E-5
447	1.5247E-4
448	1.17817E-4
449	1.45539E-4
450	9.00957E-5
451	9.70261E-5
452	9.00957E-5
453	1.31678E-4
454	1.17817E-4
455	1.03957E-4
456	4.15826E-5
457	8.31653E-5
458	1.17817E-4
459	1.10887E-4
460	1.03957E-4
461	9.00957E-5
462	1.10887E-4
463	8.31653E-5
464	6.93044E-5
465	5.54435E-5
466	5.54435E-5
467	7.62348E-5
468	1.03957E-4
469	1.03957E-4
470	8.31653E-5
471	1.03957E-4
472	4.85131E-5
473	1.10887E-4
474	5.54435E-5
475	8.31653E-5
476	8.31653E-5
477	5.54435E-5
478	1.03957E-4
479	1.17817E-4
480	9.00957E-5
481	1.24748E-4
482	8.31653E-5
483	1.24748E-4
484	8.31653E-5
485	8.31653E-5
486	1.31678E-4
487	9.70261E-5
488	7.62348E-5
489	9.70261E-5
490	5.54435E-5
491	4.15826E-5
492	6.2374E-5
493	6.93044E-5
494	4.85131E-5
495	1.10887E-4
496	1.10887E-4
497	7.62348E-5
498	1.10887E-4
499	7.62348E-5
500	8.31653E-5
501	6.2374E-5
502	7.62348E-5
503	1.03957E-4
504	6.2374E-5
505	6.2374E-5
506	6.93044E-5
507	1.10887E-4
508	1.24748E-4
509	8.31653E-5
510	1.10887E-4
511	7.62348E-5
512	1.31678E-4
513	5.54435E-5
514	9.70261E-5
515	1.10887E-4
516	1.17817E-4
517	1.03957E-4
518	7.62348E-5
519	9.00957E-5
520	1.24748E-4
521	1.17817E-4
522	5.54435E-5
523	1.5247E-4
524	1.38609E-4
525	8.31653E-5
526	1.10887E-4
527	9.70261E-5
528	1.31678E-4
529	6.2374E-5
530	9.00957E-5
531	9.70261E-5
532	9.00957E-5
533	1.03957E-4
534	9.00957E-5
535	8.31653E-5
536	8.31653E-5
537	9.00957E-5
538	9.70261E-5
539	1.31678E-4
540	6.93044E-5
541	1.03957E-4
542	8.31653E-5
543	9.70261E-5
544	9.00957E-5
545	1.10887E-4
546	9.00957E-5
547	9.70261E-5
548	4.85131E-5
549	8.31653E-5
550	9.70261E-5
551	7.62348E-5
552	1.31678E-4
553	6.93044E-5
554	1.24748E-4
555	6.2374E-5
556	9.00957E-5
557	5.54435E-5
558	8.31653E-5
559	7.62348E-5
560	1.24748E-4
561	6.93044E-5
562	1.17817E-4
563	9.00957E-5
564	8.31653E-5
565	7.62348E-5
566	6.93044E-5
567	1.45539E-4
568	6.93044E-5
569	1.31678E-4
570	1.03957E-4
571	6.93044E-5
572	1.03957E-4
573	6.2374E-5
574	1.17817E-4
575	9.70261E-5
576	7.62348E-5
577	1.17817E-4
578	9.00957E-5
579	6.93044E-5
580	4.85131E-5
581	9.00957E-5
582	9.70261E-5
583	6.2374E-5
584	5.54435E-5
585	9.70261E-5
586	9.70261E-5
587	1.10887E-4
588	9.70261E-5
589	9.70261E-5
590	1.03957E-4
591	1.17817E-4
592	6.2374E-5
593	1.10887E-4
594	6.2374E-5
595	8.31653E-5
596	9.70261E-5
597	1.24748E-4
598	9.70261E-5
599	7.62348E-5
600	1.10887E-4
601	9.70261E-5
602	6.93044E-5
603	9.70261E-5
604	9.70261E-5
605	7.62348E-5
606	1.38609E-4
607	9.70261E-5
608	7.62348E-5
609	7.62348E-5
610	1.24748E-4
611	6.2374E-5
612	9.00957E-5
613	7.62348E-5
614	1.10887E-4
615	9.70261E-5
616	9.00957E-5
617	5.54435E-5
618	1.45539E-4
619	1.10887E-4
620	9.00957E-5
621	7.62348E-5
622	9.00957E-5
623	9.00957E-5
624	1.17817E-4
625	1.03957E-4
626	8.31653E-5
627	9.00957E-5
628	1.10887E-4
629	6.2374E-5
630	4.85131E-5
631	1.03957E-4
632	8.31653E-5
633	6.2374E-5
634	1.31678E-4
635	9.70261E-5
636	4.85131E-5
637	9.70261E-5
638	1.24748E-4
639	7.62348E-5
640	1.17817E-4
641	7.62348E-5
642	7.62348E-5
643	1.17817E-4
644	1.03957E-4
645	6.2374E-5
646	1.03957E-4
647	1.03957E-4
648	4.15826E-5
649	6.93044E-5
650	1.03957E-4
651	7.62348E-5
652	9.00957E-5
653	1.10887E-4
654	1.17817E-4
655	1.03957E-4
656	9.00957E-5
657	9.00957E-5
658	1.03957E-4
659	1.03957E-4
660	1.17817E-4
661	1.31678E-4
662	9.00957E-5
663	1.17817E-4
664	1.17817E-4
665	1.38609E-4
666	1.24748E-4
667	1.45539E-4
668	1.31678E-4
669	1.594E-4
670	1.73261E-4
671	2.14844E-4
672	2.91078E-4
673	2.91078E-4
674	3.1187E-4
675	3.95035E-4
676	4.22757E-4
677	5.61366E-4
678	6.3067E-4
679	8.66305E-4
680	8.80166E-4
681	9.21748E-4
682	0.00123
683	0.00153
684	0.0019
685	0.00256
686	0.00295
687	0.00351
688	0.00385
689	0.00474
690	0.00598
691	0.00719
692	0.00814
693	0.00979
694	0.01122
695	0.01372
696	0.0163
697	0.01929
698	0.02333
699	0.02723
700	0.03024
701	0.03569
702	0.04211
703	0.04898
704	0.05658
705	0.06637
706	0.07534
707	0.08627
708	0.10002
709	0.11316
710	0.13005
711	0.1441
712	0.16335
713	0.18366
714	0.20973
715	0.23166
716	0.2568
717	0.28246
718	0.31622
719	0.34159
720	0.37693
721	0.41156
722	0.44856
723	0.48368
724	0.518
725	0.55953
726	0.5969
727	0.63199
728	0.66979
729	0.70922
730	0.74179
731	0.77962
732	0.81009
733	0.84304
734	0.87159
735	0.8969
736	0.92241
737	0.94061
738	0.96014
739	0.97255
740	0.98676
741	0.99441
742	0.99592
743	1
744	0.99885
745	0.99195
746	0.98181
747	0.97399
748	0.95858
749	0.94222
750	0.92204
751	0.90691
752	0.8754
753	0.86356
754	0.82871
755	0.80299
756	0.7786
757	0.75362
758	0.72425
759	0.69244
760	0.6677
761	0.63876
762	0.61494
763	0.58092
764	0.5627
765	0.53728
766	0.50876
767	0.48469
768	0.46348
769	0.44058
770	0.41716
771	0.40323
772	0.3823
773	0.35904
774	0.34324
775	0.32775
776	0.31235
777	0.29748
778	0.28591
779	0.27237
780	0.26109
781	0.25112
782	0.24026
783	0.22882
784	0.22089
785	0.21256
786	0.20428
787	0.19551
788	0.19184
789	0.1863
790	0.18104
791	0.17642
792	0.17075
793	0.16838
794	0.16069
795	0.15844
796	0.15937
797	0.15202
798	0.14952
799	0.14705
800	0.14537
801	0.14339
802	0.14011
803	0.13711
804	0.13754
805	0.13291
806	0.13324
807	0.13168
808	0.13144
809	0.12942
810	0.12815
811	0.12681
812	0.12542
813	0.12511
814	0.125
815	0.12376
816	0.12131
817	0.12328
818	0.12175
819	0.11949
820	0.1199
821	0.11983
822	0.11861
823	0.11613
824	0.11649
825	0.11895
826	0.11532
827	0.11476
828	0.11484
829	0.1143
830	0.11465
831	0.11395
832	0.11281
833	0.11228
834	0.11374
835	0.11141
836	0.11164
837	0.10982
838	0.11011
839	0.11073
840	0.10948
841	0.10869
842	0.10844
843	0.10843
844	0.108
845	0.10848
846	0.10649
847	0.10658
848	0.10647
849	0.10494
850	0.10754
851	0.10492
852	0.10436
853	0.10518
854	0.10413
855	0.10489
856	0.10293
857	0.10354
858	0.1034
859	0.10293
860	0.10288
861	0.10243
862	0.10222
863	0.10166
864	0.1018
865	0.09976
866	0.10055
867	0.10119
868	0.09974
869	0.09965
870	0.09888
871	0.09873
872	0.09909
873	0.09867
874	0.09826
875	0.09579
876	0.09617
877	0.09762
878	0.09601
879	0.09583
880	0.09749
881	0.09519
882	0.09567
883	0.09531
884	0.09525
885	0.09474
886	0.09348
887	0.09272
888	0.09256
889	0.09307
890	0.09249
891	0.09247
892	0.09076
893	0.0912
894	0.09141
895	0.09002
896	0.0905
897	0.08928
898	0.08983
899	0.09105
900	0.08865
901	0.08866
902	0.08789
903	0.08836
904	0.08846
905	0.08822
906	0.08718
907	0.08597
908	0.08611
909	0.08464
910	0.08521
911	0.0844
912	0.08595
913	0.08274
914	0.08411
915	0.08335
916	0.08262
917	0.08284
918	0.08229
919	0.08131
920	0.08215
921	0.08308
922	0.08093
923	0.08081
924	0.0803
925	0.08052
926	0.07996
927	0.07851
928	0.07951
929	0.07903
930	0.08013
931	0.07874
932	0.07781
933	0.07761
934	0.0766
935	0.0766
936	0.07626
937	0.07703
938	0.07723
939	0.07534
940	0.0756
941	0.07452
942	0.07504
943	0.07455
944	0.0744
945	0.07513
946	0.07337
947	0.07484
948	0.0721
949	0.07239
950	0.07284
951	0.07148
952	0.07236
953	0.07098
954	0.07184
955	0.07152
956	0.0691
957	0.07002
958	0.06926
959	0.07008
960	0.06874
961	0.06744
962	0.06817
963	0.06964
964	0.06675
965	0.0673
966	0.06664
967	0.06872
968	0.06625
969	0.06621
970	0.06711
971	0.06625
972	0.06507
973	0.06513
974	0.0651
975	0.06457
976	0.06443
977	0.06397
978	0.06469
979	0.06358
980	0.06424
981	0.0643
982	0.06332
983	0.06291
984	0.06172
985	0.06186
986	0.06142
987	0.06111
988	0.06115
989	0.06024
990	0.06094
991	0.05998
992	0.06006
993	0.05974
994	0.06065
995	0.05891
996	0.05919
997	0.05883
998	0.05831
999	0.05853
1000	0.05896
1001	0.05797
1002	0.05871
1003	0.05722
1004	0.05611
1005	0.05686
1006	0.05628
1007	0.05658
1008	0.05547
1009	0.05534
1010	0.05581
1011	0.05583
1012	0.05435
1013	0.05431
1014	0.05396
1015	0.05418
1016	0.05348
1017	0.05381
1018	0.05366
1019	0.05379
1020	0.05304
1021	0.05232
1022	0.05107
1023	0.05232
1024	0.0523
1025	0.05197
1026	0.05208
1027	0.05047
1028	0.05043
1029	0.05063
1030	0.05058
1031	0.05007
1032	0.05043
1033	0.04942
1034	0.04966
1035	0.04905
1036	0.04781
1037	0.04744
1038	0.04851
1039	0.04835
1040	0.04787
1041	0.04869
1042	0.04788
1043	0.04854
1044	0.04704
1045	0.04724
1046	0.04661
1047	0.04666
1048	0.04648
1049	0.04598
1050	0.0461
1051	0.04609
1052	0.04517
1053	0.04464
1054	0.04543
1055	0.04541
1056	0.04481
1057	0.0456
1058	0.04453
1059	0.04325
1060	0.04311
1061	0.04406
1062	0.04348
1063	0.04257
1064	0.04284
1065	0.04242
1066	0.04268
1067	0.04187
1068	0.042
1069	0.04113
1070	0.04183
1071	0.04185
1072	0.04079
1073	0.04232
1074	0.04142
1075	0.04133
1076	0.04076
1077	0.04069
1078	0.04134
1079	0.03916
1080	0.04013
1081	0.04047
1082	0.03952
1083	0.03884
1084	0.03891
1085	0.03855
1086	0.04006
1087	0.03966
1088	0.0391
1089	0.03884
1090	0.03797
1091	0.03763
1092	0.03766
1093	0.03717
1094	0.03783
1095	0.03706
1096	0.03715
1097	0.03686
1098	0.0371
1099	0.03582
1100	0.0363
1101	0.03704
1102	0.03607
1103	0.0372
1104	0.0347
1105	0.03596
1106	0.03555
1107	0.03618
1108	0.03548
1109	0.03509
1110	0.03529
1111	0.03457
1112	0.03382
1113	0.03471
1114	0.03459
1115	0.03444
1116	0.0336
1117	0.03302
1118	0.03403
1119	0.03428
1120	0.03194
1121	0.03382
1122	0.03248
1123	0.03291
1124	0.03214
1125	0.03216
1126	0.03208
1127	0.03238
1128	0.03194
1129	0.03214
1130	0.03236
1131	0.03084
1132	0.0318
1133	0.03117
1134	0.03158
1135	0.03103
1136	0.03098
1137	0.03072
1138	0.03048
1139	0.0309
1140	0.03033
1141	0.03055
1142	0.03029
1143	0.03115
1144	0.03038
1145	0.02943
1146	0.03056
1147	0.02887
1148	0.02862
1149	0.02907
1150	0.02845
1151	0.02926
1152	0.02891
1153	0.02841
1154	0.02898
1155	0.02805
1156	0.02769
1157	0.02801
1158	0.02773
1159	0.0279
1160	0.02751
1161	0.028
1162	0.02787
1163	0.02679
1164	0.02725
1165	0.02687
1166	0.02613
1167	0.02624
1168	0.02639
1169	0.02664
1170	0.02644
1171	0.02626
1172	0.02642
1173	0.02633
1174	0.02615
1175	0.02577
1176	0.02595
1177	0.02562
1178	0.02556
1179	0.02562
1180	0.02493
1181	0.02376
1182	0.02488
1183	0.025
1184	0.02507
1185	0.02499
1186	0.02496
1187	0.02405
1188	0.02434
1189	0.02423
1190	0.0234
1191	0.02314
1192	0.02299
1193	0.02362
1194	0.02328
1195	0.02367
1196	0.02331
1197	0.02352
1198	0.02257
1199	0.02266
1200	0.02344
1201	0.02302
1202	0.02293
1203	0.02367
1204	0.02231
1205	0.02198
1206	0.02239
1207	0.02218
1208	0.02225
1209	0.02173
1210	0.02175
1211	0.02197
1212	0.0217
1213	0.02208
1214	0.02179
1215	0.02112
1216	0.02233
1217	0.02063
1218	0.02094
1219	0.02106
1220	0.02053
1221	0.02077
1222	0.02048
1223	0.02067
1224	0.02113
1225	0.02054
1226	0.0211
1227	0.01995
1228	0.02004
1229	0.01946
1230	0.0199
1231	0.01983
1232	0.01988
1233	0.01951
1234	0.02003
1235	0.01945
1236	0.01922
1237	0.01988
1238	0.0197
1239	0.01928
1240	0.01868
1241	0.0192
1242	0.01855
1243	0.01929
1244	0.01843
1245	0.01879
1246	0.01851
1247	0.01887
1248	0.01815
1249	0.01843
1250	0.01867
1251	0.01756
1252	0.01825
1253	0.01798
1254	0.01827
1255	0.01792
1256	0.01751
1257	0.01753
1258	0.01744
1259	0.01749
1260	0.01725
1261	0.01717
1262	0.0174
1263	0.01715
1264	0.01721
1265	0.01668
1266	0.01722
1267	0.01733
1268	0.01687
1269	0.01686
1270	0.0168
1271	0.01658
1272	0.01694
1273	0.01622
1274	0.01667
1275	0.0167
1276	0.01586
1277	0.01608
1278	0.01611
1279	0.01562
1280	0.01552
1281	0.01578
1282	0.01568
1283	0.01573
1284	0.01561
1285	0.01521
1286	0.01547
1287	0.01505
1288	0.01533
1289	0.01543
1290	0.01543
1291	0.0151
1292	0.01481
1293	0.01453
1294	0.01436
1295	0.01489
1296	0.01468
1297	0.01417
1298	0.01488
1299	0.01419
1300	0.01437
1301	0.01466
1302	0.01448
1303	0.01446
1304	0.01426
1305	0.01396
1306	0.01451
1307	0.01391
1308	0.01443
1309	0.01427
1310	0.01354
1311	0.01324
1312	0.01311
1313	0.01328
1314	0.01363
1315	0.01358
1316	0.01359
1317	0.01343
1318	0.01327
1319	0.01386
1320	0.01357
1321	0.01347
1322	0.01285
1323	0.01332
1324	0.01306
1325	0.01304
1326	0.01286
1327	0.01294
1328	0.01289
1329	0.01349
1330	0.01314
1331	0.01277
1332	0.01272
1333	0.0125
1334	0.0125
1335	0.01206
1336	0.0124
1337	0.01272
1338	0.01225
1339	0.01196
1340	0.012
1341	0.01216
1342	0.01184
1343	0.01192
1344	0.01141
1345	0.01186
1346	0.01238
1347	0.01213
1348	0.01191
1349	0.01207
1350	0.01154
1351	0.01176
1352	0.01142
1353	0.01128
1354	0.01129
1355	0.01164
1356	0.01213
1357	0.01101
1358	0.01132
1359	0.01159
1360	0.01122
1361	0.01054
1362	0.01094
1363	0.01119
1364	0.01093
1365	0.01115
1366	0.01104
1367	0.01092
1368	0.01096
1369	0.01096
1370	0.01113
1371	0.01069
1372	0.01037
1373	0.01128
1374	0.01051
1375	0.01
1376	0.01026
1377	0.01028
1378	0.00997
1379	0.01007
1380	0.00992
1381	0.01016
1382	0.00993
1383	0.00993
1384	0.01028
1385	0.01039
1386	0.01001
1387	0.00988
1388	0.00972
1389	0.00983
1390	0.00967
1391	0.01011
1392	0.00964
1393	0.00959
1394	0.00967
1395	0.00952
1396	0.00961
1397	0.00952
1398	0.00942
1399	0.00931
1400	0.00905
1401	0.00905
1402	0.00922
1403	0.00912
1404	0.00937
1405	0.00927
1406	0.00915
1407	0.00907
1408	0.00893
1409	0.00909
1410	0.00929
1411	0.00848
1412	0.00875
1413	0.00893
1414	0.00857
1415	0.0087
1416	0.00882
1417	0.00848
1418	0.00894
1419	0.00873
1420	0.008
1421	0.00835
1422	0.00821
1423	0.0085
1424	0.0082
1425	0.0083
1426	0.00844
1427	0.00811
1428	0.00813
1429	0.0084
1430	0.00805
1431	0.00832
1432	0.00773
1433	0.00807
1434	0.00807
1435	0.00787
1436	0.00812
1437	0.0082
1438	0.00822
1439	0.00798
1440	0.00782
1441	0.00793
1442	0.00753
1443	0.0078
1444	0.00748
1445	0.0077
1446	0.00789
1447	0.00777
1448	0.00761
1449	0.00755
1450	0.00726
1451	0.00741
1452	0.00736
1453	0.00744
1454	0.00731
1455	0.00735
1456	0.00711
1457	0.0073
1458	0.00728
1459	0.00739
1460	0.00707
1461	0.00684
1462	0.00719
1463	0.00678
1464	0.00705
1465	0.00721
1466	0.00717
1467	0.00706
1468	0.00664
1469	0.00701
1470	0.00706
1471	0.00672
1472	0.00656
1473	0.00661
1474	0.00641
1475	0.00679
1476	0.00691
1477	0.00654
1478	0.00671
1479	0.0066
1480	0.00676
1481	0.00657
1482	0.00612
1483	0.00658
1484	0.00661
1485	0.00647
1486	0.00667
1487	0.00642
1488	0.00619
1489	0.00636
1490	0.00656
1491	0.00615
1492	0.00644
1493	0.00615
1494	0.00638
1495	0.0063
1496	0.00599
1497	0.00597
1498	0.0061
1499	0.00604
1500	0.00571
1501	0.00603
1502	0.00595
1503	0.0059
1504	0.0059
1505	0.00628
1506	0.00547
1507	0.00568
1508	0.00583
1509	0.00583
1510	0.00567
1511	0.00557
1512	0.00572
1513	0.00543
1514	0.00548
1515	0.00613
1516	0.00542
1517	0.00584
1518	0.00586
1519	0.0054
1520	0.00568
1521	0.00537
1522	0.00565
1523	0.0055
1524	0.00563
1525	0.00557
1526	0.0053
1527	0.0052
1528	0.00576
1529	0.00518
1530	0.0055
1531	0.00526
1532	0.00536
1533	0.00524
1534	0.0052
1535	0.00511
1536	0.00472
1537	0.00535
1538	0.00516
1539	0.00513
1540	0.00509
1541	0.00539
1542	0.00475
1543	0.00461
1544	0.005
1545	0.00509
1546	0.00493
1547	0.0048
1548	0.00491
1549	0.00484
1550	0.00498
1551	0.0048
1552	0.0048
1553	0.00464
1554	0.00475
1555	0.00453
1556	0.0046
1557	0.00466
1558	0.00488
1559	0.0044
1560	0.00491
1561	0.005
1562	0.00441
1563	0.00459
1564	0.00466
1565	0.00434
1566	0.00478
1567	0.00427
1568	0.00457
1569	0.00482
1570	0.00448
1571	0.00459
1572	0.00426
1573	0.00443
1574	0.00405
1575	0.0043
1576	0.00428
1577	0.0041
1578	0.00446
1579	0.00437
1580	0.00428
1581	0.0043
1582	0.0043
1583	0.00462
1584	0.00432
1585	0.00391
1586	0.00408
1587	0.00436
1588	0.00417
1589	0.00417
1590	0.00417
1591	0.00389
1592	0.00428
1593	0.00419
1594	0.00395
1595	0.00388
1596	0.00399
1597	0.00408
1598	0.00389
1599	0.00408
1600	0.00383
1601	0.00383
1602	0.00384
1603	0.00394
1604	0.00385
1605	0.00408
1606	0.00379
1607	0.00368
1608	0.00383
1609	0.00368
1610	0.00367
1611	0.00388
1612	0.00372
1613	0.00372
1614	0.00356
1615	0.00371
1616	0.00365
1617	0.00344
1618	0.00385
1619	0.00381
1620	0.00357
1621	0.0033
1622	0.0037
1623	0.00344
1624	0.00385
1625	0.00369
1626	0.00368
1627	0.00338
1628	0.00342
1629	0.00352
1630	0.0036
1631	0.0034
1632	0.0034
1633	0.0034
1634	0.00337
1635	0.00367
1636	0.00296
1637	0.00373
1638	0.00325
1639	0.00312
1640	0.00342
1641	0.00349
1642	0.0034
1643	0.00317
1644	0.00323
1645	0.00315
1646	0.00328
1647	0.00338
1648	0.00325
1649	0.00312
1650	0.00325
1651	0.00319
1652	0.00308
1653	0.00323
1654	0.00322
1655	0.0029
1656	0.00297
1657	0.00315
1658	0.00297
1659	0.00311
1660	0.00301
1661	0.00305
1662	0.00297
1663	0.00308
1664	0.00286
1665	0.00286
1666	0.00268
1667	0.0031
1668	0.00308
1669	0.00301
1670	0.00297
1671	0.00306
1672	0.00281
1673	0.00278
1674	0.0029
1675	0.0029
1676	0.00311
1677	0.00279
1678	0.00276
1679	0.00273
1680	0.00291
1681	0.00274
1682	0.00281
1683	0.00269
1684	0.00301
1685	0.0029
1686	0.00271
1687	0.00261
1688	0.0027
1689	0.00265
1690	0.00278
1691	0.00267
1692	0.00276
1693	0.00263
1694	0.00248
1695	0.00252
1696	0.00255
1697	0.00272
1698	0.00256
1699	0.00257
1700	0.0024
1701	0.00256
1702	0.00245
1703	0.00284
1704	0.00268
1705	0.00252
1706	0.00263
1707	0.00244
1708	0.00258
1709	0.00252
1710	0.00271
1711	0.00259
1712	0.00245
1713	0.00252
1714	0.00247
1715	0.00227
1716	0.00253
1717	0.00243
1718	0.00244
1719	0.00229
1720	0.00236
1721	0.00238
1722	0.00264
1723	0.00243
1724	0.00245
1725	0.00249
1726	0.0022
1727	0.00236
1728	0.00215
1729	0.00234
1730	0.0024
1731	0.00245
1732	0.00221
1733	0.00225
1734	0.00231
1735	0.00248
1736	0.00211
1737	0.00216
1738	0.0023
1739	0.00204
1740	0.002
1741	0.00222
1742	0.00215
1743	0.00214
1744	0.00202
1745	0.00228
1746	0.00207
1747	0.00207
1748	0.00221
1749	0.00236
1750	0.00207
1751	0.00222
1752	0.00214
1753	0.00209
1754	0.00209
1755	0.00207
1756	0.00193
1757	0.00181
1758	0.00203
1759	0.002
1760	0.00209
1761	0.00207
1762	0.00234
1763	0.00213
1764	0.0021
1765	0.00208
1766	0.0019
1767	0.002
1768	0.002
1769	0.00213
1770	0.00194
1771	0.00195
1772	0.00197
1773	0.00199
1774	0.00216
1775	0.00207
1776	0.00195
1777	0.00179
1778	0.00198
1779	0.00193
1780	0.00192
1781	0.00199
1782	0.00188
1783	0.00199
1784	0.00193
1785	0.00183
1786	0.00191
1787	0.00191
1788	0.0018
1789	0.00166
1790	0.00182
1791	0.00179
1792	0.00213
1793	0.00184
1794	0.00179
1795	0.00168
1796	0.00175
1797	0.00178
1798	0.00165
1799	0.00164
1800	0.00164
1801	0.00186
1802	0.00171
1803	0.00163
1804	0.00195
1805	0.00166
1806	0.00175
1807	0.00199
1808	0.00173
1809	0.00166
1810	0.00183
1811	0.00164
1812	0.00173
1813	0.00186
1814	0.00152
1815	0.00184
1816	0.00162
1817	0.00182
1818	0.00186
1819	0.00143
1820	0.00159
1821	0.00176
1822	0.00162
1823	0.0016
1824	0.00172
1825	0.00182
1826	0.00177
1827	0.00161
1828	0.00161
1829	0.00151
1830	0.00143
1831	0.00131
1832	0.00153
1833	0.0015
1834	0.00157
1835	0.00148
1836	0.00164
1837	0.00144
1838	0.00158
1839	0.00135
1840	0.00143
1841	0.00164
1842	0.0016
1843	0.00166
1844	0.00152
1845	0.0015
1846	0.00159
1847	0.00158
1848	0.00142
1849	0.00145
1850	0.00162
1851	0.00139
1852	0.00157
1853	0.00118
1854	0.00139
1855	0.00157
1856	0.00142
1857	0.00158
1858	0.00148
1859	0.00139
1860	0.00157
1861	0.00141
1862	0.00131
1863	0.00138
1864	0.00123
1865	0.00135
1866	0.00142
1867	0.00143
1868	0.00145
1869	0.00136
1870	0.00132
1871	0.00114
1872	0.00121
1873	0.00127
1874	0.00124
1875	0.00122
1876	0.00125
1877	0.00122
1878	0.00128
1879	0.00126
1880	0.00131
1881	0.00116
1882	0.00115
1883	0.00116
1884	0.00128
1885	0.00123
1886	0.00108
1887	0.00131
1888	0.00137
1889	0.0013
1890	0.00122
1891	0.00108
1892	0.00116
1893	0.0013
1894	0.00121
1895	0.00136
1896	0.00115
1897	9.91053E-4
1898	0.00114
1899	0.00118
1900	0.00114
1901	0.00112
1902	0.00121
1903	0.00125
1904	0.00126
1905	0.00131
1906	0.00117
1907	0.00107
1908	0.0013
1909	0.00128
1910	0.00112
1911	0.00112
1912	0.00117
1913	0.00121
1914	0.00114
1915	0.00121
1916	0.00119
1917	0.00114
1918	0.00116
1919	0.00106
1920	0.00116
1921	0.00117
1922	0.00112
1923	0.00106
1924	0.0011
1925	0.0012
1926	0.00114
1927	0.00123
1928	9.84122E-4
1929	0.00105
1930	0.00111
1931	0.00104
1932	0.00101
1933	0.00107
1934	0.0011
1935	0.00105
1936	0.00111
1937	0.00105
1938	0.00111
1939	0.00105
1940	8.73235E-4
1941	0.00101
1942	0.00107
1943	0.00103
1944	0.00106
1945	0.00115
1946	0.00109
1947	8.73235E-4
1948	9.07888E-4
1949	0.00104
1950	8.45514E-4
1951	0.00112
1952	9.84122E-4
1953	0.00109
1954	9.77192E-4
1955	8.38583E-4
1956	9.63331E-4
1957	0.00104
1958	0.00108
1959	9.70261E-4
1960	9.84122E-4
1961	8.73235E-4
1962	9.28679E-4
1963	9.91053E-4
1964	9.4947E-4
1965	9.00957E-4
1966	8.80166E-4
1967	9.00957E-4
1968	0.00101
1969	0.00104
1970	0.00103
1971	9.4947E-4
1972	9.84122E-4
1973	9.14818E-4
1974	9.07888E-4
1975	9.77192E-4
1976	0.00103
1977	9.00957E-4
1978	0.00101
1979	9.63331E-4
1980	8.59374E-4
1981	9.4254E-4
1982	9.07888E-4
1983	8.52444E-4
1984	9.91053E-4
1985	7.9007E-4
1986	9.35609E-4
1987	8.03931E-4
1988	9.70261E-4
1989	8.45514E-4
1990	9.70261E-4
1991	8.38583E-4
1992	8.66305E-4
1993	7.8314E-4
1994	8.45514E-4
1995	7.69279E-4
1996	8.59374E-4
1997	9.4254E-4
1998	9.84122E-4
[truncated: 30,769 more rows]
