# Supplementary material for: Highly efficient exciton-exciton annihilation in single conjugated polymer chains
Source: Nat Commun. 2026 Jan 6;17:731. doi: 10.1038/s41467-025-67422-z (PMC12820388; doi:10.1038/s41467-025-67422-z)
Supplement: Supplementary file 3 — Source data [file 41467_2025_67422_MOESM3_ESM.zip › SI/FigS15/SMTimetrace1-DarkGreen.txt]

Time (s)	Colour Ratio (per 20 ms) - Timetrace 1 (Dark Green)
0	0.76923
0.02	0.81818
0.04	0.92857
0.06	0.87097
0.08	0.84211
0.1	0.93103
0.12	0.7037
0.14	0.80645
0.16	0.74194
0.18	0.71429
0.2	0.86207
0.22	0.76
0.24	0.64286
0.26	0.84
0.28	0.72222
0.3	0.72414
0.32	0.67568
0.34	0.7037
0.36	0.80645
0.38	0.75
0.4	0.58621
0.42	0.76
0.44	0.63636
0.46	0.84211
0.48	0.72973
0.5	0.69231
0.52	0.63636
0.54	0.48837
0.56	0.62963
0.58	0.55556
0.6	0.83333
0.62	0.55556
0.64	0.6129
0.66	0.76923
0.68	0.81395
0.7	0.71429
0.72	0.52
0.74	0.76
0.76	0.42857
0.78	0.8
0.8	0.80645
0.82	0.88235
0.84	0.85185
0.86	0.72973
0.88	0.53846
0.9	0.88235
0.92	0.93548
0.94	0.55556
0.96	0.77778
0.98	0.52381
1	0.64706
1.02	0.7931
1.04	0.92857
1.06	0.67742
1.08	0.56522
1.1	0.75758
1.12	0.71429
1.14	0.85185
1.16	0.85714
1.18	0.65517
1.2	0.66667
1.22	0.8
1.24	0.91304
1.26	1
1.28	0.89474
1.3	0.26316
1.32	0.7037
1.34	0.77273
1.36	0.71429
1.38	0.78571
1.4	0.84615
1.42	0.70588
1.44	0.85185
1.46	0.8
1.48	0.92308
1.5	0.61538
1.52	0.81818
1.54	0.6875
1.56	0.76471
1.58	0.73684
1.6	0.88571
1.62	0.92308
1.64	0.87097
1.66	0.36364
1.68	0.69231
1.7	0.93333
1.72	0.66667
1.74	0.85185
1.76	0.68
1.78	0.87097
1.8	0.7037
1.82	1
1.84	0.6129
1.86	0.61111
1.88	0.77778
1.9	0.63636
1.92	0.76
1.94	0.81818
1.96	0.71429
1.98	0.92308
2	0.77778
2.02	0.77778
2.04	0.80952
2.06	0.64286
2.08	0.76
2.1	0.7931
2.12	0.66667
2.14	0.78947
2.16	0.51724
2.18	0.41667
2.2	0.86667
2.22	0.8
2.24	0.89474
2.26	0.80952
2.28	0.64706
2.3	0.65217
2.32	0.65517
2.34	0.8
2.36	0.85185
2.38	0.85185
2.4	0.76923
2.42	0.90476
2.44	0.75758
2.46	0.72414
2.48	0.64706
2.5	0.69231
2.52	0.93103
2.54	0.75
2.56	0.72973
2.58	0.77778
2.6	0.86207
2.62	0.72727
2.64	0.84615
2.66	0.83333
2.68	0.78571
2.7	0.75
2.72	0.54839
2.74	0.44
2.76	0.5
2.78	0.45
2.8	0.75
2.82	0.48148
2.84	0.55556
2.86	0.66667
2.88	0.5
2.9	0.68421
2.92	0.17647
2.94	0.37931
2.96	0.21739
2.98	0.66667
3	0.64706
3.02	0.54545
3.04	0.42857
3.06	0.4
3.08	0.48387
3.1	0.56522
3.12	0.48148
3.14	0.3
3.16	0.41667
3.18	0.625
3.2	0.30769
3.22	0.47826
3.24	0.58333
3.26	0.40541
3.28	0.28
3.3	0.51515
3.32	0.37931
3.34	0.31579
3.36	0.35484
3.38	0.67742
3.4	0.52941
3.42	0.6
3.44	0.48387
3.46	0.72414
3.48	0.70732
3.5	0.48387
3.52	0.57895
3.54	0.74359
3.56	0.52381
3.58	0.28
3.6	0.58824
3.62	0.62963
3.64	0.2381
3.66	0.53846
3.68	0.76471
3.7	0.65517
3.72	0.41935
3.74	0.66667
3.76	0.48148
3.78	0.36
3.8	0.52381
3.82	0.22581
3.84	0.36364
3.86	0.40741
3.88	0.4375
3.9	0.63636
3.92	0.3913
3.94	0.7037
3.96	0.46667
3.98	0.66667
4	0.5
4.02	0.63636
4.04	0.6129
4.06	0.82609
4.08	0.52
4.1	0.44444
4.12	0.6129
4.14	0.47826
4.16	0.26316
4.18	0.46154
4.2	0.74194
4.22	0.45455
4.24	0.625
4.26	0.88889
4.28	0.42857
4.3	0.55556
4.32	0.53846
4.34	0.6
4.36	0.71429
4.38	0.45455
4.4	0.62963
4.42	0.26316
4.44	0.45455
4.46	0.76
4.48	0.63636
4.5	0.66667
4.52	0.7037
4.54	0.55556
4.56	0.80952
4.58	0.62963
4.6	0.39394
4.62	0.51724
4.64	0.33333
4.66	0.64286
4.68	0.48837
4.7	0.47826
4.72	0.76471
4.74	0.5122
4.76	0.5
4.78	0.38462
4.8	0.6129
4.82	0.26667
4.84	0.6875
4.86	0.69697
4.88	0.41176
4.9	0.48387
4.92	0.82353
4.94	0.47059
4.96	0.42222
4.98	0.76923
5	0.37931
5.02	0.63636
5.04	0.5625
5.06	0.64286
5.08	0.48148
5.1	0.71429
5.12	0.57576
5.14	0.57143
5.16	0.57576
5.18	0.85185
5.2	0.85185
5.22	0.7
5.24	0.86207
5.26	0.75
5.28	0.83333
5.3	0.67742
5.32	0.76923
5.34	0.67742
5.36	0.5
5.38	0.48718
5.4	0.65517
5.42	0.58824
5.44	0.72727
5.46	0.81818
5.48	0.31034
5.5	0.68
5.52	0.63158
5.54	0.72727
5.56	0.44
5.58	0.85714
5.6	0.63265
5.62	0.64706
5.64	0.65
5.66	0.44444
5.68	0.42857
5.7	0.69697
5.72	0.5
5.74	0.5814
5.76	0.55
5.78	0.38462
5.8	0.66667
5.82	0.71429
5.84	0.63158
5.86	0.62963
5.88	0.52
5.9	0.52941
5.92	0.51111
5.94	0.64706
5.96	0.25
5.98	0.65854
6	0.78378
6.02	0.85185
6.04	0.33333
6.06	0.47368
6.08	0.94872
6.1	0.4375
6.12	0.60976
6.14	0.33333
6.16	0.4
6.18	-0.09091
6.2	0.21951
6.22	-0.21348
6.24	0.04
6.26	-0.31429
6.28	-0.35484
6.3	-0.15094
6.32	-0.2827
6.34	-0.33058
6.36	-0.29114
6.38	-0.22667
6.4	-0.17647
6.42	-0.27059
6.44	-0.29231
6.46	-0.29412
6.48	-0.31304
6.5	-0.27273
6.52	-0.29412
6.54	-0.28745
6.56	-0.256
6.58	-0.2827
6.6	-0.29461
6.62	-0.28283
6.64	-0.31163
6.66	-0.2766
6.68	-0.34591
6.7	-0.24167
6.72	-0.42085
6.74	-0.24345
6.76	-0.29461
6.78	-0.328
6.8	-0.17895
6.82	-0.17277
6.84	-0.17391
6.86	-0.24468
6.88	-0.18889
6.9	-0.39037
6.92	-0.37168
6.94	-0.21905
6.96	-0.34468
6.98	-0.30909
7	-0.23605
7.02	-0.38655
7.04	-0.25
7.06	-0.3722
7.08	-0.30189
7.1	-0.19512
7.12	-0.27805
7.14	-0.27869
7.16	-0.31429
7.18	-0.23932
7.2	-0.26941
7.22	-0.32174
7.24	-0.26357
7.26	-0.2623
7.28	-0.28631
7.3	-0.32806
7.32	-0.35849
7.34	-0.25225
7.36	-0.36245
7.38	-0.3038
7.4	-0.34711
7.42	-0.26667
7.44	-0.33937
7.46	-0.26693
7.48	-0.11111
7.5	0.08333
7.52	0.05263
7.54	0.06897
7.56	-0.21212
7.58	-0.22642
7.6	-0.21555
7.62	0.18072
7.64	0.10588
7.66	0.28889
7.68	-0.11957
7.7	-0.22172
7.72	-0.0989
7.74	-0.07527
7.76	-0.14655
7.78	-0.08155
7.8	-0.26891
7.82	-0.24887
7.84	-0.2988
7.86	-0.2567
7.88	-0.26087
7.9	-0.09016
7.92	-0.24167
7.94	-0.09728
7.96	-0.09524
7.98	-0.24303
8	-0.23013
8.02	-0.33333
8.04	-0.325
8.06	-0.35714
8.08	-0.21277
8.1	-0.17172
8.12	-0.23404
8.14	-0.38384
8.16	-0.18471
8.18	-0.3625
8.2	-0.29949
8.22	-0.304
8.24	-0.48918
8.26	-0.22523
8.28	-0.25333
8.3	-0.24242
8.32	-0.27273
8.34	-0.40541
8.36	-0.29362
8.38	-0.33659
8.4	-0.37113
8.42	-0.19792
8.44	-0.32026
8.46	-0.27835
8.48	-0.28372
8.5	-0.29778
8.52	-0.24638
8.54	-0.2243
8.56	-0.17593
8.58	-0.2807
8.6	-0.35426
8.62	-0.26496
8.64	-0.32692
8.66	-0.33333
8.68	-0.27835
8.7	-0.4058
8.72	-0.32544
8.74	-0.34884
8.76	-0.23353
8.78	-0.29592
8.8	-0.3931
8.82	-0.35294
8.84	-0.27174
8.86	-0.23214
8.88	-0.36111
8.9	-0.28916
8.92	-0.15
8.94	-0.30189
8.96	-0.26549
8.98	-0.39556
9	-0.32093
9.02	-0.28155
9.04	-0.22535
9.06	-0.15315
9.08	-0.19
9.1	-0.20179
9.12	-0.28502
9.14	-0.18593
9.16	-0.32323
9.18	-0.22148
9.2	-0.36691
9.22	-0.38346
9.24	-0.08943
9.26	-0.19626
9.28	-0.00971
9.3	-0.09259
9.32	-0.20388
9.34	-0.32609
9.36	-0.08511
9.38	-0.17526
9.4	-0.10345
9.42	-0.28358
9.44	-0.25926
9.46	-0.24224
9.48	-0.36364
9.5	-0.25654
9.52	-0.37705
9.54	-0.33775
9.56	-0.29282
9.58	-0.28276
9.6	-0.43023
9.62	-0.24528
9.64	-0.13924
9.66	-0.14474
9.68	-0.20231
9.7	-0.24138
9.72	-0.27168
9.74	-0.24855
9.76	0.2
9.78	0.07216
9.8	-0.225
9.82	-0.12162
9.84	-0.30526
9.86	-0.29101
9.88	-0.3875
9.9	-0.41333
9.92	-0.28448
9.94	-0.30337
9.96	-0.21026
9.98	-0.37288
10	-0.37297
10.02	-0.30928
10.04	-0.33333
10.06	-0.25962
10.08	-0.24873
10.1	-0.22751
10.12	-0.29302
10.14	-0.15385
10.16	-0.26471
10.18	-0.28947
10.2	-0.04615
10.22	-0.25253
10.24	-0.17749
10.26	-0.26786
10.28	-0.2234
10.3	-0.31544
10.32	-0.30909
10.34	-0.30964
10.36	-0.28235
10.38	-0.19008
10.4	-0.21608
10.42	-0.29032
10.44	-0.37118
10.46	-0.39056
10.48	-0.26263
10.5	-0.225
10.52	-0.32203
10.54	-0.27273
10.56	-0.49171
10.58	-0.30636
10.6	-0.13253
10.62	-0.14754
10.64	-0.23077
10.66	-0.34857
10.68	-0.22472
10.7	-0.19512
10.72	-0.37349
10.74	-0.28485
10.76	-0.32394
10.78	-0.28736
10.8	-0.25984
10.82	-0.36449
10.84	-0.08108
10.86	-0.09259
10.88	-0.18121
10.9	-0.25
10.92	-0.36196
10.94	-0.41892
10.96	-0.28333
10.98	-0.21805
11	-0.28788
11.02	-0.21368
11.04	-0.30496
11.06	-0.32258
11.08	-0.22963
11.1	-0.10949
11.12	-0.31034
11.14	-0.30769
11.16	-0.28169
11.18	-0.16279
11.2	-0.2973
11.22	-0.28155
11.24	-0.28889
11.26	-0.12195
11.28	-0.32432
11.3	-0.15942
11.32	-0.13514
11.34	-0.22222
11.36	-0.01176
11.38	-0.075
11.4	-0.21212
11.42	-0.33333
11.44	-0.14894
11.46	-0.0495
11.48	-0.15909
11.5	0.04
11.52	-0.15942
11.54	-0.06494
11.56	0.03448
11.58	-0.09091
11.6	-0.31
11.62	-0.30594
11.64	-0.26697
11.66	-0.2906
11.68	-0.30144
11.7	-0.31707
11.72	-0.19626
11.74	-0.32642
11.76	-0.26364
11.78	-0.311
11.8	-0.33032
11.82	-0.31646
11.84	-0.32701
11.86	-0.27442
11.88	-0.27897
11.9	-0.17419
11.92	-0.29231
11.94	-0.08235
11.96	-0.27451
11.98	-0.32127
12	-0.22222
12.02	-0.33032
12.04	-0.2636
12.06	-0.24481
12.08	-0.10744
12.1	-0.12397
12.12	-0.20635
12.14	-0.33594
12.16	-0.22182
12.18	-0.27059
12.2	-0.12963
12.22	-0.14286
12.24	0.0625
12.26	-0.27059
12.28	0.11828
12.3	-0.2
12.32	-0.3012
12.34	-0.30435
12.36	-0.2193
12.38	-0.27854
12.4	-0.19249
12.42	-0.22051
12.44	-0.45161
12.46	-0.35433
12.48	-0.25517
12.5	-0.31469
12.52	-0.09091
12.54	-0.34426
12.56	-0.1746
12.58	-0.31325
12.6	-0.0936
12.62	-0.28934
12.64	-0.24022
12.66	-0.25822
12.68	-0.45545
12.7	-0.3224
12.72	-0.21839
12.74	-0.32984
12.76	-0.34043
12.78	-0.37778
12.8	-0.39623
12.82	-0.379
12.84	-0.21788
12.86	-0.27805
12.88	-0.36073
12.9	-0.19075
12.92	-0.30208
12.94	-0.29078
12.96	-0.33333
12.98	-0.16667
13	-0.24719
13.02	-0.21839
13.04	-0.0641
13.06	-0.14286
13.08	-0.14706
13.1	-0.26241
13.12	-0.41497
13.14	-0.3125
13.16	-0.18182
13.18	-0.44048
13.2	-0.37234
13.22	-0.33333
13.24	-0.12418
13.26	-0.19753
13.28	-0.14865
13.3	-0.25882
13.32	-0.25444
13.34	-0.21839
13.36	-0.08029
13.38	-0.33846
13.4	-0.26946
13.42	-0.36054
13.44	-0.26087
13.46	-0.35484
13.48	-0.28889
13.5	-0.33333
13.52	-0.0719
13.54	-0.18667
13.56	-0.10569
13.58	-0.26786
13.6	-0.08235
13.62	-0.21519
13.64	-0.05344
13.66	-0.23967
13.68	-0.06542
13.7	-0.02778
13.72	-0.16418
13.74	0.03571
13.76	-0.14754
13.78	-0.0597
13.8	-0.17391
13.82	-0.18919
13.84	-0.24138
13.86	-0.23438
13.88	-0.33835
13.9	-0.29927
13.92	-0.248
13.94	-0.19685
13.96	-0.1811
13.98	-0.0641
14	-0.37778
14.02	-0.31343
14.04	-0.29524
14.06	-0.2037
14.08	-0.2437
14.1	-0.088
14.12	-0.30357
14.14	-0.19008
14.16	-0.2439
14.18	-0.15556
14.2	-0.27742
14.22	-0.23741
14.24	-0.36
14.26	-0.11881
14.28	-0.19417
14.3	-0.28934
14.32	-0.25243
14.34	-0.33766
14.36	-0.0719
14.38	-0.33333
14.4	-0.17127
14.42	-0.29944
14.44	-0.28
14.46	-0.2069
14.48	-0.20988
14.5	-0.18519
14.52	-0.11894
14.54	-0.28358
14.56	-0.29412
14.58	-0.32184
14.6	-0.29348
14.62	-0.21839
14.64	-0.27778
14.66	-0.32203
14.68	-0.27273
14.7	-0.30726
14.72	-0.22424
14.74	-0.15044
14.76	-0.1068
14.78	-0.26786
14.8	-0.0084
14.82	-0.34959
14.84	-0.24771
14.86	-0.13178
14.88	-0.01961
14.9	-0.01408
14.92	-0.01031
14.94	-0.04762
14.96	-0.13274
14.98	-0.21481
15	-0.25424
15.02	-0.2987
15.04	-0.2
15.06	-0.15596
15.08	-0.1954
15.1	-0.16981
15.12	-0.22523
15.14	-0.27273
15.16	-0.29655
15.18	-0.18462
15.2	-0.33333
15.22	-0.16438
15.24	-0.26957
15.26	-0.17143
15.28	-0.2623
15.3	-0.1811
15.32	-0.264
15.34	-0.23308
15.36	-0.16949
15.38	-0.21739
15.4	-0.2093
15.42	-0.29252
15.44	-0.29771
15.46	-0.03448
15.48	-0.27835
15.5	-0.21429
15.52	-0.04412
15.54	-0.22523
15.56	-0.13287
15.58	-0.20301
15.6	-0.15152
15.62	-0.2028
15.64	-0.08333
15.66	-0.41722
15.68	-0.14085
15.7	-0.17881
15.72	-0.12
15.74	-0.35385
15.76	-0.30952
15.78	-0.19481
15.8	-0.28049
15.82	-0.28
15.84	-0.2987
15.86	-0.13433
15.88	-0.35
15.9	-0.36306
15.92	-0.15723
15.94	-0.28767
15.96	-0.31034
15.98	-0.24823
16	-0.14094
16.02	-0.26718
16.04	-0.44068
16.06	-0.05344
16.08	-0.28169
16.1	-0.17829
16.12	-0.35821
16.14	-0.08197
16.16	-0.25
16.18	-0.20325
16.2	-0.30081
16.22	-0.32143
16.24	-0.19697
16.26	-0.24
16.28	-0.31532
16.3	-0.14286
16.32	-0.19355
16.34	-0.232
16.36	-0.25926
16.38	-0.21429
16.4	-0.12195
16.42	-0.21053
16.44	-0.21986
16.46	-0.24786
16.48	-0.26866
16.5	-0.23529
16.52	-0.22148
16.54	-0.38462
16.56	-0.18644
16.58	-0.28302
16.6	-0.34783
16.62	-0.1791
16.64	-0.30645
16.66	-0.15556
16.68	-0.15556
16.7	-0.15789
16.72	-0.29927
16.74	-0.24638
16.76	-0.31343
16.78	-0.25822
16.8	-0.35266
16.82	-0.32143
16.84	-0.1564
16.86	-0.25532
16.88	-0.25962
16.9	-0.30435
16.92	-0.31461
16.94	-0.22222
16.96	-0.25581
16.98	-0.27381
17	-0.23871
17.02	-0.20455
17.04	-0.28723
17.06	-0.27869
17.08	-0.31282
17.1	-0.29949
17.12	-0.31731
17.14	-0.277
17.16	-0.25316
17.18	-0.27778
17.2	-0.21637
17.22	-0.2381
17.24	-0.31034
17.26	-0.28934
17.28	-0.21649
17.3	-0.28889
17.32	-0.16763
17.34	-0.24873
17.36	-0.22826
17.38	-0.24607
17.4	-0.27273
17.42	-0.19588
17.44	-0.33333
17.46	-0.20497
17.48	-0.2268
17.5	-0.21795
17.52	-0.37572
17.54	-0.11538
17.56	-0.20896
17.58	-0.18788
17.6	-0.28105
17.62	-0.3
17.64	-0.14085
17.66	-0.12048
17.68	-0.17333
17.7	-0.13433
17.72	-0.08
17.74	-0.29655
17.76	-0.12821
17.78	-0.11494
17.8	-0.10638
17.82	-0.31792
17.84	-0.18644
17.86	-0.27143
17.88	-0.12195
17.9	-0.18621
17.92	-0.25926
17.94	-0.32773
17.96	-0.22826
17.98	-0.15306
18	-0.16832
18.02	-0.30693
18.04	-0.26263
18.06	-0.20419
18.08	-0.20225
18.1	-0.30337
18.12	-0.26374
18.14	-0.12315
18.16	-0.22034
18.18	-0.19048
18.2	-0.19786
18.22	-0.28395
18.24	-0.11111
18.26	-0.18919
18.28	-0.18987
18.3	-0.02098
18.32	-0.0566
18.34	-0.26316
18.36	-0.19577
18.38	-0.21393
18.4	-0.35484
18.42	-0.22162
18.44	-0.1791
18.46	-0.22078
18.48	-0.23188
18.5	-0.28662
18.52	-0.36667
18.54	-0.28169
18.56	-0.25874
18.58	-0.20339
18.6	-0.17188
18.62	-0.39344
18.64	-0.312
18.66	-0.38235
18.68	-0.04762
18.7	-0.19403
18.72	-0.21678
18.74	-0.28333
18.76	-0.19685
18.78	-0.04294
18.8	-0.0068
18.82	-0.30303
18.84	-0.24615
18.86	-0.12308
18.88	-0.16092
18.9	-0.32515
18.92	-0.16098
18.94	-0.37143
18.96	-0.26761
18.98	-0.27619
19	-0.22388
19.02	-0.37273
19.04	-0.17647
19.06	-0.26761
19.08	-0.26872
19.1	-0.17098
19.12	-0.38393
19.14	-0.20207
19.16	-0.30159
19.18	-0.36111
19.2	-0.36082
19.22	-0.30667
19.24	-0.23445
19.26	-0.27511
19.28	-0.35714
19.3	-0.33061
19.32	-0.37273
19.34	-0.39091
19.36	-0.28502
19.38	-0.28125
19.4	-0.34211
19.42	-0.31298
19.44	-0.28477
19.46	-0.13636
19.48	-0.21333
19.5	-0.08397
19.52	-0.08197
19.54	-0.4
19.56	-0.27835
19.58	-0.21608
19.6	-0.24895
19.62	-0.22115
19.64	-0.21393
19.66	-0.34
19.68	-0.34694
19.7	-0.27511
19.72	-0.28643
19.74	-0.28689
19.76	-0.36296
19.78	-0.33865
19.8	-0.30841
19.82	-0.29703
19.84	-0.20574
19.86	-0.19626
19.88	-0.18129
19.9	-0.14573
19.92	-0.23423
19.94	-0.34634
19.96	-0.25123
19.98	-0.24211
20	-0.37143
20.02	-0.2451
20.04	-0.25683
20.06	-0.25532
20.08	-0.18721
20.1	-0.34906
20.12	-0.20548
20.14	-0.28745
20.16	-0.25
20.18	-0.16432
20.2	-0.23223
20.22	-0.17797
20.24	-0.27354
20.26	-0.25114
20.28	-0.25
20.3	-0.29565
20.32	-0.19417
20.34	-0.25532
20.36	-0.25714
20.38	-0.38916
20.4	-0.16092
20.42	-0.18812
20.44	-0.28866
20.46	-0.22286
20.48	-0.15663
20.5	-0.26
20.52	-0.3886
20.54	-0.31959
20.56	-0.24138
20.58	-0.24
20.6	-0.14458
20.62	-0.16959
20.64	-0.1519
20.66	-0.15842
20.68	-0.375
20.7	-0.32979
20.72	-0.31707
20.74	-0.23077
20.76	-0.27962
20.78	-0.31183
20.8	-0.23699
20.82	-0.28796
20.84	-0.26263
20.86	-0.39823
20.88	-0.18447
20.9	-0.15957
20.92	-0.1694
20.94	-0.21026
20.96	-0.18447
20.98	-0.2253
21	-0.10053
21.02	-0.28502
21.04	-0.31937
21.06	-0.24873
21.08	-0.16038
21.1	-0.3125
21.12	-0.33333
21.14	-0.38462
21.16	-0.32984
21.18	-0.28934
21.2	-0.28796
21.22	-0.20225
21.24	-0.22523
21.26	-0.22513
21.28	-0.31776
21.3	-0.22927
21.32	-0.33624
21.34	-0.23153
21.36	-0.25882
21.38	-0.34211
21.4	-0.22981
21.42	-0.28235
21.44	-0.25967
21.46	-0.28
21.48	-0.18436
21.5	-0.33333
21.52	-0.23256
21.54	-0.27273
21.56	-0.29064
21.58	-0.12088
21.6	-0.26471
21.62	-0.23404
21.64	-0.30864
21.66	-0.39896
21.68	-0.18519
21.7	-0.32468
21.72	-0.19565
21.74	-0.17021
21.76	-0.14286
21.78	-0.07692
21.8	-0.01493
21.82	-0.21875
21.84	-0.21739
21.86	-0.28736
21.88	-0.16667
21.9	0
21.92	-0.15556
21.94	0
21.96	-0.06667
21.98	-0.16667
22	-0.16327
22.02	-0.24324
22.04	-0.26214
22.06	-0.09091
22.08	-0.05769
22.1	-0.03158
22.12	-0.10526
22.14	-0.08571
22.16	-0.2126
22.18	-0.12245
22.2	0
22.22	-0.10204
22.24	-0.28333
22.26	-0.15315
22.28	-0.11579
22.3	-0.21154
22.32	-0.28421
22.34	-0.15464
22.36	-0.22449
22.38	-0.38144
22.4	-0.2093
22.42	-0.0495
22.44	-0.06522
22.46	-0.33333
22.48	-0.10145
22.5	0.13889
22.52	-0.12821
22.54	-0.03704
22.56	-0.17241
22.58	-0.27692
22.6	-0.35025
22.62	-0.2268
22.64	-0.31818
22.66	-0.28736
22.68	-0.22449
22.7	-0.21986
22.72	-0.26452
22.74	-0.25874
22.76	-0.34146
22.78	-0.20661
22.8	-0.31544
22.82	-0.11565
22.84	-0.16556
22.86	-0.33884
22.88	-0.30579
22.9	-0.16667
22.92	-0.13514
22.94	-0.16779
22.96	-0.25
22.98	-0.26923
23	-0.24138
23.02	-0.26797
23.04	-0.25
23.06	-0.03937
23.08	-0.22835
23.1	-0.15596
23.12	-0.24031
23.14	-0.19355
23.16	-0.16667
23.18	-0.24359
23.2	-0.2028
23.22	-0.20833
23.24	-0.25547
23.26	-0.18954
23.28	-0.1875
23.3	-0.05455
23.32	-0.22388
23.34	-0.14493
23.36	-0.23077
23.38	-0.24359
23.4	-0.35766
23.42	-0.44
23.44	-0.25
23.46	-0.15873
23.48	-0.31361
23.5	-0.28395
23.52	-0.328
23.54	-0.26471
23.56	-0.16981
23.58	-0.24848
23.6	-0.19728
23.62	-0.24272
23.64	-0.05
23.66	-0.29193
23.68	-0.2518
23.7	-0.2381
23.72	-0.20313
23.74	-0.25203
23.76	-0.18954
23.78	-0.18881
23.8	-0.27559
23.82	-0.09804
23.84	-0.18667
23.86	-0.27027
23.88	-0.31915
23.9	-0.20833
23.92	-0.32075
23.94	-0.42268
23.96	-0.22963
23.98	-0.24638
24	-0.04762
24.02	-0.22689
24.04	-0.18248
24.06	-0.33333
24.08	-0.11628
24.1	-0.24031
24.12	-0.13869
24.14	-0.15254
24.16	-0.296
24.18	-0.136
24.2	-0.18644
24.22	-0.38843
24.24	-0.136
24.26	-0.1811
24.28	-0.20588
24.3	-0.32727
24.32	-0.10638
24.34	-0.19149
24.36	-0.04167
24.38	-0.2381
24.4	-0.19685
24.42	-0.44086
24.44	-0.18
24.46	-0.17557
24.48	-0.32773
24.5	-0.19266
24.52	-0.34959
24.54	-0.25217
24.56	-0.34579
24.58	-0.25191
24.6	-0.2782
24.62	-0.23077
24.64	-0.04918
24.66	-0.19708
24.68	-0.15278
24.7	-0.13514
24.72	-0.28767
24.74	-0.24658
24.76	-0.13103
24.78	-0.22667
24.8	-0.29412
24.82	-0.14063
24.84	-0.24658
24.86	-0.17757
24.88	-0.13333
24.9	-0.30935
24.92	-0.21667
24.94	-0.28889
24.96	-0.07792
24.98	-0.26667
25	-0.18471
25.02	-0.28144
25.04	-0.13415
25.06	-0.22449
25.08	-0.21739
25.1	-0.29801
25.12	-0.41844
25.14	-0.24
25.16	-0.21019
25.18	-0.2782
25.2	-0.28962
25.22	-0.20468
25.24	-0.36
25.26	-0.29341
25.28	-0.27941
25.3	-0.21088
25.32	-0.3
25.34	-0.24691
25.36	-0.07614
25.38	-0.05051
25.4	-0.2
25.42	0.08642
25.44	-0.07463
25.46	0.03883
25.48	-0.16049
25.5	-0.09302
25.52	-0.17582
25.54	-0.08
25.56	-0.0404
25.58	-0.03448
25.6	-0.10615
25.62	-0.09574
25.64	0
25.66	0.01775
25.68	-0.08654
25.7	-0.11111
25.72	0.03665
25.74	0.05528
25.76	-0.00493
25.78	-0.03106
25.8	-0.04046
25.82	-0.11675
25.84	-0.07692
25.86	-0.1269
25.88	0.01111
25.9	-0.05208
25.92	-0.02247
25.94	0.00599
25.96	0.01075
25.98	0.07907
26	-0.06897
26.02	-0.07
26.04	0.05102
26.06	-0.1133
26.08	0.01754
26.1	-0.10417
26.12	0.10303
26.14	-0.11215
26.16	0.01961
26.18	0
26.2	-0.08543
26.22	-0.03553
26.24	0.08901
26.26	-0.06667
26.28	-0.06736
26.3	-0.06667
26.32	-0.06011
26.34	-0.04094
26.36	-0.15152
26.38	0.01124
26.4	-0.1519
26.42	-0.1018
26.44	-0.09845
26.46	-0.07514
26.48	-0.00546
26.5	-0.01523
26.52	-0.13812
26.54	-0.16571
26.56	-0.04
26.58	-0.07483
26.6	-0.02959
26.62	0.02778
26.64	-0.20588
26.66	0.05405
26.68	-0.15789
26.7	-0.00599
26.72	0.07229
26.74	0.01351
26.76	0.01299
26.78	-0.13415
26.8	0.0122
26.82	-0.01163
26.84	-0.05747
26.86	0
26.88	0.10983
26.9	0.0184
26.92	0.06011
26.94	-0.05814
26.96	-0.05882
26.98	0.07263
27	-0.10526
27.02	-0.07792
27.04	-0.05882
27.06	-0.09804
27.08	0.05195
27.1	0.01863
27.12	0.0719
27.14	-0.04478
27.16	-0.03409
27.18	-0.00629
27.2	0.22759
27.22	0.08108
27.24	-0.02597
27.26	0.06433
27.28	0.07576
27.3	0.10067
27.32	-0.13333
27.34	-0.13699
27.36	0.04444
27.38	0.05085
27.4	-0.02857
27.42	0.0375
27.44	0
27.46	0.08642
27.48	0.05
27.5	-0.07182
27.52	-0.20958
27.54	-0.05202
27.56	-0.04242
27.58	-0.06579
27.6	-0.01515
27.62	-0.15924
27.64	0.03546
27.66	-0.11111
27.68	0.04895
27.7	-0.01299
27.72	0.01961
27.74	-0.05344
27.76	0.10345
27.78	0.03371
27.8	0.37079
27.82	0.07216
27.84	0.18095
27.86	0.11538
27.88	-0.07527
27.9	0.10204
27.92	0.1087
27.94	-0.01724
27.96	0.02857
27.98	0.05556
28	0.01389
28.02	0.13333
28.04	0.08609
28.06	0.17391
28.08	0.04762
28.1	0.03226
28.12	-0.04054
28.14	0.06977
28.16	0.06667
28.18	0.01449
28.2	0.03488
28.22	-0.13846
28.24	-0.02013
28.26	0.01408
28.28	0.05195
28.3	0.08861
28.32	0.03125
28.34	0
28.36	0.00719
28.38	0.02439
28.4	0.22388
28.42	0.09589
28.44	0.0625
28.46	0.11111
28.48	0.22628
28.5	0.04046
28.52	0.0604
28.54	0
28.56	0.06154
28.58	0.15663
28.6	0
28.62	0.04444
28.64	-0.16667
28.66	0.10976
28.68	0.00535
28.7	-0.08642
28.72	-0.06569
28.74	-0.18954
28.76	-0.03659
28.78	-0.05389
28.8	-0.0137
28.82	-0.01987
28.84	0.00741
28.86	0.03145
28.88	0.00637
28.9	-0.18129
28.92	-0.10667
28.94	0.00637
28.96	0.06452
28.98	-0.01282
29	-0.0875
29.02	-0.10429
29.04	-0.16547
29.06	-0.13103
29.08	-0.29496
29.1	-0.28571
29.12	-0.19658
29.14	-0.248
29.16	-0.03158
29.18	-0.19512
29.2	-0.20513
29.22	-0.3271
29.24	-0.2963
29.26	-0.152
29.28	-0.41722
29.3	-0.19084
29.32	-0.28244
29.34	-0.35714
29.36	-0.29825
29.38	-0.33846
29.4	-0.1811
29.42	-0.37778
29.44	-0.33835
29.46	-0.18182
29.48	-0.27559
29.5	-0.23077
29.52	-0.25161
29.54	-0.1875
29.56	-0.2518
29.58	-0.22759
29.6	-0.25926
29.62	-0.19178
29.64	-0.28947
29.66	-0.21481
29.68	-0.26627
29.7	-0.29333
29.72	-0.2027
29.74	-0.22293
29.76	-0.28
29.78	-0.36232
29.8	-0.3494
29.82	-0.46237
29.84	-0.29412
29.86	-0.1
29.88	-0.05263
29.9	0.08475
29.92	-0.19149
29.94	0.06494
29.96	-0.04225
29.98	0.0411
30	0
