# Supplementary material for: Highly efficient exciton-exciton annihilation in single conjugated polymer chains
Source: Nat Commun. 2026 Jan 6;17:731. doi: 10.1038/s41467-025-67422-z (PMC12820388; doi:10.1038/s41467-025-67422-z)
Supplement: Supplementary file 3 — Source data [file 41467_2025_67422_MOESM3_ESM.zip › SI/FigS15/SMTimetrace2-LimeGreen.txt]

Time (s)	Colour Ratio (per 20 ms) - Timetrace 2 (Lime Green)
0	0.42857
0.02	0.33333
0.04	0.6
0.06	-0.09091
0.08	0.09091
0.1	0
0.12	-0.14286
0.14	-0.2
0.16	-0.25
0.18	-0.33333
0.2	0.6
0.22	-0.35714
0.24	-0.4386
0.26	-0.33333
0.28	-0.39623
0.3	-0.53191
0.32	-0.41176
0.34	-0.25
0.36	-0.10345
0.38	-0.28889
0.4	-0.55556
0.42	-0.36508
0.44	-0.52632
0.46	-0.40741
0.48	-0.09804
0.5	-0.29032
0.52	-0.60976
0.54	-0.40984
0.56	-0.45098
0.58	-0.41176
0.6	-0.45455
0.62	-0.42857
0.64	-0.19149
0.66	-0.44444
0.68	-0.43396
0.7	-0.35135
0.72	-0.49091
0.74	-0.26316
0.76	-0.38462
0.78	-0.2
0.8	-0.28571
0.82	0.28571
0.84	0.38462
0.86	-0.09091
0.88	-0.23077
0.9	-0.2
0.92	-0.6
0.94	-0.42857
0.96	-0.11111
0.98	-0.2
1	-0.27273
1.02	-0.17647
1.04	-0.53846
1.06	0.2
1.08	-0.25926
1.1	-0.45763
1.12	-0.27027
1.14	-0.35849
1.16	-0.0566
1.18	-0.2963
1.2	-0.43333
1.22	-0.16923
1.24	-0.34615
1.26	-0.48276
1.28	-0.38182
1.3	-0.40909
1.32	-0.13725
1.34	-0.5
1.36	-0.25424
1.38	-0.37778
1.4	-0.53846
1.42	-0.17391
1.44	-0.39683
1.46	-0.64286
1.48	-0.15493
1.5	-0.40984
1.52	0
1.54	-0.16667
1.56	0
1.58	0.07143
1.6	-0.51724
1.62	-0.35593
1.64	-0.29412
1.66	-0.5
1.68	-0.29167
1.7	-0.52941
1.72	-0.28571
1.74	-0.14286
1.76	-0.33333
1.78	-0.40426
1.8	-0.49254
1.82	-0.45161
1.84	-0.5102
1.86	-0.42857
1.88	-0.52381
1.9	-0.2766
1.92	-0.2
1.94	-0.32075
1.96	-0.37662
1.98	-0.27273
2	-0.54717
2.02	-0.25
2.04	-0.08772
2.06	-0.32258
2.08	-0.44
2.1	0.07692
2.12	-0.33333
2.14	-0.63636
2.16	0.33333
2.18	0.06667
2.2	-0.23077
2.22	-0.42857
2.24	-0.29032
2.26	-0.45833
2.28	-0.41379
2.3	-0.21569
2.32	-0.30769
2.34	-0.42373
2.36	-0.34694
2.38	-0.34286
2.4	-0.38889
2.42	-0.11111
2.44	-0.21212
2.46	-0.17241
2.48	-0.35714
2.5	-0.25
2.52	-0.30769
2.54	-0.45098
2.56	-0.3125
2.58	-0.27273
2.6	-0.22449
2.62	-0.26531
2.64	-0.2549
2.66	-0.4
2.68	-0.21127
2.7	-0.24
2.72	-0.52941
2.74	-0.25
2.76	-0.19355
2.78	-0.18919
2.8	-0.33333
2.82	-0.5
2.84	0.45455
2.86	0.27273
2.88	0
2.9	0.09091
2.92	-0.0303
2.94	0.42857
2.96	0.16667
2.98	0.46667
3	-0.2
3.02	0
3.04	0
3.06	0.6
3.08	-0.07692
3.1	-0.25
3.12	-0.5102
3.14	-0.57895
3.16	-0.38776
3.18	-0.15254
3.2	-0.5102
3.22	-0.24242
3.24	-0.15493
3.26	-0.35593
3.28	-0.30769
3.3	-0.35714
3.32	-0.23077
3.34	-0.3871
3.36	-0.44828
3.38	-0.29412
3.4	-0.26316
3.42	-0.47541
3.44	-0.33333
3.46	-0.14815
3.48	-0.30667
3.5	-0.39286
3.52	-0.25373
3.54	-0.35593
3.56	-0.30303
3.58	-0.20755
3.6	-0.50769
3.62	-0.5082
3.64	-0.48148
3.66	-0.04348
3.68	-0.21053
3.7	-0.48387
3.72	-0.58333
3.74	-0.28125
3.76	-0.44615
3.78	-0.125
3.8	-0.31034
3.82	-0.45763
3.84	-0.40741
3.86	0
3.88	-0.29825
3.9	-0.2963
3.92	-0.22581
3.94	-0.28571
3.96	-0.33333
3.98	-0.30769
4	-0.29032
4.02	-0.46032
4.04	-0.14286
4.06	-0.57377
4.08	-0.14286
4.1	-0.42857
4.12	-0.52941
4.14	-0.45098
4.16	-0.26923
4.18	-0.14286
4.2	-0.42857
4.22	-0.27869
4.24	-0.52
4.26	-0.10714
4.28	-0.17073
4.3	-0.35714
4.32	-0.55932
4.34	-0.55
4.36	-0.24
4.38	-0.35714
4.4	-0.18519
4.42	-0.29825
4.44	-0.22034
4.46	-0.53488
4.48	-0.34884
4.5	-0.2
4.52	-0.25714
4.54	-0.34483
4.56	-0.34426
4.58	-0.55172
4.6	-0.39286
4.62	-0.37838
4.64	-0.37931
4.66	-0.36709
4.68	-0.31915
4.7	-0.26984
4.72	-0.32353
4.74	-0.61905
4.76	0.03448
4.78	-0.26923
4.8	-0.53125
4.82	-0.34375
4.84	-0.3125
4.86	-0.5
4.88	-0.25373
4.9	-0.39286
4.92	-0.40299
4.94	-0.35385
4.96	-0.39286
4.98	0.13043
5	-0.24242
5.02	-0.4
5.04	-0.24528
5.06	-0.52542
5.08	-0.2766
5.1	-0.3
5.12	-0.34483
5.14	-0.52239
5.16	-0.48
5.18	-0.33333
5.2	-0.24528
5.22	-0.34483
5.24	-0.19231
5.26	-0.23077
5.28	-0.36
5.3	-0.06122
5.32	-0.18367
5.34	-0.44186
5.36	-0.17241
5.38	-0.44186
5.4	-0.45946
5.42	0
5.44	-0.39535
5.46	-0.22449
5.48	-0.08475
5.5	-0.56098
5.52	-0.40426
5.54	-0.2093
5.56	-0.5
5.58	-0.17949
5.6	-0.37037
5.62	-0.27273
5.64	-0.30909
5.66	-0.17949
5.68	0.05
5.7	-0.28302
5.72	-0.51724
5.74	-0.32
5.76	-0.2766
5.78	-0.11111
5.8	-0.10204
5.82	-0.57143
5.84	-0.28205
5.86	-0.51351
5.88	-0.35135
5.9	-0.36667
5.92	-0.40426
5.94	-0.40741
5.96	-0.23636
5.98	-0.47619
6	-0.01887
6.02	-0.11111
6.04	-0.44186
6.06	-0.09804
6.08	-0.43396
6.1	-0.41818
6.12	-0.3871
6.14	-0.3
6.16	-0.5082
6.18	-0.36
6.2	-0.45763
6.22	-0.27273
6.24	-0.24444
6.26	-0.48148
6.28	-0.24242
6.3	-0.32308
6.32	-0.46667
6.34	-0.4386
6.36	-0.3
6.38	-0.29231
6.4	-0.17857
6.42	-0.38182
6.44	-0.24138
6.46	-0.125
6.48	-0.20833
6.5	-0.41667
6.52	-0.42373
6.54	-0.375
6.56	-0.2
6.58	-0.22807
6.6	-0.12821
6.62	-0.38462
6.64	-0.25581
6.66	-0.3125
6.68	-0.27869
6.7	0.0566
6.72	-0.46429
6.74	-0.42424
6.76	-0.38462
6.78	-0.37037
6.8	-0.42029
6.82	-0.41818
6.84	-0.2
6.86	-0.13043
6.88	-0.36585
6.9	-0.37037
6.92	-0.44444
6.94	-0.25424
6.96	-0.21622
6.98	-0.30769
7	-0.33333
7.02	-0.25
7.04	-0.2963
7.06	-0.20755
7.08	-0.52727
7.1	-0.2963
7.12	-0.48148
7.14	-0.26923
7.16	-0.34483
7.18	-0.4717
7.2	-0.36842
7.22	-0.5
7.24	-0.42308
7.26	-0.15789
7.28	-0.52
7.3	-0.26531
7.32	-0.50943
7.34	-0.36364
7.36	-0.36842
7.38	-0.32258
7.4	-0.34426
7.42	-0.3913
7.44	-0.35385
7.46	-0.2
7.48	-0.38182
7.5	-0.40741
7.52	-0.07937
7.54	-0.43396
7.56	-0.08475
7.58	-0.57143
7.6	-0.46667
7.62	-0.48936
7.64	-0.12
7.66	-0.2069
7.68	-0.24242
7.7	-0.32
7.72	-0.36842
7.74	-0.32394
7.76	-0.57895
7.78	-0.55556
7.8	-0.30303
7.82	-0.38776
7.84	-0.2093
7.86	-0.35849
7.88	0
7.9	-0.44
7.92	-0.26829
7.94	-0.27869
7.96	0
7.98	-0.56522
8	-0.40741
8.02	-0.4
8.04	-0.19048
8.06	-0.30435
8.08	-0.30769
8.1	-0.24138
8.12	-0.21569
8.14	-0.42373
8.16	-0.11111
8.18	-0.52174
8.2	-0.24138
8.22	-0.07692
8.24	-0.31579
8.26	-0.54167
8.28	-0.31034
8.3	-0.40299
8.32	-0.34483
8.34	-0.0566
8.36	-0.20833
8.38	-0.42857
8.4	-0.39535
8.42	-0.23636
8.44	-0.58333
8.46	-0.31579
8.48	-0.17949
8.5	-0.34783
8.52	-0.36585
8.54	-0.34483
8.56	-0.46154
8.58	-0.4717
8.6	-0.45946
8.62	-0.35849
8.64	-0.05263
8.66	-0.30769
8.68	-0.21739
8.7	-0.41818
8.72	-0.40351
8.74	0.14286
8.76	-0.42424
8.78	-0.28571
8.8	-0.49206
8.82	-0.54717
8.84	-0.34615
8.86	-0.63265
8.88	-0.42857
8.9	-0.43396
8.92	-0.28814
8.94	-0.30769
8.96	-0.38462
8.98	-0.34545
9	-0.4
9.02	-0.40984
9.04	-0.46429
9.06	-0.125
9.08	-0.22581
9.1	-0.5
9.12	-0.5
9.14	-0.2549
9.16	-0.55102
9.18	-0.25
9.2	-0.11111
9.22	-0.31818
9.24	-0.16667
9.26	-0.5102
9.28	-0.28
9.3	-0.29412
9.32	-0.3125
9.34	-0.2963
9.36	-0.39286
9.38	-0.54167
9.4	-0.36
9.42	-0.05263
9.44	-0.09524
9.46	-0.5082
9.48	-0.35484
9.5	-0.37037
9.52	-0.46154
9.54	-0.40426
9.56	-0.30435
9.58	-0.41935
9.6	-0.2381
9.62	-0.44
9.64	-0.29412
9.66	-0.28814
9.68	-0.23404
9.7	-0.32143
9.72	-0.25581
9.74	-0.51111
9.76	-0.27273
9.78	-0.06383
9.8	-0.17857
9.82	-0.2093
9.84	-0.32075
9.86	-0.29231
9.88	-0.36842
9.9	-0.27273
9.92	-0.32
9.94	-0.24
9.96	-0.36667
9.98	-0.35
10	-0.12821
10.02	-0.13208
10.04	-0.28571
10.06	-0.32
10.08	-0.47619
10.1	-0.23077
10.12	-0.45833
10.14	-0.48
10.16	-0.41818
10.18	-0.5
10.2	-0.2963
10.22	-0.2
10.24	-0.32
10.26	-0.25
10.28	-0.34483
10.3	-0.59259
10.32	-0.23333
10.34	-0.09091
10.36	-0.30233
10.38	-0.47368
10.4	-0.4902
10.42	-0.36667
10.44	-0.31429
10.46	-0.44828
10.48	-0.17647
10.5	-0.25
10.52	-0.42857
10.54	-0.15152
10.56	-0.56364
10.58	-0.5
10.6	-0.40426
10.62	-0.37143
10.64	-0.28
10.66	-0.14286
10.68	-0.28
10.7	-0.38776
10.72	-0.40351
10.74	-0.26829
10.76	-0.26531
10.78	-0.30233
10.8	-0.35294
10.82	-0.42857
10.84	-0.46667
10.86	-0.2
10.88	-0.57447
10.9	-0.26316
10.92	-0.19149
10.94	-0.45833
10.96	-0.29412
10.98	-0.36842
11	-0.30909
11.02	-0.19298
11.04	-0.22449
11.06	-0.52632
11.08	-0.4
11.1	-0.41176
11.12	-0.45098
11.14	-0.3913
11.16	-0.56098
11.18	-0.30612
11.2	-0.2766
11.22	-0.53488
11.24	0.02222
11.26	-0.27273
11.28	-0.12
11.3	-0.15556
11.32	-0.20755
11.34	-0.56
11.36	-0.56
11.38	-0.37255
11.4	-0.36
11.42	-0.47619
11.44	-0.46429
11.46	-0.21739
11.48	-0.25
11.5	-0.55102
11.52	-0.41176
11.54	-0.33333
11.56	-0.02439
11.58	-0.5
11.6	-0.25
11.62	-0.37255
11.64	-0.39535
11.66	-0.45098
11.68	-0.3617
11.7	-0.14815
11.72	-0.21875
11.74	-0.36364
11.76	-0.53488
11.78	-0.28
11.8	-0.35714
11.82	-0.20588
11.84	-0.33333
11.86	-0.52
11.88	-0.18367
11.9	-0.45833
11.92	-0.17857
11.94	-0.37255
11.96	-0.35593
11.98	-0.18033
12	-0.51724
12.02	-0.42857
12.04	-0.30159
12.06	-0.48
12.08	-0.38889
12.1	-0.25926
12.12	-0.08333
12.14	-0.25581
12.16	-0.4386
12.18	-0.42222
12.2	-0.46154
12.22	-0.4
12.24	-0.39394
12.26	-0.34483
12.28	-0.4902
12.3	-0.29032
12.32	-0.35849
12.34	-0.22807
12.36	-0.35385
12.38	-0.40351
12.4	-0.25424
12.42	-0.33333
12.44	-0.22034
12.46	-0.24444
12.48	-0.36667
12.5	-0.48276
12.52	-0.24638
12.54	-0.34426
12.56	-0.20755
12.58	-0.26087
12.6	-0.17241
12.62	-0.06897
12.64	-0.3913
12.66	-0.44828
12.68	-0.53623
12.7	-0.32258
12.72	-0.25
12.74	-0.59375
12.76	-0.3125
12.78	-0.26316
12.8	-0.23333
12.82	-0.52941
12.84	-0.10638
12.86	-0.35294
12.88	-0.36842
12.9	-0.45161
12.92	-0.26087
12.94	-0.22581
12.96	-0.30769
12.98	-0.28571
13	-0.38889
13.02	-0.51515
13.04	-0.44
13.06	-0.58621
13.08	-0.2381
13.1	-0.14815
13.12	-0.1
13.14	-0.11111
13.16	0
13.18	-0.25
13.2	-0.26316
13.22	-0.125
13.24	0.07692
13.26	0.07692
13.28	-0.22222
13.3	-0.16667
13.32	0
13.34	0.33333
13.36	-0.09091
13.38	0
13.4	-0.06667
13.42	-0.57143
13.44	0.27273
13.46	0.33333
13.48	-0.27273
13.5	-0.27273
13.52	0.06667
13.54	0.06667
13.56	-0.09091
13.58	-0.55556
13.6	-0.06667
13.62	-0.14286
13.64	-0.08333
13.66	0.09091
13.68	0.4
13.7	-0.4
13.72	-0.04762
13.74	-0.22222
13.76	-0.06667
13.78	-0.05882
13.8	0.33333
13.82	0.09091
13.84	-0.23077
13.86	-0.17647
13.88	0.14286
13.9	0.125
13.92	0.06667
13.94	-0.17647
13.96	-0.38462
13.98	0.07692
14	0
14.02	-0.42857
14.04	-0.2
14.06	0.33333
14.08	0.09091
14.1	-0.1
14.12	-0.1
14.14	-0.07692
14.16	0
14.18	-0.33333
14.2	-0.23077
14.22	-0.25
14.24	-0.04348
14.26	0
14.28	-0.15789
14.3	-0.14286
14.32	0.11111
14.34	-0.09091
14.36	0
14.38	0
14.4	-0.42857
14.42	0.25
14.44	-0.29412
14.46	-0.06667
14.48	-0.38462
14.5	-0.04762
14.52	-0.5
14.54	0.06667
14.56	-0.42857
14.58	-0.4
14.6	-0.5
14.62	-0.2
14.64	0.75
14.66	0.25
14.68	0
14.7	-0.42857
14.72	-0.2
14.74	-0.23077
14.76	-0.4
14.78	-0.2
14.8	-0.23077
14.82	-0.45455
14.84	0.75
14.86	-0.53846
14.88	-0.125
14.9	0
14.92	-0.8
14.94	-0.36842
14.96	-0.4717
14.98	-0.2093
15	-0.20755
15.02	-0.45833
15.04	-0.56522
15.06	-0.46032
15.08	-0.2381
15.1	-0.44444
15.12	-0.34783
15.14	-0.36
15.16	-0.19149
15.18	-0.375
15.2	-0.37037
15.22	-0.5122
15.24	-0.33333
15.26	-0.28302
15.28	-0.32075
15.3	-0.44444
15.32	-0.32
15.34	-0.19149
15.36	-0.39623
15.38	-0.44186
15.4	-0.21875
15.42	-0.41176
15.44	-0.2963
15.46	-0.24444
15.48	-0.29231
15.5	-0.38182
15.52	-0.6
15.54	-0.5122
15.56	-0.28571
15.58	-0.14754
15.6	-0.4359
15.62	-0.43478
15.64	0.14286
15.66	-0.29167
15.68	-0.52
15.7	-0.22727
15.72	-0.41463
15.74	-0.28125
15.76	-0.45
15.78	-0.09091
15.8	-0.46667
15.82	-0.18519
15.84	-0.37037
15.86	-0.48148
15.88	-0.28
15.9	0.2
15.92	-0.45455
15.94	-0.50769
15.96	-0.30233
15.98	-0.22807
16	-0.46154
16.02	-0.26531
16.04	-0.22727
16.06	-0.41667
16.08	-0.31707
16.1	-0.26923
16.12	-0.47619
16.14	-0.29167
16.16	-0.38776
16.18	-0.17949
16.2	-0.18033
16.22	-0.16981
16.24	-0.09677
16.26	-0.13636
16.28	-0.23077
16.3	-0.37778
16.32	-0.23529
16.34	-0.28889
16.36	-0.64444
16.38	-0.29167
16.4	-0.46667
16.42	-0.56522
16.44	-0.32075
16.46	-0.35849
16.48	-0.58065
16.5	-0.33333
16.52	-0.38776
16.54	-0.23636
16.56	-0.35593
16.58	-0.24138
16.6	-0.50943
16.62	-0.29412
16.64	-0.04
16.66	-0.34615
16.68	-0.45455
16.7	-0.21739
16.72	-0.04762
16.74	-0.1
16.76	-0.42857
16.78	-0.44
16.8	-0.35714
16.82	-0.2
16.84	-0.22449
16.86	-0.63077
16.88	-0.36842
16.9	-0.34483
16.92	-0.36
16.94	-0.64706
16.96	-0.4
16.98	-0.56522
17	-0.28571
17.02	-0.22581
17.04	0.04348
17.06	-0.2
17.08	-0.125
17.1	-0.13043
17.12	-0.56522
17.14	-0.36
17.16	-0.30769
17.18	-0.3913
17.2	-0.625
17.22	-0.52632
17.24	-0.42222
17.26	-0.57692
17.28	-0.36842
17.3	-0.12195
17.32	-0.53488
17.34	-0.1746
17.36	-0.47541
17.38	-0.33333
17.4	-0.52174
17.42	-0.25806
17.44	-0.53191
17.46	-0.49091
17.48	-0.25926
17.5	-0.4902
17.52	-0.34615
17.54	-0.1
17.56	-0.4
17.58	-0.36364
17.6	-0.49091
17.62	-0.36585
17.64	-0.23404
17.66	-0.37313
17.68	-0.46154
17.7	-0.36364
17.72	-0.48936
17.74	-0.40426
17.76	-0.18367
17.78	-0.17073
17.8	-0.13725
17.82	-0.3
17.84	-0.2973
17.86	-0.34545
17.88	-0.6
17.9	-0.375
17.92	-0.52
17.94	0.04762
17.96	-0.46341
17.98	-0.40426
18	-0.375
18.02	-0.44615
18.04	-0.08197
18.06	-0.25424
18.08	-0.37037
18.1	-0.4
18.12	-0.27273
18.14	-0.17857
18.16	-0.52
18.18	-0.39286
18.2	-0.4359
18.22	-0.2766
18.24	-0.39286
18.26	-0.17073
18.28	-0.57692
18.3	0.01887
18.32	-0.36364
18.34	-0.39286
18.36	-0.28571
18.38	-0.39286
18.4	-0.41176
18.42	-0.58333
18.44	-0.34884
18.46	-0.31915
18.48	-0.56522
18.5	-0.2963
18.52	-0.25
18.54	-0.15556
18.56	-0.46875
18.58	-0.07143
18.6	-0.33333
18.62	-0.30233
18.64	-0.36842
18.66	-0.41176
18.68	-0.13725
18.7	-0.2
18.72	-0.33333
18.74	-0.38776
18.76	-0.26923
18.78	-0.64706
18.8	-0.36
18.82	-0.21429
18.84	-0.67273
18.86	-0.42308
18.88	-0.48
18.9	-0.29167
18.92	-0.29825
18.94	-0.31034
18.96	-0.28571
18.98	-0.27869
19	-0.35714
19.02	-0.34426
19.04	-0.33333
19.06	-0.22727
19.08	-0.21311
19.1	-0.34483
19.12	-0.19298
19.14	-0.60606
19.16	-0.28302
19.18	-0.36
19.2	-0.19355
19.22	-0.56
19.24	-0.20833
19.26	-0.38182
19.28	-0.3125
19.3	-0.34615
19.32	-0.50943
19.34	-0.40741
19.36	-0.23077
19.38	-0.56863
19.4	-0.33333
19.42	-0.39683
19.44	-0.36364
19.46	-0.31818
19.48	-0.47826
19.5	-0.25581
19.52	-0.34884
19.54	-0.38095
19.56	-0.39535
19.58	-0.35593
19.6	-0.72727
19.62	-0.40741
19.64	-0.31148
19.66	-0.28125
19.68	-0.13333
19.7	-0.36842
19.72	-0.22807
19.74	-0.15789
19.76	-0.33333
19.78	-0.21951
19.8	-0.34694
19.82	-0.25
19.84	-0.44828
19.86	-0.34884
19.88	-0.28205
19.9	-0.43396
19.92	-0.54386
19.94	-0.38182
19.96	-0.30303
19.98	-0.28889
20	-0.72549
20.02	-0.2766
20.04	-0.41818
20.06	-0.4386
20.08	-0.40909
20.1	-0.42308
20.12	-0.40351
20.14	-0.36842
20.16	-0.40741
20.18	-0.39535
20.2	-0.30909
20.22	-0.34286
20.24	-0.24
20.26	-0.42857
20.28	-0.56522
20.3	-0.59184
20.32	-0.18182
20.34	-0.42373
20.36	-0.33333
20.38	-0.23077
20.4	-0.49153
20.42	-0.2093
20.44	-0.2
20.46	-0.25
20.48	-0.52113
20.5	-0.29231
20.52	-0.39623
20.54	-0.5625
20.56	-0.38776
20.58	-0.34426
20.6	-0.09524
20.62	-0.25581
20.64	-0.41667
20.66	-0.38462
20.68	-0.29825
20.7	-0.18367
20.72	-0.42857
20.74	-0.56757
20.76	-0.31707
20.78	-0.41667
20.8	-0.4717
20.82	-0.42857
20.84	-0.1
20.86	-0.37037
20.88	-0.26316
20.9	-0.53125
20.92	-0.10204
20.94	-0.375
20.96	-0.15385
20.98	-0.5102
21	-0.40426
21.02	-0.37037
21.04	-0.46154
21.06	-0.28205
21.08	-0.37255
21.1	-0.2093
21.12	-0.14286
21.14	-0.40741
21.16	-0.25926
21.18	0
21.2	-0.5
21.22	-0.41463
21.24	-0.30233
21.26	-0.33333
21.28	-0.18519
21.3	-0.48837
21.32	-0.44186
21.34	-0.4
21.36	-0.21739
21.38	-0.23636
21.4	-0.48
21.42	-0.17073
21.44	-0.17391
21.46	-0.37037
21.48	-0.62264
21.5	-0.48936
21.52	-0.45455
21.54	-0.38095
21.56	0
21.58	0.2
21.6	0.6
21.62	-1
21.64	-0.16667
21.66	-0.45455
21.68	0
21.7	-0.11111
21.72	0.07692
21.74	-0.14286
21.76	0.14286
21.78	0.11111
21.8	0.16667
21.82	0.125
21.84	0
21.86	-0.14286
21.88	0.5
21.9	0.33333
21.92	-0.6
21.94	-0.75
21.96	0.42857
21.98	0.33333
22	-0.2
22.02	-0.27273
22.04	0.2
22.06	0
22.08	0
22.1	1
22.12	-0.27273
22.14	0.14286
22.16	0.5
22.18	-0.14286
22.2	0
22.22	0.25
22.24	0.11111
22.26	-0.2
22.28	0.38462
22.3	0.66667
22.32	0.5
22.34	-0.6
22.36	0.27273
22.38	0.5
22.4	0
22.42	1
22.44	-0.5
22.46	-0.2
22.48	0.6
22.5	0.45455
22.52	0
22.54	-0.09091
22.56	-0.33333
22.58	0.2
22.6	1
22.62	0.11111
22.64	-0.14286
22.66	0
22.68	-0.16667
22.7	0.5
22.72	0.66667
22.74	0
22.76	0.33333
22.78	-0.2
22.8	0
22.82	0.2
22.84	0
22.86	0.16667
22.88	0.33333
22.9	-0.33333
22.92	-0.42222
22.94	-0.08772
22.96	-0.40426
22.98	-0.6
23	-0.26829
23.02	-0.42857
23.04	-0.11111
23.06	-0.26667
23.08	-0.30435
23.1	-0.5
23.12	-0.37778
23.14	-0.43478
23.16	-0.18519
23.18	-0.41667
23.2	-0.27778
23.22	-0.33333
23.24	-0.21429
23.26	-0.2093
23.28	-0.22222
23.3	0
23.32	-0.16279
23.34	-0.48718
23.36	-0.46667
23.38	-0.3913
23.4	-0.40741
23.42	-0.52941
23.44	-0.5
23.46	-0.27273
23.48	-0.26316
23.5	-0.41176
23.52	-0.04545
23.54	-0.20833
23.56	-0.46667
23.58	-0.30435
23.6	-0.52727
23.62	-0.42857
23.64	-0.36
23.66	-0.33333
23.68	-0.41818
23.7	-0.37778
23.72	-0.24444
23.74	-0.28302
23.76	-0.17391
23.78	-0.53846
23.8	-0.34884
23.82	0
23.84	-0.25714
23.86	-0.45455
23.88	-0.33333
23.9	-0.27273
23.92	-0.22222
23.94	-0.36842
23.96	-0.54545
23.98	0.07407
24	-0.30435
24.02	-0.3871
24.04	-0.41818
24.06	-0.5814
24.08	-0.36585
24.1	-0.30612
24.12	0.01587
24.14	-0.46939
24.16	-0.32
24.18	-0.5
24.2	-0.4
24.22	-0.31707
24.24	-0.5102
24.26	-0.2963
24.28	-0.31707
24.3	-0.13636
24.32	-0.08696
24.34	-0.41176
24.36	-0.21569
24.38	-0.30769
24.4	-0.40426
24.42	-0.36667
24.44	-0.36364
24.46	-0.24242
24.48	-0.31429
24.5	-0.41935
24.52	-0.38095
24.54	-0.16
24.56	-0.16
24.58	-0.48
24.6	-0.34545
24.62	-0.625
24.64	-0.30233
24.66	-0.40426
24.68	-0.5
24.7	-0.4
24.72	-0.17391
24.74	-0.2381
24.76	-0.30769
24.78	-0.50943
24.8	-0.375
24.82	-0.45
24.84	-0.37313
24.86	-0.62791
24.88	-0.64286
24.9	-0.16279
24.92	-0.2381
24.94	-0.34545
24.96	-0.37037
24.98	-0.23333
25	-0.22222
25.02	-0.37778
25.04	-0.32
25.06	-0.35135
25.08	-0.56
25.1	-0.17391
25.12	-0.33333
25.14	-0.20755
25.16	-0.17241
25.18	-0.11111
25.2	-0.25581
25.22	-0.54167
25.24	-0.5
25.26	-0.28571
25.28	-0.40426
25.3	-0.5625
25.32	-0.4359
25.34	-0.27273
25.36	-0.36585
25.38	-0.28889
25.4	-0.35714
25.42	-0.26829
25.44	-0.42222
25.46	-0.28
25.48	-0.3
25.5	-0.50943
25.52	-0.37255
25.54	-0.25926
25.56	-0.2093
25.58	-0.31915
25.6	-0.41667
25.62	-0.28302
25.64	-0.28
25.66	-0.6
25.68	0.14286
25.7	-0.33333
25.72	0
25.74	-0.11111
25.76	-0.14286
25.78	0
25.8	-0.4
25.82	-0.42857
25.84	0.55556
25.86	0.33333
25.88	0
25.9	-0.2
25.92	0.2
25.94	-0.23077
25.96	-1
25.98	0.5
26	0.23077
26.02	-0.2
26.04	-0.09091
26.06	0
26.08	0.2
26.1	0.6
26.12	0
26.14	0.14286
26.16	0.5
26.18	0
26.2	0.2
26.22	-0.6
26.24	0.33333
26.26	-0.66667
26.28	0.4
26.3	0.33333
26.32	0.25
26.34	0.5
26.36	0.33333
26.38	-0.2
26.4	0
26.42	0.5
26.44	0.27273
26.46	-0.75
26.48	0.77778
26.5	0.11111
26.52	-0.11111
26.54	-0.2
26.56	0.14286
26.58	-0.71429
26.6	0
26.62	-0.2
26.64	0.2
26.66	0.11111
26.68	0.11111
26.7	0.2
26.72	0.42857
26.74	-1
26.76	-0.07692
26.78	-1
26.8	0
26.82	0.2
26.84	-0.25
26.86	-0.25
26.88	-0.04167
26.9	-0.53846
26.92	-0.53333
26.94	-0.3913
26.96	-0.4386
26.98	-0.34694
27	-0.41463
27.02	-0.23077
27.04	-0.33333
27.06	-0.32075
27.08	-0.33333
27.1	-0.3
27.12	-0.375
27.14	-0.41667
27.16	-0.35
27.18	-0.31818
27.2	-0.47619
27.22	-0.26087
27.24	-0.2549
27.26	-0.40909
27.28	-0.2766
27.3	-0.34694
27.32	-0.23077
27.34	-0.52381
27.36	-0.44681
27.38	-0.4359
27.4	-0.56098
27.42	-0.45833
27.44	-0.45455
27.46	-0.125
27.48	-0.375
27.5	-0.47619
27.52	-0.33333
27.54	-0.13636
27.56	-0.45
27.58	-0.36
27.6	-0.33333
27.62	-0.57143
27.64	-0.26316
27.66	-0.5
27.68	-0.39535
27.7	-0.3
27.72	-0.20755
27.74	-0.33333
27.76	-0.24
27.78	-0.57143
27.8	-0.16667
27.82	-0.2381
27.84	-0.52542
27.86	-0.30769
27.88	-0.02564
27.9	-0.5102
27.92	-0.31579
27.94	-0.38889
27.96	-0.21569
27.98	-0.38095
28	-0.19048
28.02	-0.26829
28.04	-0.45833
28.06	-0.42308
28.08	-0.62264
28.1	-0.67568
28.12	-0.37037
28.14	-0.40909
28.16	-0.5
28.18	-0.41667
28.2	-0.50877
28.22	-0.47619
28.24	-0.29167
28.26	-0.41818
28.28	-0.48
28.3	-0.5
28.32	-0.32075
28.34	-0.34884
28.36	-0.375
28.38	-0.2459
28.4	-0.2
28.42	-0.48837
28.44	-0.55102
28.46	-0.22727
28.48	-0.26316
28.5	-0.10204
28.52	-0.37037
28.54	-0.42857
28.56	-0.4717
28.58	-0.32075
28.6	-0.12821
28.62	-0.20833
28.64	-0.25
28.66	-0.5
28.68	-0.33333
28.7	-0.4359
28.72	-0.46154
28.74	-0.48
28.76	-0.47826
28.78	-0.51351
28.8	-0.49091
28.82	-0.40541
28.84	-0.36364
28.86	-0.42857
28.88	-0.36585
28.9	-0.51724
28.92	-0.30909
28.94	-0.27273
28.96	-0.21569
28.98	-0.44186
29	-0.33333
29.02	-0.41667
29.04	-0.5102
29.06	-0.29231
29.08	-0.40351
29.1	-0.4902
29.12	-0.42222
29.14	-0.54717
29.16	-0.30435
29.18	-0.46939
29.2	-0.56863
29.22	-0.44444
29.24	-0.33333
29.26	-0.33333
29.28	-0.34884
29.3	-0.26923
29.32	-0.46154
29.34	-0.32258
29.36	-0.40426
29.38	-0.36364
29.4	-0.375
29.42	-0.2
29.44	-0.45098
29.46	-0.38095
29.48	-0.54717
29.5	-0.25581
29.52	-0.38182
29.54	-0.46939
29.56	-0.5814
29.58	-0.34615
29.6	-0.44
29.62	-0.42857
29.64	-0.3
29.66	-0.04
29.68	-0.36667
29.7	-0.14894
29.72	-0.46939
29.74	-0.51111
29.76	-0.34615
29.78	-0.17391
29.8	-0.25
29.82	-0.42105
29.84	-0.44444
29.86	-0.5814
29.88	-0.24444
29.9	-0.26531
29.92	-0.41463
29.94	-0.33333
29.96	-0.28205
29.98	-0.26531
