# Supplementary material for: Highly efficient exciton-exciton annihilation in single conjugated polymer chains
Source: Nat Commun. 2026 Jan 6;17:731. doi: 10.1038/s41467-025-67422-z (PMC12820388; doi:10.1038/s41467-025-67422-z)
Supplement: Supplementary file 3 — Source data [file 41467_2025_67422_MOESM3_ESM.zip › SI/FigS15/SMTimetrace3-Yellow.txt]

Time (s)	Colour Ratio (per 20 ms) - Timetrace 3 (Yellow)
0	0.33333
0.02	0
0.04	0
0.06	0
0.08	0.29412
0.1	0.8
0.12	-0.55556
0.14	0.27273
0.16	-0.07692
0.18	-0.42857
0.2	-0.25
0.22	-0.0303
0.24	0.02222
0.26	0.14286
0.28	0
0.3	-0.02326
0.32	-0.16667
0.34	-0.46667
0.36	0.45455
0.38	0.25
0.4	-0.38462
0.42	-0.04545
0.44	-0.16129
0.46	0.55
0.48	0.5
0.5	0.50877
0.52	0.58209
0.54	0.72549
0.56	0.42424
0.58	0.65385
0.6	0.56364
0.62	0.44444
0.64	0.39623
0.66	-0.33333
0.68	0.11111
0.7	-0.2
0.72	-0.2381
0.74	-0.11765
0.76	-0.05556
0.78	-0.26316
0.8	0.07692
0.82	-0.11111
0.84	-0.33333
0.86	-0.13333
0.88	-0.04545
0.9	-0.15556
0.92	-0.26316
0.94	-0.11111
0.96	-0.03125
0.98	-0.10526
1	0.08108
1.02	-0.08333
1.04	0.46667
1.06	0.45455
1.08	0.425
1.1	0.43902
1.12	0.51579
1.14	0.54762
1.16	0.36937
1.18	0.46269
1.2	0.83178
1.22	0.55294
1.24	0.67033
1.26	0.74737
1.28	0.63265
1.3	0.59524
1.32	0.72277
1.34	0.73737
1.36	0.75281
1.38	0.70833
1.4	0.6
1.42	0.54286
1.44	0.72477
1.46	0.62264
1.48	0.63636
1.5	0.25
1.52	0.06667
1.54	0.375
1.56	-0.04762
1.58	-0.06667
1.6	-0.08333
1.62	-0.1875
1.64	-0.27273
1.66	-0.23077
1.68	0.30435
1.7	-0.15385
1.72	-0.2
1.74	0.13514
1.76	0.125
1.78	0.2
1.8	0.35294
1.82	-0.06667
1.84	0.26667
1.86	0.36364
1.88	0.23077
1.9	-0.08333
1.92	0.35714
1.94	0.04
1.96	-0.28
1.98	-0.06667
2	0
2.02	-0.23529
2.04	-0.16129
2.06	-0.08571
2.08	-0.16667
2.1	-0.4
2.12	-0.12
2.14	-0.21429
2.16	-0.15152
2.18	0.11111
2.2	0.33333
2.22	-0.18182
2.24	-0.28571
2.26	-0.1
2.28	0
2.3	0.22581
2.32	0.25
2.34	-0.04762
2.36	0
2.38	0.09677
2.4	0.12
2.42	0.22222
2.44	0
2.46	-0.21739
2.48	0.11111
2.5	0.03704
2.52	-0.16129
2.54	-0.11111
2.56	0
2.58	-0.18519
2.6	-0.25926
2.62	0.28571
2.64	0.74576
2.66	0.66667
2.68	0.64228
2.7	0.69643
2.72	0.69697
2.74	0.81818
2.76	0.63107
2.78	0.57522
2.8	0.61224
2.82	0.71717
2.84	0.6
2.86	0.61739
2.88	0.69811
2.9	0.66667
2.92	0.68627
2.94	0.48515
2.96	0.59494
2.98	0.61111
3	0.63107
3.02	0.76842
3.04	0.53846
3.06	0.60377
3.08	0.69748
3.1	0.78378
3.12	0.68333
3.14	0.76147
3.16	0.65657
3.18	0.58824
3.2	0.70093
3.22	0.61194
3.24	0.9
3.26	0.80597
3.28	0.8
3.3	0.83824
3.32	0.37931
3.34	0.64912
3.36	0.55102
3.38	0.54167
3.4	0.55172
3.42	0.02326
3.44	0.75439
3.46	0.65354
3.48	0.6748
3.5	0.64444
3.52	0.66957
3.54	0.76471
3.56	0.67521
3.58	0.71963
3.6	0.64356
3.62	0.57778
3.64	0.73333
3.66	0.66667
3.68	0.62602
3.7	0.66102
3.72	0.72477
3.74	0.75926
3.76	0.67347
3.78	0.67308
3.8	0.80392
3.82	0.54331
3.84	0.56522
3.86	0.68421
3.88	0.78947
3.9	0.62963
3.92	0.62887
3.94	0.73494
3.96	0.61364
3.98	0.5914
4	0.6
4.02	0.525
4.04	0.78824
4.06	0.6
4.08	0.6
4.1	0.56044
4.12	0.57895
4.14	0.69643
4.16	0.81132
4.18	0.81356
4.2	0.69412
4.22	0.72727
4.24	0.72131
4.26	0.66372
4.28	0.62376
4.3	0.63934
4.32	0.71186
4.34	0.7931
4.36	0.78571
4.38	0.71429
4.4	0.64602
4.42	0.62105
4.44	0.57895
4.46	0.48837
4.48	0.71963
4.5	0.65625
4.52	0.73684
4.54	0.73333
4.56	0.61905
4.58	0.73913
4.6	0.67619
4.62	-0.22581
4.64	0.37931
4.66	0.17647
4.68	0.28205
4.7	-0.15152
4.72	0.11111
4.74	0.09677
4.76	0
4.78	0.1
4.8	0
4.82	-0.11111
4.84	0.16129
4.86	0.10345
4.88	0.16129
4.9	0
4.92	0.33333
4.94	0.14286
4.96	-0.06667
4.98	-0.17647
5	0.31034
5.02	0
5.04	0.09091
5.06	-0.17647
5.08	0
5.1	-0.17241
5.12	0.44444
5.14	0.14286
5.16	0.33333
5.18	0.08333
5.2	0
5.22	-0.11111
5.24	0.15385
5.26	0.71429
5.28	0
5.3	-0.07692
5.32	0.38462
5.34	0.12
5.36	0.41667
5.38	0.04348
5.4	-0.05263
5.42	0.27273
5.44	0.18182
5.46	0.06667
5.48	0.73333
5.5	0.375
5.52	0.36842
5.54	0
5.56	0.14286
5.58	0
5.6	0.30769
5.62	0
5.64	0.66667
5.66	0.12
5.68	-0.36
5.7	0.35294
5.72	0
5.74	0.44444
5.76	0.1
5.78	0.4
5.8	0.15789
5.82	0.15385
5.84	0.4902
5.86	0.82927
5.88	0.45455
5.9	-0.03448
5.92	0.2
5.94	0.3913
5.96	0.64835
5.98	0.61644
6	0.12
6.02	0.15789
6.04	0.17241
6.06	0.04348
6.08	-0.13043
6.1	-0.05556
6.12	0.4902
6.14	0.78571
6.16	0.71963
6.18	0.69072
6.2	0.55556
6.22	0.64286
6.24	0.64444
6.26	0.68293
6.28	0.72
6.3	0.7551
6.32	0.78824
6.34	0.79167
6.36	0.73494
6.38	0.71154
6.4	0.68627
6.42	0.8
6.44	0.7381
6.46	0.78512
6.48	0.67407
6.5	0.70248
6.52	0.6338
6.54	0.29412
6.56	0.2
6.58	0.05882
6.6	0.28571
6.62	0.23077
6.64	0.14286
6.66	0.4
6.68	0.28
6.7	0.52381
6.72	0.16129
6.74	0.26667
6.76	0
6.78	0.21739
6.8	0.09091
6.82	-0.07692
6.84	0.4
6.86	0.44
6.88	0.18182
6.9	0.14286
6.92	0.45946
6.94	0.56522
6.96	0.58333
6.98	0.21429
7	-0.03448
7.02	0.67164
7.04	0.36842
7.06	-0.03226
7.08	0.79592
7.1	0.66667
7.12	0.75758
7.14	0.87931
7.16	0.81197
7.18	0.74603
7.2	0.85047
7.22	0.76
7.24	0.81132
7.26	0.7913
7.28	0.81308
7.3	0.86441
7.32	0.77982
7.34	0.83333
7.36	0.88119
7.38	0.75701
7.4	0.72632
7.42	0.88095
7.44	0.83784
7.46	0.76
7.48	0.66667
7.5	0.375
7.52	-0.2381
7.54	0.375
7.56	0.08333
7.58	0.58333
7.6	0
7.62	-0.04762
7.64	0.16667
7.66	0.81818
7.68	0.70149
7.7	0.81818
7.72	0.78378
7.74	0.71765
7.76	0.8427
7.78	0.87156
7.8	0.42857
7.82	0.03704
7.84	0
7.86	0.33333
7.88	0
7.9	0.33333
7.92	0
7.94	0.47368
7.96	0.45455
7.98	0.45455
8	0.2
8.02	0.26316
8.04	0.64706
8.06	0.42857
8.08	0
8.1	0
8.12	0.33333
8.14	0
8.16	-0.33333
8.18	-0.36364
8.2	0.03704
8.22	0.03226
8.24	-0.10345
8.26	0.1
8.28	-0.02703
8.3	0.02439
8.32	0.09091
8.34	0.27273
8.36	0.06122
8.38	-0.0625
8.4	0.1
8.42	0.02857
8.44	0.40741
8.46	0.30233
8.48	0.54717
8.5	0.57895
8.52	0.62264
8.54	0.60305
8.56	0.68889
8.58	0.51852
8.6	0.67273
8.62	0.6
8.64	0.68224
8.66	0.69697
8.68	0.6
8.7	0.70313
8.72	0.57724
8.74	0.61062
8.76	0.80531
8.78	0.57778
8.8	0.69892
8.82	0.56044
8.84	0.86792
8.86	0.75
8.88	0.21429
8.9	0.56522
8.92	0.30769
8.94	-0.11538
8.96	-0.17949
8.98	-0.09677
9	0.08333
9.02	-0.15789
9.04	-0.0625
9.06	0.125
9.08	-0.2
9.1	-0.16364
9.12	-0.17391
9.14	0.11864
9.16	-0.11111
9.18	-0.16667
9.2	-0.12195
9.22	0
9.24	-0.26923
9.26	0
9.28	-0.11864
9.3	-0.25926
9.32	0.03125
9.34	-0.11628
9.36	0.02564
9.38	-0.25
9.4	0.0303
9.42	0.11628
9.44	-0.04762
9.46	0
9.48	0.25714
9.5	-0.19048
9.52	0.15789
9.54	-0.27778
9.56	-0.18519
9.58	-0.10526
9.6	0.0625
9.62	0.07143
9.64	0.2973
9.66	-0.04167
9.68	0.1
9.7	0
9.72	-0.02703
9.74	-0.14286
9.76	0
9.78	0.08696
9.8	0.10526
9.82	0.03704
9.84	-0.08108
9.86	0.3913
9.88	0.08108
9.9	-0.05263
9.92	-0.26087
9.94	0.21212
9.96	0.05556
9.98	-0.14894
10	-0.0625
10.02	0.2973
10.04	-0.10526
10.06	-0.2973
10.08	-0.26316
10.1	-0.06667
10.12	0.09677
10.14	-0.02222
10.16	0.11111
10.18	0
10.2	0.08108
10.22	-0.04348
10.24	-0.04
10.26	0
10.28	0.55556
10.3	0.2
10.32	0.06667
10.34	-0.18182
10.36	-0.22581
10.38	-0.2
10.4	0.05556
10.42	-0.41667
10.44	0.04348
10.46	-0.09091
10.48	0.21212
10.5	0.27273
10.52	0.05556
10.54	-0.06667
10.56	0.4375
10.58	-0.21739
10.6	0
10.62	0.14286
10.64	0.07692
10.66	0.5
10.68	0.33333
10.7	0.11111
10.72	0
10.74	0.06667
10.76	-0.30435
10.78	0
10.8	0.53846
10.82	0.22222
10.84	0.30769
10.86	0.61538
10.88	-0.26316
10.9	0.52381
10.92	0.26667
10.94	0.25
10.96	0.15789
10.98	0.28205
11	0.21212
11.02	0
11.04	0.05882
11.06	0.21739
11.08	0.12
11.1	0.21429
11.12	0
11.14	-0.09091
11.16	-0.17647
11.18	0.07317
11.2	-0.10526
11.22	0.27273
11.24	-0.10345
11.26	0.16
11.28	-0.08108
11.3	0.0566
11.32	-0.33333
11.34	0.30769
11.36	-0.06667
11.38	0.26667
11.4	0.38462
11.42	-0.29032
11.44	-0.2
11.46	-0.73333
11.48	0.5
11.5	0.41667
11.52	0.2381
11.54	0.17647
11.56	0.33333
11.58	0.2
11.6	0.06977
11.62	0.26667
11.64	0.2
11.66	0.09091
11.68	0.04
11.7	0.55556
11.72	0.22222
11.74	0.25
11.76	-0.05882
11.78	0.25
11.8	0.13043
11.82	0.40741
11.84	0.11111
11.86	0.15152
11.88	0.03448
11.9	0.13333
11.92	-0.2
11.94	0.09091
11.96	0.41667
11.98	0.30769
12	0.45455
12.02	0.21739
12.04	0.22581
12.06	0.07692
12.08	-0.03704
12.1	-0.36842
12.12	-0.04762
12.14	-0.17647
12.16	0.04
12.18	-0.1
12.2	0.0303
12.22	0.11111
12.24	0.07692
12.26	0.21739
12.28	-0.17241
12.3	0.33333
12.32	0.47368
12.34	0.14286
12.36	0.57143
12.38	0.05263
12.4	0.4
12.42	0.125
12.44	-0.16667
12.46	0.5
12.48	0.46667
12.5	0.71429
12.52	0.2
12.54	0.5
12.56	0
12.58	0.18519
12.6	-0.2381
12.62	-0.04762
12.64	0.33333
12.66	-0.125
12.68	0.08333
12.7	-0.15385
12.72	0
12.74	0.52381
12.76	0.42857
12.78	0.47368
12.8	0.64286
12.82	0.86207
12.84	0.91489
12.86	0.90909
12.88	0.87879
12.9	0.8209
12.92	0.91429
12.94	0.875
12.96	0.76623
12.98	0.83607
13	0.89286
13.02	0.82979
13.04	0.86957
13.06	0.92308
13.08	0.76667
13.1	0.79104
13.12	0.94366
13.14	0.88235
13.16	0.96552
13.18	0.86885
13.2	0.69231
13.22	0.86441
13.24	0.83133
13.26	0.82051
13.28	0.71053
13.3	0.87879
13.32	0.84615
13.34	0.74648
13.36	0.7551
13.38	0.93443
13.4	0.84906
13.42	0.89286
13.44	0.76271
13.46	0.90588
13.48	0.81538
13.5	0.90123
13.52	0.80328
13.54	0.93333
13.56	0.68675
13.58	0.68116
13.6	0.73333
13.62	0.78571
13.64	0.89831
13.66	0.84314
13.68	0.875
13.7	0.75385
13.72	0.72881
13.74	0.76119
13.76	0.80645
13.78	0.74603
13.8	0.80556
13.82	0.73529
13.84	0.89744
13.86	0.75439
13.88	0.84375
13.9	0.88889
13.92	0.77049
13.94	0.79661
13.96	0.85294
13.98	0.93443
14	0.7971
14.02	0.86842
14.04	0.77778
14.06	0.74074
14.08	0.77778
14.1	0.82609
14.12	0.78462
14.14	0.88235
14.16	0.64
14.18	0.75385
14.2	0.75758
14.22	0.95833
14.24	0.80645
14.26	0.77778
14.28	0.89091
14.3	0.88764
14.32	0.71014
14.34	0.91781
14.36	0.81818
14.38	0.9661
14.4	0.72549
14.42	0.77778
14.44	0.73333
14.46	0.71429
14.48	0.72973
14.5	0.96923
14.52	0.75439
14.54	0.72603
14.56	0.80556
14.58	0.86441
14.6	0.75862
14.62	0.77143
14.64	0.67742
14.66	0.78049
14.68	0.88235
14.7	0.79412
14.72	0.84615
14.74	0.5873
14.76	0.75758
14.78	0.88235
14.8	0.79592
14.82	0.82353
14.84	0.82979
14.86	0.81176
14.88	0.74545
14.9	0.81132
14.92	0.89286
14.94	0.91837
14.96	0.85455
14.98	1
15	0.86364
15.02	0.88235
15.04	0.91111
15.06	0.83333
15.08	0.46667
15.1	0.81481
15.12	0.77358
15.14	0.76471
15.16	0.83871
15.18	0.80328
15.2	0.81818
15.22	0.8
15.24	0.79661
15.26	0.92982
15.28	0.90164
15.3	0.86441
15.32	0.88
15.34	0.83051
15.36	0.93443
15.38	0.91667
15.4	0.78125
15.42	0.87342
15.44	0.90909
15.46	0.83673
15.48	0.96
15.5	0.90323
15.52	0.92982
15.54	0.87234
15.56	0.81395
15.58	0.6
15.6	0.46667
15.62	-0.4
15.64	0.45455
15.66	0.36842
15.68	0.55556
15.7	0.63636
15.72	0.14286
15.74	-0.16667
15.76	0.29412
15.78	0.38462
15.8	0.07692
15.82	0.85714
15.84	0.11111
15.86	0.4
15.88	0.44444
15.9	0.2381
15.92	0.65217
15.94	0.4
15.96	0.42857
15.98	0.69231
16	0.46667
16.02	1
16.04	1
16.06	0.71429
16.08	0.66667
16.1	0.82609
16.12	0.46667
16.14	0.87234
16.16	0.85
16.18	0.375
16.2	0.6
16.22	0.27273
16.24	0.71429
16.26	0.33333
16.28	0.27273
16.3	0.55556
16.32	0.09091
16.34	0.77778
16.36	0.71429
16.38	0.28571
16.4	0.07692
16.42	0.92308
16.44	0.70213
16.46	0.83051
16.48	0.92857
16.5	0.97183
16.52	0.76667
16.54	0.80769
16.56	0.80645
16.58	0.82759
16.6	0.86957
16.62	0.67273
16.64	0.85366
16.66	0.88
16.68	0.89655
16.7	0.6962
16.72	0.73913
16.74	0.91304
16.76	0.80952
16.78	0.92
16.8	0.72222
16.82	0.93846
16.84	0.79104
16.86	0.82857
16.88	0.82222
16.9	0.95745
16.92	0.77358
16.94	0.71429
16.96	0.70492
16.98	0.84848
17	0.95652
17.02	0.72727
17.04	0.78947
17.06	0.78571
17.08	0.78723
17.1	0.85185
17.12	0.65385
17.14	0.79661
17.16	0.70909
17.18	0.76471
17.2	0.92593
17.22	0.73333
17.24	1
17.26	0.8125
17.28	0.77778
17.3	0.74286
17.32	0.88406
17.34	0.62857
17.36	0.84615
17.38	0.81395
17.4	0.77778
17.42	0.82609
17.44	0.69697
17.46	0.80645
17.48	0.85455
17.5	0.87013
17.52	0.85294
17.54	0.60606
17.56	0.78667
17.58	0.83607
17.6	0.84127
17.62	0.82609
17.64	0.67164
17.66	0.83333
17.68	0.72043
17.7	0.82609
17.72	0.825
17.74	0.73134
17.76	0.75
17.78	0.81818
17.8	0.78462
17.82	0.77778
17.84	0.78947
17.86	0.8125
17.88	0.69231
17.9	0.725
17.92	0.89474
17.94	0.87879
17.96	0.70968
17.98	0.72881
18	0.73333
18.02	0.71429
18.04	0.67273
18.06	0.78218
18.08	0.61644
18.1	0.9
18.12	0.82353
18.14	0.88406
18.16	0.89655
18.18	0.83051
18.2	0.83673
18.22	0.78723
18.24	0.88889
18.26	0.75758
18.28	0.79412
18.3	0.85185
18.32	0.86441
18.34	0.9
18.36	0.73333
18.38	0.83673
18.4	0.88889
18.42	0.74468
18.44	0.81818
18.46	0.75
18.48	0.89744
18.5	0.81818
18.52	0.94872
18.54	0.7377
18.56	0.92593
18.58	1
18.6	0.83871
18.62	0.91667
18.64	0.81818
18.66	0.85
18.68	0.86441
18.7	0.77419
18.72	0.85455
18.74	0.94595
18.76	0.87097
18.78	0.86047
18.8	0.65854
18.82	0.88
18.84	0.7931
18.86	0.65714
18.88	0.88
18.9	0.83333
18.92	0.95556
18.94	0.85714
18.96	0.72
18.98	0.80645
19	0.76
19.02	0.86667
19.04	0.80952
19.06	0.96154
19.08	0.92157
19.1	0.91111
19.12	0.82609
19.14	0.93939
19.16	0.85455
19.18	0.91489
19.2	0.92727
19.22	0.92727
19.24	0.92453
19.26	0.91111
19.28	0.89831
19.3	0.89189
19.32	1
19.34	0.81395
19.36	0.87879
19.38	0.82456
19.4	0.85455
19.42	0.82222
19.44	0.92308
19.46	0.9
19.48	0.74194
19.5	0.84314
19.52	0.94444
19.54	0.83562
19.56	0.89655
19.58	0.76744
19.6	0.85294
19.62	0.7971
19.64	0.84848
19.66	0.67568
19.68	0.86885
19.7	0.80645
19.72	0.79592
19.74	0.76271
19.76	0.93333
19.78	0.77273
19.8	0.85714
19.82	0.87692
19.84	0.88235
19.86	0.87879
19.88	0.88679
19.9	0.92
19.92	0.90909
19.94	0.82456
19.96	0.95238
19.98	0.90769
20	0.83871
20.02	0.83607
20.04	0.80952
20.06	0.82456
20.08	0.6338
20.1	0.77143
20.12	0.47826
20.14	0.88095
20.16	0.78571
20.18	0.75439
20.2	0.5942
20.22	0.87302
20.24	0.77778
20.26	0.6087
20.28	0.83333
20.3	0.84906
20.32	0.59322
20.34	0.73529
20.36	0.67213
20.38	0.79661
20.4	0.85714
20.42	0.77778
20.44	0.8
20.46	0.78378
20.48	0.77778
20.5	0.63636
20.52	0.80952
20.54	0.87879
20.56	0.89744
20.58	0.92308
20.6	0.62264
20.62	0.86885
20.64	0.85366
20.66	0.74194
20.68	0.92593
20.7	0.83607
20.72	0.84375
20.74	0.78462
20.76	0.84
20.78	0.94286
20.8	0.86364
20.82	0.88
20.84	0.86667
20.86	0.92593
20.88	0.84
20.9	0.74194
20.92	0.91489
20.94	0.76271
20.96	0.87755
20.98	0.8125
21	0.85714
21.02	0.82222
21.04	0.92308
21.06	0.83673
21.08	0.84615
21.1	0.89831
21.12	0.80952
21.14	0.77778
21.16	1
21.18	0.90164
21.2	0.81132
21.22	0.75
21.24	0.81481
21.26	0.76271
21.28	0.96226
21.3	0.92453
21.32	0.87692
21.34	0.85714
21.36	0.8
21.38	0.77778
21.4	0.78378
21.42	0.77778
21.44	0.74194
21.46	0.71429
21.48	0.75
21.5	0.85185
21.52	0.93939
21.54	0.95349
21.56	0.8125
21.58	0.86301
21.6	0.79412
21.62	0.74603
21.64	0.78947
21.66	0.87302
21.68	0.75904
21.7	0.85185
21.72	0.65957
21.74	0.89091
21.76	0.87097
21.78	0.85507
21.8	0.83333
21.82	0.87755
21.84	0.84615
21.86	0.87302
21.88	0.6
21.9	0.82353
21.92	0.79592
21.94	0.80952
21.96	0.86957
21.98	0.8
22	0.77358
22.02	0.77358
22.04	0.86441
22.06	0.75
22.08	0.87692
22.1	0.72
22.12	0.73585
22.14	0.73333
22.16	0.8125
22.18	0.77778
22.2	0.82857
22.22	0.91837
22.24	0.69811
22.26	0.79167
22.28	0.84314
22.3	0.79661
22.32	0.93333
22.34	0.78182
22.36	0.84848
22.38	0.78182
22.4	0.64912
22.42	0.90909
22.44	0.80282
22.46	0.81818
22.48	0.8209
22.5	0.74648
22.52	0.7931
22.54	0.85714
22.56	0.76812
22.58	0.92982
22.6	0.7377
22.62	0.76471
22.64	0.8
22.66	0.72414
22.68	0.75439
22.7	0.79592
22.72	0.90164
22.74	0.7193
22.76	0.62857
22.78	0.82456
22.8	0.72222
22.82	0.78947
22.84	0.78947
22.86	0.84906
22.88	0.86885
22.9	0.83333
22.92	0.69565
22.94	0.70833
22.96	0.76271
22.98	0.84375
23	0.89655
23.02	0.72973
23.04	0.85965
23.06	0.74648
23.08	0.75
23.1	0.76923
23.12	0.85294
23.14	0.82456
23.16	0.82456
23.18	0.81818
23.2	0.78947
23.22	0.7
23.24	0.73077
23.26	0.78182
23.28	0.72727
23.3	0.77143
23.32	0.80645
23.34	0.78947
23.36	0.81333
23.38	0.625
23.4	0.71875
23.42	0.85075
23.44	0.81132
23.46	0.67273
23.48	0.72549
23.5	0.81818
23.52	0.90476
23.54	0.75
23.56	0.82857
23.58	0.80328
23.6	0.89744
23.62	0.86111
23.64	0.8961
23.66	0.71875
23.68	0.92157
23.7	0.88506
23.72	0.82857
23.74	0.78571
23.76	0.71053
23.78	0.81081
23.8	0.87097
23.82	0.83562
23.84	0.85
23.86	0.90698
23.88	0.84615
23.9	0.74074
23.92	0.70588
23.94	0.83607
23.96	0.84848
23.98	0.71831
24	0.73171
24.02	0.85507
24.04	0.90323
24.06	0.80282
24.08	0.78462
24.1	0.83099
24.12	0.86207
24.14	0.84906
24.16	0.73134
24.18	0.79592
24.2	0.71831
24.22	0.88235
24.24	0.96
24.26	0.81538
24.28	0.87013
24.3	0.75
24.32	0.78261
24.34	0.84615
24.36	0.80328
24.38	0.75439
24.4	0.7561
24.42	0.92727
24.44	0.82456
24.46	0.86667
24.48	0.84906
24.5	0.75
24.52	0.85294
24.54	0.83607
24.56	0.69697
24.58	0.80282
24.6	0.57377
24.62	0.84375
24.64	0.84
24.66	0.89091
24.68	0.73333
24.7	0.72973
24.72	0.63934
24.74	0.76316
24.76	0.79167
24.78	0.80328
24.8	0.77778
24.82	0.86667
24.84	0.73913
24.86	0.75
24.88	0.80769
24.9	0.66667
24.92	0.84127
24.94	0.84211
24.96	0.54167
24.98	0.67273
25	0.85366
25.02	0.88
25.04	0.88
25.06	0.83607
25.08	0.76667
25.1	0.76471
25.12	0.80392
25.14	0.78947
25.16	0.76923
25.18	0.8125
25.2	0.77273
25.22	0.85366
25.24	0.86885
25.26	0.82353
25.28	0.73913
25.3	0.80392
25.32	0.65517
25.34	0.96
25.36	0.80952
25.38	0.79167
25.4	0.90244
25.42	0.92
25.44	0.80769
25.46	0.84615
25.48	0.92157
25.5	0.68571
25.52	0.86207
25.54	0.96078
25.56	0.84906
25.58	0.65517
25.6	0.75
25.62	0.88
25.64	0.80769
25.66	0.88
25.68	0.84615
25.7	0.96364
25.72	0.86207
25.74	0.70213
25.76	0.85455
25.78	0.89831
25.8	0.75
25.82	0.87234
25.84	0.87755
25.86	0.96226
25.88	0.81481
25.9	0.76744
25.92	0.74194
25.94	0.84906
25.96	0.81395
25.98	0.76
26	0.79661
26.02	0.72308
26.04	0.75
26.06	0.84127
26.08	0.96296
26.1	0.75439
26.12	0.87097
26.14	0.8209
26.16	0.90769
26.18	0.9322
26.2	0.92308
26.22	0.88732
26.24	0.86667
26.26	0.86207
26.28	0.77778
26.3	0.67442
26.32	0.8806
26.34	0.875
26.36	0.80645
26.38	0.77465
26.4	1
26.42	0.74074
26.44	0.89091
26.46	0.83871
26.48	0.85714
26.5	0.88235
26.52	0.79592
26.54	0.875
26.56	0.84906
26.58	0.79412
26.6	0.88235
26.62	0.76923
26.64	0.77778
26.66	0.68116
26.68	0.92857
26.7	0.76923
26.72	0.79412
26.74	0.97101
26.76	0.875
26.78	0.83607
26.8	0.79592
26.82	0.92727
26.84	0.84906
26.86	0.89189
26.88	0.86301
26.9	0.76271
26.92	0.93548
26.94	0.74648
26.96	0.74359
26.98	0.88462
27	0.93333
27.02	0.90909
27.04	0.86301
27.06	0.84615
27.08	0.82609
27.1	0.65079
27.12	0.74026
27.14	0.88406
27.16	0.80645
27.18	0.78082
27.2	0.73333
27.22	0.8481
27.24	1
27.26	0.77465
27.28	0.87013
27.3	0.67857
27.32	0.88462
27.34	0.83333
27.36	0.80282
27.38	0.89333
27.4	0.87302
27.42	0.83133
27.44	0.75676
27.46	0.75342
27.48	0.92857
27.5	0.73585
27.52	0.65217
27.54	0.69697
27.56	0.84
27.58	0.69014
27.6	0.80556
27.62	0.86111
27.64	0.88571
27.66	0.7971
27.68	0.72881
27.7	0.95556
27.72	0.82456
27.74	0.70968
27.76	0.73333
27.78	0.83784
27.8	0.61538
27.82	0.67742
27.84	0.82759
27.86	0.76923
27.88	0.79221
27.9	0.91429
27.92	0.7931
27.94	0.63333
27.96	0.8
27.98	0.76923
28	0.77778
28.02	0.75309
28.04	0.74194
28.06	0.65517
28.08	0.73913
28.1	0.71875
28.12	0.77143
28.14	0.69048
28.16	0.8
28.18	0.80769
28.2	0.86486
28.22	0.81818
28.24	0.77778
28.26	0.75676
28.28	0.85
28.3	0.77465
28.32	0.83133
28.34	0.76596
28.36	0.85
28.38	0.77465
28.4	0.58333
28.42	0.73333
28.44	0.80247
28.46	0.70968
28.48	0.80282
28.5	0.66154
28.52	0.76
28.54	0.84416
28.56	0.7931
28.58	0.72414
28.6	0.73684
28.62	0.775
28.64	0.78125
28.66	0.78125
28.68	0.45679
28.7	0.71014
28.72	0.7971
28.74	0.62712
28.76	0.45763
28.78	0.86486
28.8	0.74359
28.82	0.8
28.84	0.77143
28.86	0.74648
28.88	0.72
28.9	0.86667
28.92	0.5082
28.94	0.72727
28.96	0.6
28.98	0.83099
29	0.85567
29.02	0.74
29.04	0.81579
29.06	0.65517
29.08	0.70787
29.1	0.5641
29.12	0.67391
29.14	0.69231
29.16	0.80822
29.18	0.69767
29.2	0.69048
29.22	0.575
29.24	0.72414
29.26	0.61905
29.28	0.68421
29.3	0.80488
29.32	0.7907
29.34	0.71429
29.36	0.65625
29.38	0.75385
29.4	0.61905
29.42	0.25
29.44	0.21739
29.46	0.44444
29.48	0.41935
29.5	0.18919
29.52	0.64286
29.54	0.63333
29.56	0.03448
29.58	-0.05263
29.6	0.21951
29.62	0.77215
29.64	0.72632
29.66	0.69231
29.68	0.67164
29.7	0.66667
29.72	0.86957
29.74	0.97059
29.76	0.75439
29.78	0.7619
29.8	0.73333
29.82	0.7931
29.84	0.11111
29.86	0.05882
29.88	0.09677
29.9	0.40741
29.92	0.70492
29.94	0.53333
29.96	0.79775
29.98	0.77551
30	0
