# Supplementary material for: Highly efficient exciton-exciton annihilation in single conjugated polymer chains
Source: Nat Commun. 2026 Jan 6;17:731. doi: 10.1038/s41467-025-67422-z (PMC12820388; doi:10.1038/s41467-025-67422-z)
Supplement: Supplementary file 3 — Source data [file 41467_2025_67422_MOESM3_ESM.zip › SI/FigS16/blue sites time window depend n vs time.txt]

time (ps)	10 ms	40 ms	200 ms		time (ps)	20 ms
-2040	1	1	1		-2040	1
-2019.9829	1	1	1		-2020	1
-1999.96579	1	1	1		-2000	1
-1979.94869	1	1	1		-1980	1
-1959.93158	1	1	1		-1960	1
-1939.91448	1	1	1		-1940	1
-1919.89737	1	1	1		-1920	1
-1899.88027	1	1	1		-1900	1
-1879.86316	1	1	1		-1880	1
-1859.84606	1	1	1		-1860	1
-1839.82896	1	1	1		-1840	1
-1819.81185	1	1	1		-1820	1
-1799.79475	1	1	1		-1800	1
-1779.77764	-0.11111	-0.11111	1		-1780	-0.13637
-1759.76054	1	1	1		-1760	1
-1739.74343	1	1	1		-1740	1
-1719.72633	1	1	1		-1720	1
-1699.70922	1	1	1		-1700	1
-1679.69212	1	1	1		-1680	1
-1659.67502	1	1	1		-1660	1
-1639.65791	-0.0989	-0.0989	-0.07527		-1640	-0.11111
-1619.64081	1	1	1		-1620	1
-1599.6237	1	1	1		-1600	1
-1579.6066	1	1	1		-1580	1
-1559.58949	1	1	1		-1560	1
-1539.57239	1	1	1		-1540	1
-1519.55528	1	1	1		-1520	1
-1499.53818	1	1	1		-1500	1
-1479.52108	1	1	1		-1480	1
-1459.50397	1	1	1		-1460	1
-1439.48687	1	1	1		-1440	1
-1419.46976	-0.21951	-0.19048	-0.19048		-1420	-0.17646
-1399.45266	1	1	1		-1400	1
-1379.43555	-0.0929	-0.0989	-0.0989		-1380	-0.0989
-1359.41845	1	1	1		-1360	1
-1339.40134	1	1	1		-1340	1
-1319.38424	-0.23457	-0.23457	-0.23457		-1320	-0.23458
-1299.36714	1	1	1		-1300	1
-1279.35003	1	1	1		-1280	1
-1259.33293	1	1	1		-1260	1
-1239.31582	1	1	1		-1240	1
-1219.29872	1	1	1		-1220	1
-1199.28161	1	1	1		-1200	1
-1179.26451	-0.31579	-0.31579	-0.26582		-1180	-0.33333
-1159.2474	1	1	1		-1160	1
-1139.2303	1	1	1		-1140	1
-1119.21319	1	1	1		-1120	1
-1099.19609	1	1	-0.16279		-1100	1
-1079.17899	1	-0.1236	1		-1080	1
-1059.16188	1	1	1		-1060	1
-1039.14478	1	1	1		-1040	1
-1019.12767	1	1	1		-1020	1
-999.11057	1	1	1		-1000	1
-979.09346	1	1	1		-980	1
-959.07636	1	1	1		-960	1
-939.05925	-0.11111	-0.08696	-0.0989		-940	-0.0989
-919.04215	1	1	1		-920	1
-899.02505	1	1	1		-900	1
-879.00794	1	1	1		-880	1
-858.99084	1	1	1		-860	1
-838.97373	-0.21951	-0.25	-0.25		-840	-0.25
-818.95663	1	1	1		-820	1
-798.93952	1	1	1		-800	1
-778.92242	1	1	1		-780	1
-758.90531	1	1	1		-760	1
-738.88821	1	1	1		-740	1
-718.87111	1	1	1		-720	1
-698.854	51	-32.33333	1		-700	1
-678.8369	-1.0202	-1.0202	-0.9802		-680	-1.02041
-658.81979	1	1	1		-660	1
-638.80269	1	1	7.66667		-640	1
-618.78558	-0.7094	-0.38889	-0.76991		-620	-0.37608
-598.76848	1	1	1		-600	1
-578.75137	-1.0202	15.28571	17.66667		-580	15.38462
-558.73427	-7.33333	-6.69231	-4.88235		-560	-8.06452
-538.71717	1	1	1		-540	1
-518.70006	-0.8018	-0.76991	-0.76991		-520	-0.75415
-498.68296	-7.33333	-10.11111	-8.09091		-500	-8.06452
-478.66585	1	1	1		-480	1
-458.64875	-0.85185	-0.86916	-0.8018		-460	-0.96061
-438.63164	-0.70455	-0.68539	-0.64835		-440	-0.75415
-418.61454	1	1	1		-420	1
-398.59743	1	4.84615	6		-400	5.34759
-378.58033	34.33333	51	-1.10526		-380	15.38462
-358.56323	5.7619	1	1		-360	1
-338.54612	12.11111	11	17.66667		-340	10.10101
-318.52902	15.28571	7.66667	7.25		-320	10.10101
-298.51191	-0.77515	-0.72414	-0.44928		-300	-0.74405
-278.49481	-19	--	-32.33333		-280	-13.33333
-258.4777	6	1	1		-260	4.85437
-238.4606	3.77778	3.85714	3.94118		-240	4.21941
-218.44349	5.7619	1	1		-220	1
-198.42639	4.7037	3.85714	5.7619		-200	4.21941
-178.40929	1	1	1		-180	1
-158.39218	8.69231	-1.17391	9.33333		-160	-1.32626
-138.37508	-0.36986	-0.44928	-0.74419		-140	-0.46512
-118.35797	1	1	1		-120	1
-98.34087	1	1	4.7037		-100	1
-78.32376	3.7027	3.94118	1		-80	4.21941
-58.30666	-12.33333	2.20482	2.2987		-60	2.17865
-38.28955	4.79147	8.9646	--		-40	4.44444
-18.27245	2.77431	3.26991	2.74216		-20	3.02115
1.74465	3.01865	3.07017	3.09362		0	2.94985
21.76176	2.81793	2.97362	2.97823		20	2.87356
41.77886	2.18908	2.1093	2.15855		40	2.1692
61.79597	2.17414	2.19523	2.12538		60	2.13675
81.81307	1.9237	1.94013	1.94504		80	1.88679
101.83018	1.82462	1.8214	1.8038		100	1.82149
121.84728	1.76914	1.75709	1.76053		120	1.77305
141.86439	1.88968	1.91624	1.9022		140	1.9084
161.88149	1.75979	1.77143	1.74944		160	1.76678
181.89859	1.70526	1.69285	1.70828		180	1.71821
201.9157	1.76155	1.67127	1.7268		200	1.67504
221.9328	1.77022	1.7623	1.76884		220	1.76056
241.94991	1.73569	1.78557	1.79553		240	1.76056
261.96701	1.69899	1.68846	1.647		260	1.69779
281.98412	1.67947	1.63339	1.61557		280	1.63666
302.00122	1.6472	1.65878	1.65319		300	1.65837
322.01833	1.58649	1.58343	1.60686		320	1.57233
342.03543	1.61631	1.63387	1.63726		340	1.62075
362.05254	1.56181	1.57942	1.60317		360	1.5456
382.06964	1.65554	1.64332	1.64861		380	1.64474
402.08674	1.76419	1.71301	1.72984		400	1.7094
422.10385	1.51838	1.50653	1.44904		420	1.51286
442.12095	1.43893	1.46646	1.49148		440	1.49925
462.13806	1.70758	1.74754	1.68837		460	1.71821
482.15516	1.54635	1.54283	1.54372		480	1.5456
502.17227	1.56331	1.50517	1.53132		500	1.54799
522.18937	1.65658	1.60999	1.58483		520	1.60772
542.20648	1.58586	1.61603	1.59632		540	1.62075
562.22358	1.50946	1.46846	1.50725		560	1.49031
582.24068	1.53272	1.58688	1.59844		580	1.5528
602.25779	1.59223	1.57229	1.58621		600	1.55763
622.27489	1.48201	1.49393	1.51817		620	1.49031
642.292	1.8962	1.7666	1.72205		640	1.80832
662.3091	1.45562	1.45819	1.45492		660	1.49254
682.32621	1.5197	1.46473	1.52753		680	1.50376
702.34331	1.40778	1.39903	1.40731		700	1.3947
722.36042	1.65288	1.62998	1.55217		720	1.62866
742.37752	1.74445	1.61798	1.61201		740	1.63399
762.39462	1.77473	1.75243	1.68975		760	1.77305
782.41173	1.53589	1.47775	1.4265		780	1.49701
802.42883	1.52091	1.4807	1.53084		800	1.54799
822.44594	1.48309	1.481	1.46282		820	1.45985
842.46304	1.79715	1.76242	1.70423		840	1.79533
862.48015	1.65581	1.66183	1.70392		860	1.7301
882.49725	1.51589	1.48096	1.51997		880	1.51745
902.51436	1.38415	1.35743	1.36203		900	1.41243
922.53146	1.34722	1.37404	1.34505		920	1.34409
942.54856	1.68067	1.78101	1.85752		940	1.67785
962.56567	1.67588	1.58634	1.54023		960	1.58479
982.58277	1.88659	1.76602	1.70755		980	1.75747
1002.59988	1.65741	1.72686	1.59649		1000	1.72712
1022.61698	1.51188	1.45614	1.45312		1020	1.45985
1042.63409	2.12296	2.23821	2.49157		1040	2.23714
1062.65119	1.69316	1.69477	1.77146		1060	1.5528
1082.6683	1.56022	1.56075	1.55274		1080	1.5625
1102.6854	1.42553	1.41513	1.35072		1100	1.35685
1122.7025	1.38573	1.20678	1.2079		1120	1.26103
1142.71961	1.49889	1.41365	1.28222		1140	1.42248
1162.73671	1.33186	1.48455	1.39593		1160	1.49031
1182.75382	1.86059	2.23457	2.04862		1180	2.04082
1202.77092	1.6135	1.40984	1.50578		1200	1.51745
1222.78803	1.33693	1.17783	1.24301		1220	1.25156
1242.80513	11.06289	3.03735	3.50482		1240	3.87597
1262.82224	1.29895	1.29564	1.39216		1260	1.29534
1282.83934	4.57143	2.36778	2.69205		1280	4.4843
1302.85644	1.49801	1.49164	1.35088		1300	1.66389
1322.87355	1.56117	1.27199	1.38647		1320	1.40056
1342.89065	1.6605	1.88889	1.86083		1340	1.6835
1362.90776	1.75988	1.52151	1.33632		1360	1.53139
1382.92486	1.22497	1.22346	1.21645		1380	1.221
1402.94197	2.222	2.17878	2.08696		1400	1.56986
1422.95907	1.42553	1.65466	1.6462		1420	1.6835
1442.97618	1.10965	1.24184	1.24155		1440	1.10988
1462.99328	1.28369	1.28571	1.27211		1460	1.29199
1483.01038	1.94563	1.54645	1.53286		1480	1.57233
1503.02749	1.16367	1.75188	1.15974		1500	1.17096
1523.04459	1.16234	1.16129	1.37106		1520	1.16414
1543.0617	1.37665	1.37594	1.34305		1540	1.37931
1563.0788	4.84615	2.49254	2.48148		1560	2.61097
1583.09591	2.19048	2.09091	1.5102		1580	3.42466
1603.11301	2.31579	2.27119	2.15385		1600	2.36407
1623.13012	1.21692	1.21231	1.19305		1620	1.21359
1643.14722	5.16667	2.36986	4.125		1640	2.51256
1663.16432	1.71942	1.25974	1.23256		1660	1.26263
1683.18143	1.30581	1.28986	1.27397		1680	1.30548
1703.19853	1	1	1		1700	1
1723.21564	2	2.04167	3.27273		1720	1.32802
1743.23274	2.24224	2.0582	1.9009		1740	1.36799
1763.24985	1	1	1.31056		1760	1
1783.26695	12.53846	7.97674	5.91803		1780	2.57732
1803.28406	2.45985	2.48148	1.3861		1800	2.51256
1823.30116	1.4878	1.45455	1.39841		1820	1.4556
1843.31827	1	3.24719	2.72414		1840	1.52905
1863.33537	1	1.44843	1.42918		1860	1.4881
1883.35247	1.53191	1.52356	1.4878		1880	1.54321
1903.36958	1	1	1		1900	1
1923.38668	1.5988	1.57143	1		1920	1.61812
1943.40379	1.57803	1.60241	1.5291		1940	1.65017
1963.42089	-3.05405	-3.16667	-5		1960	-3.003
1983.438	1	1	1		1980	1
2003.4551	-3.61538	-4.35714	-1.73973		2000	-1.46843
2023.47221	-199	12.11111	1.69444		2020	100
2043.48931	1.86207	1.86957	1.7874		2040	1.9802
2063.50641	1.92593	19.18182	11		2060	1.9084
2083.52352	1	1	1		2080	1
2103.54062	1	1	1		2100	1
2123.55773	1	1	1		2120	1
2143.57483	1	1	1		2140	1
2163.59194	2.63934	2.47059	2.06383		2160	2.53807
2183.60904	3.22222	1	1		2180	3.08642
2203.62615	-0.93548	-2.63636	2.53846		2200	-2.45098
2223.64325	4.84615	3.85714	2.78571		2220	4.69484
2243.66035	5	3.77778	2.6129		2240	4.44444
2263.67746	1	1	1		2260	1
2283.69456	3.94118	3.7027	2.88679		2280	4.329
2303.71167	1	1	1		2300	1
2323.72877	-1.08333	-1.1978	-1.85714		2320	-1.17371
2343.74588	1	1	1		2340	1
2363.76298	7.25	9.33333	5.16667		2360	20.83333
2383.78009	34.33333	1	1		2380	50
2403.79719	12.11111	8.14286	3.94118		2400	13.51351
2423.81429	1	1	1		2420	1
2443.8314	1	1	1		2440	1
2463.8485	1	1	1		2460	1
2483.86561	-6.69231	-4.55556	-99		2480	-5.26316
2503.88271	1	1	1		2500	1
2523.89982	1	1	1		2520	1
2543.91692	1	1	1		2540	1
2563.93403	1	1	1		2560	1
2583.95113	1	1	1		2580	1
2603.96823	1	1	1		2600	1
2623.98534	1	1	1		2620	1
2644.00244	1	1	1		2640	1
2664.01955	1	1	1		2660	-8.06452
2684.03665	1	1	1		2680	1
2704.05376	1	1	-13.28571		2700	1
2724.07086	-1.5	-1.63158	1		2720	-1.38122
2744.08797	-2.84615	-4.88235	-5.25		2740	-3.16456
2764.10507	1	1	1		2760	1
2784.12217	-0.52672	-0.52672	-0.51515		2780	-0.55036
2804.13928	1	1	1		2800	1
2824.15638	1	1	1		2820	1
2844.17349	1	1	1		2840	1
2864.19059	1	1	1		2860	1
2884.2077	-1.5641	1	1		2880	-1.38122
2904.2248	1	1	1		2900	1
2924.24191	-0.42857	-1.7027	1		2920	-0.38895
2944.25901	1	1	1		2940	1
2964.27611	1	1	1		2960	1
2984.29322	1	1	1		2980	1
3004.31032	-0.37931	-0.37931	-0.49254		3000	-0.32446
3024.32743	1	1	1		3020	1
3044.34453	1	1	1		3040	1
3064.36164	1	1	1		3060	1
3084.37874	1	-0.96078	-1.63158		3080	1
3104.39585	1	1	1		3100	1
3124.41295	1	1	1		3120	1
3144.43005	1	1	1		3140	1
3164.44716	1	1	1		3160	1
3184.46426	1	1	-1.5		3180	1
3204.48137	-0.75439	-1.04082	-1.43902		3200	-0.81833
3224.49847	-1.17391	-1.12766	-1.27273		3220	-1.08342
3244.51558	1	1	-0.45985		3240	1
3264.53268	1	1	1		3260	1
3284.54979	1	1	1		3280	1
3304.56689	1	1	1		3300	1
3324.584	1	1	1		3320	1
3344.6011	1	1	1		3340	1
3364.6182	1	1	1		3360	1
3384.63531	1	1	1		3380	1
3404.65241	1	1	1		3400	1
3424.66952	-0.72414	-0.96078	-1.04082		3420	-0.66667
3444.68662	1	1	1		3440	1
3464.70373	1	1	1		3460	1
3484.72083	1	1	1		3480	1
3504.73794	1	1	1		3500	1
3524.75504	1	1	1		3520	1
3544.77214	1	1	1		3540	1
3564.78925	1	1	1		3560	1
3584.80635	1	1	1		3580	1
3604.82346	-0.5873	-0.49254	-0.51515		3600	-0.5385
3624.84056	1	1	1		3620	1
3644.85767	1	1	1		3640	1
3664.87477	-0.49254	-0.6129	-0.5625		3660	-0.61275
3684.89188	1	1	1		3680	1
3704.90898	1	1	1		3700	1
3724.92608	1	1	1		3720	1
3744.94319	1	1	1		3740	1
3764.96029	1	1	1		3760	1
3784.9774	1	1	1		3780	1
3804.9945	1	1	1		3800	1
3825.01161	1	1	1		3820	1
3845.02871	-0.51515	-0.6129	-0.63934		3840	-0.5152
3865.04582	1	1	1		3860	1
3885.06292	1	1	1		3880	1
3905.08002	-0.5873	-0.53846	-0.66667		3900	-0.56243
3925.09713	1	1	1		3920	1
3945.11423	1	1	1		3940	1
3965.13134	1	1	1		3960	1
3985.14844	1	1	1		3980	1
4005.16555	-0.2987	-0.28205	-0.40845		4000	-0.26582
4025.18265	1	1	1		4020	1
4045.19976	1	1	1		4040	1
4065.21686	1	-0.38889	1		4060	1
4085.23396	1	1	1		4080	1
4105.25107	1	1	-0.28205		4100	1
4125.26817	1	1	1		4120	1
4145.28528	1	1	1		4140	1
4165.30238	1	1	1		4160	1
4185.31949	1	1	1		4180	1
4205.33659	1	1	1		4200	1
4225.3537	1	1	1		4220	1
4245.3708	1	1	1		4240	1
4265.3879	1	1	1		4260	1
4285.40501	1	1	1		4280	1
4305.42211	1	1	1		4300	1
4325.43922	-0.44928	-0.40845	-0.42857		4320	-0.35137
4345.45632	1	1	1		4340	1
4365.47343	1	1	1		4360	1
4385.49053	1	1	1		4380	1
4405.50764	1	1	1		4400	1
4425.52474	1	1	1		4420	1
4445.54184	1	1	1		4440	1
4465.55895	1	1	1		4460	1
4485.57605	-0.19048	1	-0.26582		4480	1
4505.59316	-0.26582	1	1		4500	-0.26582
4525.61026	1	1	1		4520	1
4545.62737	-0.19048	-0.19048	-0.20482		4540	-0.16279
4565.64447	1	1	1		4560	1
4585.66158	1	1	1		4580	1
4605.67868	1	1	1		4600	1
4625.69578	1	1	1		4620	1
4645.71289	1	1	1		4640	1
4665.72999	1	1	1		4660	1
4685.7471	1	1	1		4680	1
4705.7642	1	1	1		4700	1
4725.78131	-0.21951	-0.23457	-0.25		4720	-0.20483
4745.79841	1	1	1		4740	1
4765.81552	1	1	1		4760	1
4785.83262	1	1	1		4780	1
4805.84973	-0.26582	-0.17647	-0.23457		4800	-0.19048
4825.86683	1	1	1		4820	1
4845.88393	1	1	1		4840	1
4865.90104	1	1	1		4860	1
4885.91814	1	1	1		4880	1
4905.93525	1	1	1		4900	1
4925.95235	1	1	1		4920	1
4945.96946	1	-0.16279	-0.0929		4940	-0.16279
4965.98656	1	1	1		4960	1
4986.00367	1	1	1		4980	1
5006.02077	1	1	1		5000	1
5026.03787	-0.21951	-0.19048	-0.21951		5020	-0.19048
5046.05498	1	1	1		5040	1
5066.07208	1	1	1		5060	1
5086.08919	1	1	1		5080	1
5106.10629	-0.17647	-0.13636	1		5100	-0.13637
5126.1234	1	1	1		5120	1
5146.1405	1	1	1		5140	1
5166.15761	1	1	1		5160	1
5186.17471	1	1	1		5180	1
5206.19181	1	1	1		5200	1
5226.20892	-0.31579	-0.26582	-0.2987		5220	-0.25
5246.22602	1	1	1		5240	1
5266.24313	1	1	1		5260	1
5286.26023	1	1	1		5280	1
5306.27734	1	1	1		5300	1
5326.29444	1	1	1		5320	1
5346.31155	1	1	1		5340	1
5366.32865	1	1	1		5360	1
5386.34575	1	1	1		5380	1
5406.36286	1	1	1		5400	1
5426.37996	1	1	1		5420	1
5446.39707	1	1	1		5440	1
5466.41417	1	1	1		5460	1
5486.43128	1	1	1		5480	1
5506.44838	1	1	1		5500	1
5526.46549	1	1	1		5520	1
5546.48259	1	1	1		5540	1
5566.49969	1	1	1		5560	1
5586.5168	1	1	1		5580	1
5606.5339	1	1	1		5600	1
5626.55101	-0.20482	-0.21951	-0.21951		5620	-0.20483
5646.56811	1	1	1		5640	1
5666.58522	1	1	1		5660	1
5686.60232	1	1	1		5680	1
5706.61943	1	1	1		5700	1
5726.63653	1	1	1		5720	1
5746.65363	-0.05263	-0.08696	-0.05263		5740	-0.07527
5766.67074	1	1	1		5760	1
5786.68784	1	1	1		5780	1
5806.70495	1	1	1		5800	1
5826.72205	1	1	1		5820	1
5846.73916	1	1	1		5840	1
5866.75626	1	1	1		5860	1
5886.77337	1	1	1		5880	1
5906.79047	1	1	1		5900	1
5926.80757	1	1	1		5920	1
5946.82468	1	1	1		5940	1
5966.84178	1	1	1		5960	1
5986.85889	1	1	1		5980	1
6006.87599	1	1	1		6000	1
6026.8931	1	1	1		6020	1
6046.9102	1	1	1		6040	1
6066.92731	1	1	1		6060	1
6086.94441	1	1	1		6080	1
6106.96151	1	1	1		6100	1
6126.97862	1	1	1		6120	1
6146.99572	1	1	1		6140	1
6167.01283	1	1	1		6160	1
6187.02993	1	1	1		6180	1
6207.04704	1	1	1		6200	--
6227.06414	-0.04712	-0.0582	-0.06383		6220	-0.05263
6247.08125	1	1	1		6240	1
6267.09835	1	1	1		6260	1
6287.11546	1	1	1		6280	1
6307.13256	1	1	1		6300	1
6327.14966	1	1	1		6320	1
6347.16677	1	1	1		6340	1
6367.18387	1	1	1		6360	1
6387.20098	1	1	1		6380	1
6407.21808	1	1	1		6400	1
6427.23519	1	1	1		6420	1
6447.25229	1	1	1		6440	1
6467.2694	1	1	1		6460	1
6487.2865	1	1	1		6480	1
6507.3036	1	1	1		6500	1
6527.32071	-0.14943	-0.13636	-0.13636		6520	-0.12359
6547.33781	1	1	1		6540	1
6567.35492	-0.0989	-0.08696	-0.14943		6560	-0.11111
6587.37202	1	1	1		6580	1
6607.38913	1	1	1		6600	1
6627.40623	-0.07527	-0.07527	-0.11111		6620	-0.06383
6647.42334	1	1	1		6640	1
6667.44044	1	1	1		6660	1
6687.45754	-0.1236	-0.1236	-0.0989		6680	-0.11111
6707.47465	1	1	1		6700	1
6727.49175	1	-0.13636	-0.1236		6720	-0.12359
6747.50886	-0.11111	-0.1236	-0.1236		6740	-0.0989
6767.52596	1	1	1		6760	1
6787.54307	1	1	1		6780	1
6807.56017	1	1	1		6800	1
6827.57728	1	1	1		6820	1
6847.59438	1	1	1		6840	1
6867.61148	1	1	1		6860	1
6887.62859	1	1	-0.0989		6880	1
6907.64569	-0.16279	-0.14943	-0.14943		6900	-0.14943
6927.6628	1	1	1		6920	1
6947.6799	1	1	1		6940	1
6967.69701	1	1	1		6960	1
6987.71411	1	1	1		6980	1
7007.73122	1	1	1		7000	1
7027.74832	1	1	1		7020	1
7047.76542	1	1	1		7040	1
7067.78253	1	1	1		7060	1
7087.79963	1	1	1		7080	1
7107.81674	1	1	1		7100	1
7127.83384	1	1	1		7120	1
7147.85095	1	1	1		7140	1
7167.86805	1	1	1		7160	1
7187.88516	1	1	1		7180	1
7207.90226	1	1	1		7200	1
7227.91936	1	1	1		7220	1
7247.93647	1	1	1		7240	1
7267.95357	1	1	1		7260	1
7287.97068	1	1	1		7280	1
7307.98778	1	1	1		7300	1
7328.00489	1	1	1		7320	1
7348.02199	1	1	1		7340	1
7368.0391	1	1	1		7360	1
7388.0562	1	1	1		7380	1
7408.0733	1	1	1		7400	1
7428.09041	1	1	1		7420	1
7448.10751	1	1	1		7440	1
7468.12462	1	1	1		7460	1
7488.14172	1	1	1		7480	1
7508.15883	1	1	1		7500	1
7528.17593	1	1	1		7520	1
7548.19304	1	1	1		7540	1
7568.21014	1	1	1		7560	1
7588.22724	1	1	1		7580	1
7608.24435	1	1	1		7600	1
7628.26145	1	1	1		7620	1
7648.27856	1	1	1		7640	1
7668.29566	1	1	1		7660	1
7688.31277	1	1	1		7680	1
7708.32987	-0.05263	-0.06383	-0.05263		7700	-0.06383
7728.34698	1	1	1		7720	1
7748.36408	1	1	1		7740	1
7768.38119	1	1	1		7760	1
7788.39829	1	1	1		7780	1
7808.41539	1	1	1		7800	1
7828.4325	1	1	1		7820	1
7848.4496	-0.1236	-0.1236	-0.11111		7840	-0.12359
7868.46671	1	1	1		7860	1
7888.48381	1	1	1		7880	1
7908.50092	1	1	1		7900	1
7928.51802	1	1	1		7920	1
7948.53513	1	1	1		7940	1
7968.55223	1	1	1		7960	1
7988.56933	1	1	1		7980	1
8008.58644	1	1	1		8000	1
8028.60354	1	1	1		8020	1
8048.62065	1	1	1		8040	1
8068.63775	1	1	1		8060	1
8088.65486	1	1	1		8080	1
8108.67196	-0.03093	-0.03093	-0.05263		8100	-0.03093
8128.68907	1	1	1		8120	1
8148.70617	1	-0.04167	1		8140	1
8168.72327	1	1	1		8160	1
8188.74038	1	1	1		8180	1
8208.75748	1	1	1		8200	1
8228.77459	1	1	1		8220	1
8248.79169	1	-0.08696	-0.07527		8240	-0.08696
8268.8088	1	1	1		8260	1
8288.8259	1	1	1		8280	1
8308.84301	1	1	1		8300	1
8328.86011	1	1	1		8320	1
8348.87721	1	1	1		8340	1
8368.89432	1	1	1		8360	1
8388.91142	1	1	1		8380	1
8408.92853	1	1	1		8400	1
8428.94563	1	1	1		8420	1
8448.96274	1	1	1		8440	1
8468.97984	1	1	1		8460	1
8488.99695	1	1	1		8480	1
8509.01405	1	1	1		8500	1
8529.03115	1	1	1		8520	1
8549.04826	1	1	1		8540	1
8569.06536	1	1	1		8560	1
8589.08247	1	1	1		8580	1
8609.09957	1	1	1		8600	1
8629.11668	1	1	1		8620	1
8649.13378	1	1	1		8640	1
8669.15089	1	1	1		8660	1
8689.16799	1	1	1		8680	1
8709.18509	1	1	1		8700	1
8729.2022	1	1	1		8720	1
8749.2193	1	1	1		8740	1
8769.23641	1	1	1		8760	1
8789.25351	-0.07527	-0.08696	-0.08696		8780	-0.07527
8809.27062	1	1	1		8800	1
8829.28772	1	1	1		8820	1
8849.30483	1	1	1		8840	1
8869.32193	1	1	1		8860	1
8889.33903	1	1	1		8880	1
8909.35614	1	1	1		8900	1
8929.37324	1	1	1		8920	1
8949.39035	1	1	1		8940	1
8969.40745	1	1	1		8960	1
8989.42456	1	1	1		8980	1
9009.44166	1	1	1		9000	1
9029.45877	1	1	1		9020	1
9049.47587	1	1	1		9040	1
9069.49297	-0.07527	1	1		9060	1
9089.51008	1	1	1		9080	1
9109.52718	1	1	1		9100	1
9129.54429	-0.06383	-0.02041	-0.04167		9120	-0.05263
9149.56139	1	1	1		9140	1
9169.5785	1	1	1		9160	1
9189.5956	1	1	1		9180	1
9209.61271	1	1	1		9200	1
9229.62981	1	1	1		9220	1
9249.64692	1	1	1		9240	1
9269.66402	1	1	1		9260	1
9289.68112	1	1	1		9280	1
9309.69823	1	1	1		9300	1
9329.71533	1	1	1		9320	1
9349.73244	1	1	1		9340	1
9369.74954	1	1	1		9360	1
9389.76665	1	1	1		9380	1
9409.78375	1	1	1		9400	1
9429.80086	1	1	1		9420	1
9449.81796	1	1	1		9440	1
9469.83506	1	1	1		9460	1
9489.85217	1	1	1		9480	1
9509.86927	-0.05263	1	1		9500	1
9529.88638	1	1	1		9520	1
9549.90348	1	1	1		9540	1
9569.92059	1	1	1		9560	1
9589.93769	1	1	1		9580	1
9609.9548	1	1	1		9600	1
9629.9719	1	1	1		9620	1
9649.989	1	1	1		9640	1
9670.00611	1	1	1		9660	1
9690.02321	1	1	1		9680	1
9710.04032	1	1	1		9700	1
9730.05742	1	1	1		9720	1
9750.07453	-0.06383	-0.08696	-0.06383		9740	-0.06383
9770.09163	1	1	1		9760	1
9790.10874	1	1	1		9780	1
9810.12584	1	1	1		9800	1
9830.14294	1	1	1		9820	1
9850.16005	1	1	1		9840	1
9870.17715	1	1	1		9860	1
9890.19426	1	1	1		9880	1
9910.21136	1	1	1		9900	1
9930.22847	-0.02041	-0.03093	1		9920	-0.03093
9950.24557	1	1	1		9940	1
9970.26268	1	1	1		9960	1
9990.27978	1	1	1		9980	1
10010.29688	1	1	1		10000	1
10030.31399	1	--	1		10020	1
10050.33109	1	1	1		10040	1
10070.3482	1	1	1		10060	1
10090.3653	1	1	1		10080	1
10110.38241	1	1	1		10100	1
10130.39951	1	1	1		10120	1
10150.41662	1	1	1		10140	1
10170.43372	1	1	1		10160	1
10190.45082	1	1	1		10180	1
10210.46793	-0.05263	-0.06383	-0.06383		10200	-0.05263
10230.48503	1	1	1		10220	1
10250.50214	1	1	1		10240	1
10270.51924	1	1	1		10260	1
10290.53635	-0.03093	-0.05263	-0.05263		10280	-0.03093
10310.55345	1	1	1		10300	1
10330.57056	1	1	1		10320	1
10350.58766	1	1	1		10340	1
10370.60476	1	1	1		10360	1
10390.62187	1	1	1		10380	1
10410.63897	1	1	1		10400	1
10430.65608	1	1	1		10420	1
10450.67318	1	1	1		10440	1
10470.69029	1	1	1		10460	1
10490.70739	1	1	1		10480	1
10510.7245	1	1	1		10500	1
10530.7416	1	1	1		10520	1
10550.7587	1	1	1		10540	1
10570.77581	1	1	1		10560	1
10590.79291	1	1	1		10580	1
10610.81002	1	1	1		10600	1
10630.82712	1	1	1		10620	1
10650.84423	1	1	1		10640	1
10670.86133	1	1	1		10660	1
10690.87844	1	1	1		10680	1
10710.89554	1	1	1		10700	1
10730.91265	1	1	1		10720	1
10750.92975	1	1	1		10740	1
10770.94685	1	1	1		10760	1
10790.96396	1	1	1		10780	1
10810.98106	1	1	1		10800	1
10830.99817	1	1	1		10820	1
10851.01527	1	1	1		10840	1
10871.03238	1	1	1		10860	1
10891.04948	1	1	1		10880	1
10911.06659	1	1	1		10900	1
10931.08369	1	1	1		10920	1
10951.10079	1	1	--		10940	1
10971.1179	1	1	1		10960	1
10991.135	1	1	1		10980	1
11011.15211	1	1	1		11000	1
11031.16921	1	1	1		11020	1
11051.18632	1	1	1		11040	1
11071.20342	1	1	1		11060	1
11091.22053	--	1	1		11080	1
11111.23763	1	1	1		11100	1
11131.25473	1	1	1		11120	1
11151.27184	1	1	--		11140	1
11171.28894	1	1	1		11160	1
11191.30605	1	1	1		11180	1
11211.32315	1	1	1		11200	1
11231.34026	1	1	1		11220	1
11251.35736	1	1	1		11240	1
11271.37447	1	1	1		11260	1
11291.39157	1	1	1		11280	1
11311.40867	--	--	1		11300	1
11331.42578	1	1	1		11320	1
11351.44288	1	1	1		11340	1
11371.45999	1	1	1		11360	1
11391.47709	1	1	1		11380	1
11411.4942	1	1	1		11400	1
11431.5113	1	1	1		11420	1
11451.52841	1	1	1		11440	1
11471.54551	1	1	1		11460	1
11491.56261	1	1	1		11480	1
11511.57972	1	1	1		11500	1
11531.59682	1	1	1		11520	1
11551.61393	1	1	1		11540	1
11571.63103	1	1	1		11560	1
11591.64814	1	1	1		11580	1
11611.66524	1	1	1		11600	1
11631.68235	1	1	1		11620	1
11651.69945	1	1	1		11640	1
11671.71655	1	1	1		11660	1
11691.73366	1	1	1		11680	1
11711.75076	1	1	1		11700	1
11731.76787	--	--	1		11720	--
11751.78497	1	1	-0.03093		11740	1
11771.80208	1	1	1		11760	1
11791.81918	-0.04167	-0.04167	-0.03093		11780	-0.03093
11811.83629	1	1	1		11800	1
11831.85339	1	1	1		11820	1
11851.87049	1	1	1		11840	1
11871.8876	1	1	1		11860	1
11891.9047	1	1	1		11880	1
11911.92181	-0.07527	-0.06383	-0.07527		11900	-0.06383
11931.93891	1	1	1		11920	1
11951.95602	1	1	--		11940	1
11971.97312	1	1	1		11960	1
11991.99023	1	1	1		11980	1
12012.00733	--	--	1		12000	--
12032.02443	1	1	1		12020	1
12052.04154	1	1	1		12040	1
12072.05864	1	1	1		12060	1
12092.07575	1	1	1		12080	1
12112.09285	1	1	1		12100	1
12132.10996	--	--	1		12120	--
12152.12706	1	1	1		12140	1
12172.14417	1	1	1		12160	1
12192.16127	1	1	1		12180	1
12212.17838	1	1	1		12200	1
12232.19548	--	--	--		12220	--
12252.21258	1	1	1		12240	1
12272.22969	1	1	1		12260	1
12292.24679	1	1	1		12280	1
12312.2639	1	1	1		12300	1
12332.281	1	1	1		12320	1
12352.29811	--	--	--		12340	--
12372.31521	1	1	1		12360	1
12392.33232	1	1	1		12380	1
12412.34942	1	1	1		12400	1
12432.36652	--	--	--		12420	--
12452.38363	1	1	1		12440	1
12472.40073	1	1	1		12460	1
12492.41784	1	1	1		12480	1
12512.43494	1	1	1		12500	1
12532.45205	1	1	1		12520	1
12552.46915	1	1	1		12540	1
12572.48626	1	1	1		12560	1
12592.50336	1	1	1		12580	1
12612.52046	1	1	--		12600	1
12632.53757	1	1	1		12620	1
12652.55467	1	1	1		12640	1
12672.57178	--	1	1		12660	--
12692.58888	1	1	1		12680	1
12712.60599	1	1	1		12700	1
12732.62309	1	1	1		12720	1
12752.6402	1	1	1		12740	1
12772.6573	--	--	1		12760	--
12792.6744	1	1	1		12780	1
12812.69151	1	1	1		12800	1
12832.70861	1	1	1		12820	1
12852.72572	--	--	--		12840	--
12872.74282	1	1	1		12860	1
12892.75993	1	1	1		12880	1
12912.77703	--	1	1		12900	1
12932.79414	1	1	1		12920	1
12952.81124	1	1	1		12940	1
12972.82834	1	1	1		12960	1
12992.84545	1	1	1		12980	1
13012.86255	1	1	1		13000	1
13032.87966	1	1	1		13020	1
13052.89676	1	1	1		13040	1
13072.91387	1	1	1		13060	1
13092.93097	-0.02041	-0.0101	-0.0101		13080	-0.02041
13112.94808	1	1	1		13100	1
13132.96518	1	1	1		13120	1
13152.98228	1	1	1		13140	1
13172.99939	1	1	1		13160	1
13193.01649	1	1	1		13180	1
13213.0336	1	1	1		13200	1
13233.0507	1	1	--		13220	1
13253.06781	1	1	1		13240	1
13273.08491	1	1	1		13260	1
13293.10202	1	1	1		13280	1
13313.11912	1	1	1		13300	1
13333.13622	1	1	1		13320	1
13353.15333	1	1	1		13340	1
13373.17043	1	1	1		13360	1
13393.18754	1	1	1		13380	1
13413.20464	1	1	1		13400	1
13433.22175	1	1	1		13420	1
13453.23885	1	1	1		13440	1
13473.25596	1	1	1		13460	1
13493.27306	1	1	1		13480	1
13513.29016	1	1	1		13500	1
13533.30727	1	1	1		13520	1
13553.32437	1	1	1		13540	1
13573.34148	1	1	1		13560	1
13593.35858	1	1	1		13580	1
13613.37569	-0.02041	1	1		13600	1
13633.39279	1	1	1		13620	1
13653.4099	1	1	1		13640	1
13673.427	1	1	1		13660	--
13693.44411	1	--	1		13680	1
13713.46121	1	1	1		13700	1
13733.47831	1	1	1		13720	1
13753.49542	1	1	1		13740	1
13773.51252	1	1	1		13760	1
13793.52963	1	1	1		13780	1
13813.54673	-0.0101	-0.0101	-0.0101		13800	-0.0101
13833.56384	1	--	--		13820	--
13853.58094	1	1	1		13840	1
13873.59805	1	1	1		13860	1
13893.61515	1	1	1		13880	1
13913.63225	1	1	1		13900	1
13933.64936	-0.03093	-0.03093	-0.03093		13920	-0.03093
13953.66646	1	1	1		13940	1
13973.68357	1	1	1		13960	1
13993.70067	1	1	1		13980	1
14013.71778	1	1	1		14000	1
14033.73488	1	1	1		14020	1
14053.75199	1	1	1		14040	1
14073.76909	1	1	1		14060	1
14093.78619	1	1	1		14080	1
14113.8033	1	1	1		14100	1
14133.8204	1	1	1		14120	1
14153.83751	1	1	1		14140	1
14173.85461	1	1	1		14160	1
14193.87172	1	1	1		14180	1
14213.88882	1	1	1		14200	1
14233.90593	1	1	1		14220	1
14253.92303	1	1	1		14240	1
14273.94013	1	1	1		14260	1
14293.95724	--	--	--		14280	--
14313.97434	--	--	--		14300	--
14333.99145	1	1	1		14320	1
14354.00855	1	1	1		14340	1
14374.02566	1	1	1		14360	1
14394.04276	1	1	1		14380	1
14414.05987	1	--	--		14400	1
14434.07697	1	1	1		14420	1
14454.09407	--	--	--		14440	--
14474.11118	1	1	1		14460	1
14494.12828	1	1	1		14480	1
14514.14539	1	1	1		14500	1
14534.16249	1	1	1		14520	1
14554.1796	1	1	1		14540	1
14574.1967	1	1	1		14560	1
14594.21381	1	1	1		14580	1
14614.23091	1	1	1		14600	1
14634.24801	1	1	1		14620	1
14654.26512	1	1	1		14640	1
14674.28222	1	1	1		14660	1
14694.29933	1	1	1		14680	1
14714.31643	1	1	1		14700	1
14734.33354	1	1	1		14720	1
14754.35064	1	1	1		14740	1
14774.36775	1	1	1		14760	1
14794.38485	--	--	1		14780	--
14814.40195	1	1	1		14800	1
14834.41906	1	1	1		14820	1
14854.43616	1	1	1		14840	1
14874.45327	-0.02041	-0.02041	-0.03093		14860	-0.02041
14894.47037	1	1	1		14880	1
14914.48748	1	1	1		14900	1
14934.50458	1	1	1		14920	1
14954.52169	1	1	1		14940	1
14974.53879	--	--	--		14960	--
14994.55589	1	1	1		14980	1
15014.573	1	1	1		15000	1
15034.5901	1	--	1		15020	--
15054.60721	1	1	1		15040	1
15074.62431	-0.02041	1	1		15060	1
15094.64142	1	1	1		15080	1
15114.65852	1	1	1		15100	1
15134.67563	1	1	1		15120	1
15154.69273	1	1	1		15140	1
15174.70984	1	1	1		15160	1
15194.72694	1	1	--		15180	1
15214.74404	1	1	1		15200	1
15234.76115	1	1	1		15220	1
15254.77825	1	1	1		15240	1
15274.79536	1	1	1		15260	1
15294.81246	1	1	1		15280	1
15314.82957	1	1	--		15300	1
15334.84667	1	--	1		15320	1
15354.86378	1	1	1		15340	1
15374.88088	1	1	1		15360	1
15394.89798	1	1	1		15380	1
15414.91509	--	--	--		15400	--
15434.93219	1	1	1		15420	1
15454.9493	1	1	1		15440	1
15474.9664	1	1	1		15460	1
15494.98351	--	1	1		15480	1
15515.00061	1	1	1		15500	1
15535.01772	1	--	1		15520	--
15555.03482	1	1	1		15540	1
15575.05192	1	1	--		15560	--
15595.06903	1	1	1		15580	1
15615.08613	1	1	1		15600	1
15635.10324	1	1	1		15620	1
15655.12034	1	1	1		15640	1
15675.13745	1	--	1		15660	1
15695.15455	1	--	1		15680	1
15715.17166	1	1	1		15700	1
15735.18876	--	--	--		15720	--
15755.20586	1	1	1		15740	1
15775.22297	1	1	1		15760	1
15795.24007	1	1	1		15780	1
15815.25718	1	1	1		15800	1
15835.27428	1	1	1		15820	1
15855.29139	1	1	1		15840	1
15875.30849	1	1	1		15860	1
15895.3256	--	--	--		15880	--
15915.3427	1	1	1		15900	1
15935.3598	1	1	1		15920	1
15955.37691	1	1	1		15940	1
15975.39401	--	--	--		15960	--
15995.41112	--	--	1		15980	--
16015.42822	1	1	1		16000	1
16035.44533	1	1	1		16020	1
16055.46243	1	1	1		16040	1
16075.47954	1	1	1		16060	1
16095.49664	1	1	1		16080	1
16115.51374	1	1	1		16100	1
16135.53085	1	1	1		16120	1
16155.54795	--	1	1		16140	--
16175.56506	1	1	1		16160	1
16195.58216	1	1	1		16180	1
16215.59927	1	1	1		16200	1
16235.61637	1	1	1		16220	1
16255.63348	1	1	1		16240	--
16275.65058	1	1	--		16260	1
16295.66768	1	1	1		16280	1
16315.68479	1	1	1		16300	1
16335.70189	1	1	1		16320	1
16355.719	1	1	1		16340	1
16375.7361	1	1	1		16360	1
16395.75321	1	1	1		16380	1
16415.77031	1	1	1		16400	1
16435.78742	--	--	--		16420	--
16455.80452	1	1	1		16440	1
16475.82162	1	1	1		16460	1
16495.83873	-0.04167	-0.04167	-0.04167		16480	-0.04167
16515.85583	1	1	1		16500	1
16535.87294	-0.0101	-0.0101	-0.0101		16520	-0.02041
16555.89004	1	1	1		16540	1
16575.90715	1	1	1		16560	1
16595.92425	1	1	1		16580	1
16615.94136	1	1	1		16600	1
16635.95846	1	1	1		16620	1
16655.97557	--	--	--		16640	--
16675.99267	--	--	1		16660	--
16696.00977	1	1	1		16680	1
16716.02688	1	1	1		16700	1
16736.04398	1	1	1		16720	1
16756.06109	1	1	1		16740	1
16776.07819	1	1	1		16760	1
16796.0953	1	1	1		16780	1
16816.1124	1	1	1		16800	1
16836.12951	1	1	1		16820	1
16856.14661	1	1	--		16840	1
16876.16371	1	1	1		16860	1
16896.18082	1	1	1		16880	1
16916.19792	--	--	--		16900	--
16936.21503	1	1	1		16920	1
16956.23213	--	--	1		16940	--
16976.24924	1	1	1		16960	1
16996.26634	1	1	1		16980	1
17016.28345	1	1	1		17000	1
17036.30055	1	1	1		17020	1
17056.31765	1	1	1		17040	1
17076.33476	1	1	1		17060	1
17096.35186	--	--	--		17080	--
17116.36897	--	1	1		17100	1
17136.38607	-0.03093	1	1		17120	-0.02041
17156.40318	1	1	1		17140	1
17176.42028	1	1	1		17160	1
17196.43739	1	1	1		17180	1
17216.45449	1	1	1		17200	1
17236.47159	1	1	1		17220	1
17256.4887	1	1	1		17240	1
17276.5058	--	--	--		17260	--
17296.52291	1	1	1		17280	1
17316.54001	1	1	1		17300	1
17336.55712	-0.03093	-0.03093	-0.04167		17320	-0.03093
17356.57422	1	1	1		17340	1
17376.59133	1	1	1		17360	1
17396.60843	1	1	1		17380	1
17416.62553	1	1	1		17400	1
17436.64264	--	--	1		17420	--
17456.65974	1	-0.0101	1		17440	1
17476.67685	1	1	1		17460	1
17496.69395	--	--	1		17480	--
17516.71106	1	1	1		17500	1
17536.72816	1	1	1		17520	1
17556.74527	1	1	1		17540	1
17576.76237	1	1	1		17560	1
17596.77947	1	1	1		17580	1
17616.79658	--	--	--		17600	--
17636.81368	1	1	1		17620	1
17656.83079	1	1	1		17640	1
17676.84789	--	--	--		17660	--
17696.865	--	--	1		17680	--
17716.8821	1	1	1		17700	1
17736.89921	1	1	1		17720	1
17756.91631	1	1	--		17740	1
17776.93341	1	1	1		17760	1
17796.95052	--	1	1		17780	1
17816.96762	1	1	1		17800	1
17836.98473	--	--	--		17820	--
17857.00183	1	1	1		17840	1
17877.01894	--	--	--		17860	--
17897.03604	1	1	1		17880	--
17917.05315	1	1	1		17900	1
17937.07025	1	1	1		17920	1
17957.08735	1	1	1		17940	1
17977.10446	1	1	1		17960	1
17997.12156	1	1	1		17980	1
18017.13867	--	--	--		18000	--
18037.15577	1	1	1		18020	1
18057.17288	1	1	1		18040	1
18077.18998	1	1	1		18060	1
18097.20709	1	1	1		18080	1
18117.22419	1	1	1		18100	1
18137.2413	1	1	1		18120	1
18157.2584	1	1	1		18140	1
18177.2755	--	--	1		18160	--
18197.29261	--	1	1		18180	--
18217.30971	1	1	1		18200	1
18237.32682	1	1	1		18220	1
18257.34392	1	1	1		18240	1
18277.36103	1	1	1		18260	1
18297.37813	1	1	1		18280	1
18317.39524	1	1	1		18300	1
18337.41234	1	1	1		18320	1
18357.42944	1	1	1		18340	1
18377.44655	1	1	1		18360	1
18397.46365	1	1	1		18380	1
18417.48076	1	1	1		18400	1
18437.49786	1	1	1		18420	1
18457.51497	--	--	--		18440	--
18477.53207	--	--	1		18460	--
18497.54918	--	--	1		18480	--
18517.56628	1	1	1		18500	1
18537.58338	--	--	--		18520	--
18557.60049	1	--	1		18540	--
18577.61759	--	1	1		18560	--
18597.6347	1	1	1		18580	--
18617.6518	1	1	1		18600	1
18637.66891	1	1	1		18620	1
18657.68601	--	-0.0101	-0.0101		18640	--
18677.70312	1	1	1		18660	1
18697.72022	1	1	1		18680	1
18717.73732	--	--	--		18700	1
18737.75443	1	1	1		18720	1
18757.77153	1	1	1		18740	1
18777.78864	1	1	1		18760	1
18797.80574	1	1	1		18780	1
18817.82285	1	1	1		18800	1
18837.83995	1	1	1		18820	1
18857.85706	1	1	1		18840	1
18877.87416	1	1	1		18860	1
18897.89126	1	1	1		18880	1
18917.90837	1	1	1		18900	1
18937.92547	1	1	1		18920	1
18957.94258	1	1	1		18940	1
18977.95968	1	1	1		18960	1
18997.97679	--	--	--		18980	--
19017.99389	1	1	1		19000	1
19038.011	1	1	1		19020	1
19058.0281	1	1	1		19040	1
19078.0452	1	1	1		19060	1
19098.06231	1	1	1		19080	1
19118.07941	1	1	1		19100	1
19138.09652	1	1	1		19120	1
19158.11362	1	1	1		19140	1
19178.13073	1	1	1		19160	1
19198.14783	1	1	1		19180	1
19218.16494	--	--	--		19200	--
19238.18204	1	1	1		19220	1
19258.19914	1	1	1		19240	1
19278.21625	1	1	1		19260	1
19298.23335	1	1	1		19280	1
19318.25046	--	1	1		19300	1
19338.26756	1	--	--		19320	--
19358.28467	-0.02041	-0.02041	-0.0101		19340	-0.02041
19378.30177	--	--	--		19360	--
19398.31888	1	1	1		19380	1
19418.33598	1	--	1		19400	--
19438.35308	1	1	1		19420	1
19458.37019	1	1	1		19440	1
19478.38729	1	1	1		19460	1
19498.4044	--	--	--		19480	--
19518.4215	1	1	1		19500	1
19538.43861	1	1	1		19520	1
19558.45571	1	1	1		19540	1
19578.47282	1	1	1		19560	1
19598.48992	1	1	1		19580	1
19618.50703	1	1	1		19600	1
19638.52413	1	1	1		19620	1
19658.54123	1	1	1		19640	1
19678.55834	--	--	--		19660	--
19698.57544	1	1	1		19680	1
19718.59255	1	1	1		19700	1
19738.60965	--	--	--		19720	--
19758.62676	1	1	1		19740	1
19778.64386	1	1	1		19760	1
19798.66097	1	1	1		19780	1
19818.67807	1	1	1		19800	1
19838.69517	1	1	1		19820	1
19858.71228	1	1	1		19840	1
19878.72938	--	1	1		19860	--
19898.74649	1	1	1		19880	1
19918.76359	--	--	--		19900	--
19938.7807	--	--	--		19920	--
19958.7978	1	1	1		19940	1
19978.81491	1	1	1		19960	1
19998.83201	1	--	--		19980	1
20018.84911	--	1	1		20000	1
20038.86622	1	1	1		20020	1
20058.88332	1	1	1		20040	1
20078.90043	1	1	--		20060	1
20098.91753	1	1	1		20080	1
20118.93464	1	1	1		20100	1
20138.95174	1	1	1		20120	1
20158.96885	1	1	1		20140	1
20178.98595	1	1	1		20160	1
20199.00305	1	1	1		20180	1
20219.02016	1	1	1		20200	1
20239.03726	1	1	1		20220	1
20259.05437	1	1	1		20240	1
20279.07147	1	1	--		20260	--
20299.08858	1	1	1		20280	1
20319.10568	1	1	1		20300	1
20339.12279	1	1	1		20320	1
20359.13989	1	1	1		20340	1
20379.15699	1	1	1		20360	1
20399.1741	1	1	1		20380	1
20419.1912	1	1	--		20400	1
20439.20831	1	1	--		20420	1
20459.22541	1	1	1		20440	1
20479.24252	1	--	--		20460	--
20499.25962	--	--	--		20480	--
20519.27673	1	1	1		20500	--
20539.29383	1	1	1		20520	1
20559.31093	1	1	1		20540	1
20579.32804	--	--	--		20560	--
20599.34514	1	1	1		20580	1
20619.36225	1	1	1		20600	1
20639.37935	1	1	1		20620	1
20659.39646	--	--	--		20640	--
20679.41356	--	--	--		20660	--
20699.43067	1	1	1		20680	1
20719.44777	1	1	1		20700	1
20739.46487	--	--	1		20720	--
20759.48198	1	1	1		20740	1
20779.49908	--	--	--		20760	--
20799.51619	--	--	--		20780	--
20819.53329	--	--	--		20800	--
20839.5504	1	1	1		20820	1
20859.5675	1	1	1		20840	1
20879.58461	1	1	1		20860	1
20899.60171	--	--	--		20880	--
20919.61881	1	1	1		20900	1
20939.63592	--	--	--		20920	--
20959.65302	--	--	--		20940	--
20979.67013	1	1	1		20960	1
20999.68723	1	1	1		20980	1
21019.70434	1	1	1		21000	1
21039.72144	1	1	1		21020	1
21059.73855	--	--	--		21040	--
21079.75565	1	1	1		21060	1
21099.77276	1	1	1		21080	1
21119.78986	--	--	--		21100	--
21139.80696	1	1	1		21120	1
21159.82407	1	1	1		21140	1
21179.84117	--	--	1		21160	--
21199.85828	1	--	--		21180	1
21219.87538	1	1	1		21200	1
21239.89249	--	--	--		21220	--
21259.90959	1	1	1		21240	1
21279.9267	--	--	--		21260	--
21299.9438	1	1	1		21280	1
21319.9609	--	1	1		21300	1
21339.97801	--	--	--		21320	--
21359.99511	--	--	--		21340	--
21380.01222	--	--	--		21360	--
21400.02932	1	1	1		21380	1
21420.04643	1	1	1		21400	1
21440.06353	--	1	1		21420	1
21460.08064	1	1	--		21440	1
21480.09774	1	1	1		21460	1
21500.11484	--	1	--		21480	--
21520.13195	1	1	1		21500	1
21540.14905	1	--	--		21520	1
21560.16616	1	1	1		21540	1
21580.18326	--	--	--		21560	--
21600.20037	--	--	--		21580	--
21620.21747	1	1	1		21600	1
21640.23458	1	1	1		21620	1
21660.25168	1	1	1		21640	1
21680.26878	--	--	--		21660	--
21700.28589	1	1	1		21680	1
21720.30299	--	--	--		21700	--
21740.3201	--	--	--		21720	--
21760.3372	1	--	1		21740	--
21780.35431	--	1	1		21760	1
21800.37141	1	1	1		21780	1
21820.38852	1	1	1		21800	1
21840.40562	1	1	1		21820	1
21860.42272	--	--	--		21840	--
21880.43983	1	1	1		21860	1
21900.45693	--	--	--		21880	--
21920.47404	1	1	1		21900	1
21940.49114	--	--	--		21920	--
21960.50825	--	--	--		21940	--
21980.52535	1	1	1		21960	1
22000.54246	--	--	--		21980	--
22020.55956	1	1	1		22000	1
22040.57666	1	1	1		22020	1
22060.59377	--	1	--		22040	1
22080.61087	--	--	--		22060	--
22100.62798	1	1	--		22080	1
22120.64508	1	1	1		22100	1
22140.66219	--	--	1		22120	--
22160.67929	--	--	--		22140	--
22180.6964	--	--	--		22160	--
22200.7135	1	1	1		22180	1
22220.7306	1	--	1		22200	--
22240.74771	--	--	--		22220	--
22260.76481	1	1	1		22240	1
22280.78192	1	1	--		22260	1
22300.79902	1	1	1		22280	1
22320.81613	--	--	--		22300	--
22340.83323	1	--	--		22320	1
22360.85034	--	--	--		22340	--
22380.86744	--	1	1		22360	1
22400.88454	1	1	1		22380	1
22420.90165	1	1	1		22400	1
22440.91875	1	1	1		22420	1
22460.93586	--	--	--		22440	--
22480.95296	--	--	--		22460	--
22500.97007	--	--	--		22480	--
22520.98717	--	1	--		22500	--
22541.00428	1	1	1		22520	1
22561.02138	1	1	1		22540	1
22581.03849	--	--	--		22560	--
22601.05559	1	1	--		22580	1
22621.07269	--	--	--		22600	--
22641.0898	1	1	1		22620	--
22661.1069	1	1	1		22640	1
22681.12401	--	--	--		22660	--
22701.14111	1	1	1		22680	1
22721.15822	--	--	--		22700	--
22741.17532	--	--	--		22720	--
22761.19243	1	1	1		22740	1
22781.20953	--	--	--		22760	--
22801.22663	1	1	1		22780	1
22821.24374	--	--	--		22800	--
22841.26084	--	--	--		22820	--
22861.27795	--	--	--		22840	--
22881.29505	--	--	--		22860	--
22901.31216	1	1	1		22880	1
22921.32926	1	1	1		22900	1
22941.34637	--	--	--		22920	--
22961.36347	--	--	--		22940	--
22981.38057	--	--	--		22960	--
23001.39768	--	--	--		22980	--
23021.41478	1	1	1		23000	1
23041.43189	1	1	1		23020	1
23061.44899	--	--	--		23040	--
23081.4661	--	--	--		23060	--
23101.4832	--	1	--		23080	--
23121.50031	--	--	--		23100	--
23141.51741	1	--	--		23120	--
23161.53451	--	--	--		23140	--
23181.55162	--	--	--		23160	--
23201.56872	--	--	--		23180	--
23221.58583	1	1	1		23200	1
23241.60293	--	--	--		23220	--
23261.62004	1	1	1		23240	1
23281.63714	1	1	1		23260	1
23301.65425	--	1	--		23280	--
23321.67135	--	--	--		23300	--
23341.68845	1	1	1		23320	1
23361.70556	--	--	--		23340	--
23381.72266	1	1	1		23360	1
23401.73977	--	--	--		23380	--
23421.75687	--	--	--		23400	--
23441.77398	--	--	--		23420	--
23461.79108	--	--	--		23440	--
23481.80819	--	--	--		23460	--
23501.82529	1	1	1		23480	1
23521.84239	--	--	--		23500	--
23541.8595	--	--	--		23520	--
23561.8766	--	--	--		23540	--
23581.89371	--	--	1		23560	--
23601.91081	1	1	1		23580	1
23621.92792	--	1	--		23600	--
23641.94502	--	--	--		23620	--
23661.96213	--	--	--		23640	--
23681.97923	--	--	--		23660	--
23701.99633	--	--	--		23680	--
23722.01344	--	--	--		23700	--
23742.03054	--	--	--		23720	--
23762.04765	--	--	--		23740	--
23782.06475	--	--	--		23760	--
23802.08186	--	--	--		23780	--
23822.09896	--	--	--		23800	--
23842.11607	--	--	--		23820	--
23862.13317	--	--	--		23840	--
23882.15027	1	1	1		23860	1
23902.16738	1	1	1		23880	1
23922.18448	--	--	--		23900	--
23942.20159	1	1	--		23920	1
23962.21869	--	--	--		23940	--
23982.2358	--	--	1		23960	--
24002.2529	--	--	--		23980	--
24022.27001	--	--	--		24000	--
24042.28711	--	--	--		24020	--
24062.30422	1	1	1		24040	1
24082.32132	--	--	--		24060	--
24102.33842	--	--	--		24080	--
24122.35553	--	--	--		24100	--
24142.37263	--	--	--		24120	--
24162.38974	--	--	--		24140	--
24182.40684	--	--	--		24160	--
24202.42395	--	--	--		24180	--
24222.44105	--	--	--		24200	--
24242.45816	--	--	--		24220	--
24262.47526	--	--	--		24240	--
24282.49236	--	--	--		24260	--
24302.50947	--	--	--		24280	--
24322.52657	--	--	--		24300	--
24342.54368	--	--	--		24320	--
24362.56078	--	--	--		24340	--
24382.57789	--	--	--		24360	--
24402.59499	--	--	--		24380	--
24422.6121	--	--	--		24400	--
24442.6292	--	--	--		24420	--
24462.6463	--	--	--		24440	--
24482.66341	--	--	--		24460	--
24502.68051	--	--	--		24480	--
24522.69762	--	--	--		24500	--
24542.71472	--	--	--		24520	--
24562.73183	--	--	--		24540	--
24582.74893	--	--	--		24560	--
24602.76604	--	--	--		24580	--
24622.78314	--	--	--		24600	--
24642.80024	--	--	--		24620	--
24662.81735	--	--	--		24640	--
24682.83445	--	--	--		24660	--
24702.85156	--	--	--		24680	--
24722.86866	--	--	--		24700	--
24742.88577	--	--	--		24720	--
24762.90287	--	--	--		24740	--
24782.91998	--	--	--		24760	--
24802.93708	--	--	--		24780	--
24822.95418	--	--	--		24800	--
24842.97129	--	--	--		24820	--
24862.98839	--	--	--		24840	--
24883.0055	--	--	--		24860	--
24903.0226	--	--	--		24880	--
24923.03971	--	--	--		24900	--
24943.05681	--	--	--		24920	--
24963.07392	--	--	--		24940	--
24983.09102	--	--	--		24960	--
25003.10812	--	--	--		24980	--
25023.12523	--	--	--		25000	--
25043.14233	--	--	--		25020	--
25063.15944	--	--	--		25040	--
25083.17654	--	--	--		25060	--
25103.19365	--	--	--		25080	--
25123.21075	--	--	--		25100	--
25143.22786	--	--	--		25120	--
25163.24496	--	--	--		25140	--
25183.26206	--	--	--		25160	--
25203.27917	--	--	--		25180	--
25223.29627	--	--	--		25200	--
25243.31338	--	--	--		25220	--
25263.33048	--	--	--		25240	--
25283.34759	--	--	--		25260	--
25303.36469	--	--	--		25280	--
25323.3818	--	--	--		25300	--
25343.3989	--	--	--		25320	--
25363.416	--	--	--		25340	--
25383.43311	--	--	--		25360	--
25403.45021	--	--	--		25380	--
25423.46732	--	--	--		25400	--
25443.48442	--	--	--		25420	--
25463.50153	--	--	--		25440	--
25483.51863	1	1	1		25460	1
25503.53574	--	--	--		25480	--
25523.55284	--	--	--		25500	--
25543.56995	1	1	1		25520	1
25563.58705	--	--	--		25540	--
25583.60415	--	--	--		25560	--
25603.62126	--	--	--		25580	--
25623.63836	--	--	--		25600	--
25643.65547	--	--	--		25620	--
25663.67257	--	--	--		25640	--
25683.68968	--	--	--		25660	--
25703.70678	--	--	--		25680	--
25723.72389	--	--	--		25700	--
25743.74099	--	--	--		25720	--
25763.75809	--	--	--		25740	--
25783.7752	1	1	1		25760	1
25803.7923	--	--	--		25780	--
25823.80941	--	--	--		25800	--
25843.82651	--	--	--		25820	--
25863.84362	--	--	--		25840	--
25883.86072	--	--	--		25860	--
25903.87783	--	--	--		25880	--
25923.89493	--	--	--		25900	--
25943.91203	--	--	--		25920	--
25963.92914	--	--	--		25940	--
25983.94624	--	--	--		25960	--
26003.96335	--	--	--		25980	--
26023.98045	--	--	--		26000	--
26043.99756	--	--	--		26020	--
26064.01466	--	--	--		26040	--
26084.03177	--	--	--		26060	--
26104.04887	--	--	--		26080	--
26124.06597	--	--	--		26100	--
26144.08308	--	--	--		26120	--
26164.10018	--	--	--		26140	--
26184.11729	--	--	--		26160	--
26204.13439	--	--	--		26180	--
26224.1515	--	--	--		26200	--
26244.1686	--	--	--		26220	--
26264.18571	--	--	--		26240	--
26284.20281	--	--	--		26260	--
26304.21991	--	--	--		26280	--
26324.23702	--	--	--		26300	--
26344.25412	--	--	--		26320	--
26364.27123	--	--	--		26340	--
26384.28833	--	--	--		26360	--
26404.30544	--	--	--		26380	--
26424.32254	--	--	--		26400	--
26444.33965	--	--	--		26420	--
26464.35675	--	--	--		26440	--
26484.37385	--	--	--		26460	--
26504.39096	--	--	--		26480	--
26524.40806	--	--	--		26500	--
26544.42517	--	--	--		26520	--
26564.44227	--	--	--		26540	--
26584.45938	--	--	--		26560	--
26604.47648	--	--	--		26580	--
26624.49359	--	--	--		26600	--
26644.51069	--	--	--		26620	--
26664.52779	--	--	--		26640	--
26684.5449	--	--	--		26660	--
26704.562	--	--	--		26680	--
26724.57911	--	--	--		26700	--
26744.59621	--	--	--		26720	--
26764.61332	--	--	--		26740	--
26784.63042	--	--	--		26760	--
26804.64753	--	--	--		26780	--
26824.66463	--	--	--		26800	--
26844.68173	--	--	--		26820	--
26864.69884	--	--	--		26840	--
26884.71594	--	--	--		26860	--
26904.73305	--	--	--		26880	--
26924.75015	--	--	--		26900	--
26944.76726	--	--	--		26920	--
26964.78436	--	--	--		26940	--
26984.80147	--	--	--		26960	--
27004.81857	--	--	--		26980	--
27024.83568	--	--	--		27000	--
27044.85278	--	--	--		27020	--
27064.86988	--	--	--		27040	--
27084.88699	--	--	--		27060	--
27104.90409	--	--	--		27080	--
27124.9212	--	--	--		27100	--
27144.9383	--	--	--		27120	--
27164.95541	--	--	--		27140	--
27184.97251	--	--	--		27160	--
27204.98962	--	--	--		27180	--
27225.00672	--	--	--		27200	--
27245.02382	--	--	--		27220	--
27265.04093	--	--	--		27240	--
27285.05803	--	--	--		27260	--
27305.07514	--	--	--		27280	--
27325.09224	--	--	--		27300	--
27345.10935	--	--	--		27320	--
27365.12645	--	--	--		27340	--
27385.14356	--	--	--		27360	--
27405.16066	--	--	--		27380	--
27425.17776	--	--	--		27400	--
27445.19487	--	--	--		27420	--
27465.21197	--	--	--		27440	--
27485.22908	--	--	--		27460	--
27505.24618	--	--	--		27480	--
27525.26329	--	--	--		27500	--
27545.28039	--	--	--		27520	--
27565.2975	--	--	--		27540	--
27585.3146	--	--	--		27560	--
27605.3317	--	--	--		27580	--
27625.34881	--	--	--		27600	--
27645.36591	--	--	--		27620	--
27665.38302	--	--	--		27640	--
27685.40012	--	--	--		27660	--
27705.41723	--	--	--		27680	--
27725.43433	--	--	--		27700	--
27745.45144	--	--	--		27720	--
27765.46854	--	--	--		27740	--
27785.48564	--	--	--		27760	--
27805.50275	--	--	--		27780	--
27825.51985	--	--	--		27800	--
27845.53696	--	--	--		27820	--
27865.55406	--	--	--		27840	--
27885.57117	--	--	--		27860	--
27905.58827	--	--	--		27880	--
27925.60538	--	--	--		27900	--
27945.62248	--	--	--		27920	--
27965.63958	--	--	--		27940	--
27985.65669	--	--	--		27960	--
28005.67379	--	--	--		27980	--
28025.6909	--	--	--		28000	--
28045.708	--	--	--		28020	--
28065.72511	--	--	--		28040	--
28085.74221	--	--	--		28060	--
28105.75932	--	--	--		28080	--
28125.77642	--	--	--		28100	--
28145.79352	--	--	--		28120	--
28165.81063	--	--	--		28140	--
28185.82773	--	--	--		28160	--
28205.84484	--	--	--		28180	--
28225.86194	--	--	--		28200	--
28245.87905	--	--	--		28220	--
28265.89615	--	--	--		28240	--
28285.91326	--	--	--		28260	--
28305.93036	--	--	--		28280	--
28325.94746	--	--	--		28300	--
28345.96457	--	--	--		28320	--
28365.98167	--	--	--		28340	--
28385.99878	--	--	--		28360	--
28406.01588	--	--	--		28380	--
28426.03299	--	--	--		28400	--
28446.05009	--	--	--		28420	--
28466.0672	--	--	--		28440	--
28486.0843	--	--	--		28460	--
28506.10141	--	--	--		28480	--
28526.11851	--	--	--		28500	--
28546.13561	--	--	--		28520	--
28566.15272	--	--	--		28540	--
28586.16982	--	--	--		28560	--
28606.18693	--	--	--		28580	--
28626.20403	--	--	--		28600	--
28646.22114	--	--	--		28620	--
28666.23824	--	--	--		28640	--
28686.25535	--	--	--		28660	--
28706.27245	--	--	--		28680	--
28726.28955	--	--	--		28700	--
28746.30666	--	--	--		28720	--
28766.32376	--	--	--		28740	--
28786.34087	--	--	--		28760	--
28806.35797	--	--	--		28780	--
28826.37508	--	--	--		28800	--
28846.39218	--	--	--		28820	--
28866.40929	--	--	--		28840	--
28886.42639	--	--	--		28860	--
28906.44349	--	--	--		28880	--
28926.4606	--	--	--		28900	--
28946.4777	--	--	--		28920	--
28966.49481	--	--	--		28940	--
28986.51191	--	--	--		28960	--
29006.52902	--	--	--		28980	--
29026.54612	--	--	--		29000	--
29046.56323	--	--	--		29020	--
29066.58033	--	--	--		29040	--
29086.59743	--	--	--		29060	--
29106.61454	--	--	--		29080	--
29126.63164	--	--	--		29100	--
29146.64875	--	--	--		29120	--
29166.66585	--	--	--		29140	--
29186.68296	--	--	--		29160	--
29206.70006	--	--	--		29180	--
29226.71717	--	--	--		29200	--
29246.73427	--	--	--		29220	--
29266.75137	--	--	--		29240	--
29286.76848	--	--	--		29260	--
29306.78558	--	--	--		29280	--
29326.80269	--	--	--		29300	--
29346.81979	--	--	--		29320	--
29366.8369	--	--	--		29340	--
29386.854	--	--	--		29360	--
29406.87111	--	--	--		29380	--
29426.88821	--	--	--		29400	--
29446.90531	--	--	--		29420	--
29466.92242	--	--	--		29440	--
29486.93952	--	--	--		29460	--
29506.95663	--	--	--		29480	--
29526.97373	--	--	--		29500	--
29546.99084	--	--	--		29520	--
29567.00794	--	--	--		29540	--
29587.02505	--	--	--		29560	--
29607.04215	--	--	--		29580	--
29627.05925	--	--	--		29600	--
29647.07636	--	--	--		29620	--
29667.09346	--	--	--		29640	--
29687.11057	--	--	--		29660	--
29707.12767	--	--	--		29680	--
29727.14478	--	--	--		29700	--
29747.16188	--	--	--		29720	--
29767.17899	--	--	--		29740	--
29787.19609	--	--	--		29760	--
29807.21319	--	--	--		29780	--
29827.2303	--	--	--		29800	--
29847.2474	--	--	--		29820	--
29867.26451	--	--	--		29840	--
29887.28161	--	--	--		29860	--
29907.29872	--	--	--		29880	--
29927.31582	--	--	--		29900	--
29947.33293	--	--	--		29920	--
29967.35003	--	--	--		29940	--
29987.36714	--	--	--		29960	--
30007.38424	--	--	--		29980	--
30027.40134	--	--	--		30000	--
30047.41845	--	--	--		30020	--
30067.43555	--	--	--		30040	--
30087.45266	--	--	--		30060	--
30107.46976	--	--	--		30080	--
30127.48687	--	--	--		30100	--
30147.50397	--	--	--		30120	--
30167.52108	--	--	--		30140	--
30187.53818	--	--	--		30160	--
30207.55528	--	--	--		30180	--
30227.57239	--	--	--		30200	--
30247.58949	--	--	--		30220	--
30267.6066	--	--	--		30240	--
30287.6237	--	--	--		30260	--
30307.64081	--	--	--		30280	--
30327.65791	--	--	--		30300	--
30347.67502	--	--	--		30320	--
30367.69212	--	--	--		30340	--
30387.70922	--	--	--		30360	--
30407.72633	--	--	--		30380	--
30427.74343	--	--	--		30400	--
30447.76054	--	--	--		30420	--
30467.77764	--	--	--		30440	--
30487.79475	--	--	--		30460	--
30507.81185	--	--	--		30480	--
30527.82896	--	--	--		30500	--
30547.84606	--	--	--		30520	--
30567.86316	--	--	--		30540	--
30587.88027	--	--	--		30560	--
30607.89737	--	--	--		30580	--
30627.91448	--	--	--		30600	--
30647.93158	--	--	--		30620	--
30667.94869	--	--	--		30640	--
30687.96579	--	--	--		30660	--
30707.9829	--	--	--		30680	--
30728	--	--	--		30700	--
