# Supplementary material for: Highly efficient exciton-exciton annihilation in single conjugated polymer chains
Source: Nat Commun. 2026 Jan 6;17:731. doi: 10.1038/s41467-025-67422-z (PMC12820388; doi:10.1038/s41467-025-67422-z)
Supplement: Supplementary file 3 — Source data [file 41467_2025_67422_MOESM3_ESM.zip › SI/FigS18/red sites time window depend n vs time.txt]

time (ps)	10 ms	40 ms		time (ps)	200 ms		time (ps)	20 ms
-2040	1	1		-2019.9829	1		-2040	1
-2019.9829	1	1		-1999.96579	--		-2020	1
-1999.96579	--	--		-1979.94869	1		-2000	--
-1979.94869	1	1		-1959.93158	1		-1980	1
-1959.93158	1	1		-1939.91448	1		-1960	1
-1939.91448	1	1		-1919.89737	1		-1940	1
-1919.89737	1	1		-1899.88027	--		-1920	1
-1899.88027	1	--		-1879.86316	1		-1900	--
-1879.86316	1	1		-1859.84606	1		-1880	1
-1859.84606	1	1		-1839.82896	1		-1860	1
-1839.82896	1	1		-1819.81185	1		-1840	1
-1819.81185	1	1		-1799.79475	1		-1820	1
-1799.79475	1	1		-1779.77764	1		-1800	1
-1779.77764	1	1		-1759.76054	1		-1780	1
-1759.76054	1	1		-1739.74343	1		-1760	1
-1739.74343	1	1		-1719.72633	1		-1740	1
-1719.72633	1	1		-1699.70922	1		-1720	--
-1699.70922	1	1		-1679.69212	1		-1700	1
-1679.69212	1	1		-1659.67502	1		-1680	1
-1659.67502	1	1		-1639.65791	--		-1660	1
-1639.65791	1	1		-1619.64081	1		-1640	1
-1619.64081	1	1		-1599.6237	1		-1620	1
-1599.6237	1	1		-1579.6066	1		-1600	1
-1579.6066	1	--		-1559.58949	1		-1580	1
-1559.58949	1	1		-1539.57239	1		-1560	1
-1539.57239	1	1		-1519.55528	1		-1540	1
-1519.55528	1	1		-1499.53818	1		-1520	1
-1499.53818	1	1		-1479.52108	1		-1500	1
-1479.52108	1	1		-1459.50397	1		-1480	1
-1459.50397	1	1		-1439.48687	1		-1460	1
-1439.48687	1	1		-1419.46976	1		-1440	1
-1419.46976	1	1		-1399.45266	1		-1420	1
-1399.45266	1	1		-1379.43555	1		-1400	1
-1379.43555	1	1		-1359.41845	1		-1380	1
-1359.41845	1	1		-1339.40134	1		-1360	1
-1339.40134	1	1		-1319.38424	-0.02041		-1340	1
-1319.38424	-0.03093	-0.03093		-1299.36714	1		-1320	-0.03093
-1299.36714	1	1		-1279.35003	1		-1300	1
-1279.35003	1	1		-1259.33293	1		-1280	1
-1259.33293	1	1		-1239.31582	1		-1260	1
-1239.31582	1	1		-1219.29872	1		-1240	1
-1219.29872	1	1		-1199.28161	1		-1220	1
-1199.28161	1	1		-1179.26451	1		-1200	1
-1179.26451	1	1		-1159.2474	1		-1180	1
-1159.2474	1	1		-1139.2303	1		-1160	1
-1139.2303	1	1		-1119.21319	1		-1140	1
-1119.21319	1	1		-1099.19609	-0.03093		-1120	1
-1099.19609	-0.03093	-0.03093		-1079.17899	1		-1100	-0.04167
-1079.17899	1	1		-1059.16188	1		-1080	1
-1059.16188	--	1		-1039.14478	1		-1060	1
-1039.14478	1	1		-1019.12767	1		-1040	1
-1019.12767	1	1		-999.11057	--		-1020	1
-999.11057	--	--		-979.09346	1		-1000	--
-979.09346	1	1		-959.07636	1		-980	1
-959.07636	1	1		-939.05925	1		-960	1
-939.05925	1	1		-919.04215	1		-940	1
-919.04215	1	1		-899.02505	1		-920	1
-899.02505	1	1		-879.00794	1		-900	1
-879.00794	1	1		-858.99084	1		-880	1
-858.99084	1	1		-838.97373	--		-860	1
-838.97373	1	1		-818.95663	1		-840	1
-818.95663	1	1		-798.93952	1		-820	1
-798.93952	1	1		-778.92242	1		-800	1
-778.92242	1	1		-758.90531	1		-780	1
-758.90531	1	1		-738.88821	1		-760	1
-738.88821	1	1		-718.87111	-0.38889		-740	1
-718.87111	-0.11111	-0.42857		-698.854	1		-720	-0.17646
-698.854	1	1		-678.8369	1		-700	1
-678.8369	1	1		-658.81979	1		-680	1
-658.81979	1	1		-638.80269	1		-660	1
-638.80269	1	1		-618.78558	-0.85185		-640	1
-618.78558	-0.92308	-0.88679		-598.76848	-0.6129		-620	-0.85179
-598.76848	-0.66667	-0.69492		-578.75137	1		-600	-0.69493
-578.75137	1	1		-558.73427	1		-580	1
-558.73427	1	1		-538.71717	-0.53846		-560	1
-538.71717	-0.63934	-0.49254		-518.70006	1		-540	-0.63939
-518.70006	1	1		-498.68296	1		-520	1
-498.68296	1	-0.47059		-478.66585	1		-500	-0.5152
-478.66585	1	1		-458.64875	1		-480	1
-458.64875	1	1		-438.63164	1		-460	1
-438.63164	1	1		-418.61454	1		-440	1
-418.61454	1	1		-398.59743	1		-420	1
-398.59743	1	1		-378.58033	1		-400	1
-378.58033	1	1		-358.56323	26		-380	1
-358.56323	13.5	11		-338.54612	-1		-360	10.10101
-338.54612	--	-1		-318.52902	-1.46914		-340	-1.02041
-318.52902	-1.29885	-1.53165		-298.51191	12.11111		-320	-1.49925
-298.51191	13.5	15.28571		-278.49481	1		-300	20.83333
-278.49481	1	1		-258.4777	1		-280	1
-258.4777	1	1		-238.4606	1		-260	1
-238.4606	1	1		-218.44349	6.55556		-240	1
-218.44349	5	5.34783		-198.42639	-1.08333		-220	4.85437
-198.42639	-1.17391	-1.06186		-178.40929	-0.77515		-200	-1.1274
-178.40929	-0.84049	-2.07692		-158.39218	1		-180	-2.0284
-158.39218	1	1		-138.37508	1		-160	1
-138.37508	1	1		-118.35797	-0.49254		-140	1
-118.35797	-0.49254	-0.47783		-98.34087	-1.04082		-120	-0.4852
-98.34087	-1.06186	-1.04082		-78.32376	1		-100	-1.02041
-78.32376	1	9.33333		-58.30666	-0.73913		-80	1
-58.30666	-1.29008	-0.76211		-38.28955	-3.32692		-60	-0.7622
-38.28955	-3.5	-3.56853		-18.27245	5.87299		-40	-3.59712
-18.27245	4.6645	5.56976		1.74465	5.19614		-20	5.20833
1.74465	5.38125	5.41357		21.76176	6.83179		0	5.05051
21.76176	6.70133	6.87696		41.77886	4.75817		20	6.94444
41.77886	4.57425	4.5455		61.79597	3.5173		40	4.52489
61.79597	3.38022	3.44809		81.81307	3.08006		60	3.38983
81.81307	2.92355	2.92493		101.83018	3.39467		80	2.90698
101.83018	3.15914	3.21938		121.84728	2.91742		100	3.14465
121.84728	2.80321	2.83623		141.86439	3.00679		120	2.80899
141.86439	2.82796	2.913		161.88149	2.81895		140	2.88184
161.88149	2.66565	2.77505		181.89859	2.54527		160	2.68097
181.89859	2.39384	2.46823		201.9157	2.69565		180	2.42718
201.9157	2.63901	2.61567		221.9328	2.44172		200	2.57732
221.9328	2.28374	2.37736		241.94991	2.33965		220	2.36407
241.94991	2.26521	2.294		261.96701	2.3764		240	2.26244
261.96701	2.27807	2.3079		281.98412	2.53262		260	2.29885
281.98412	2.45674	2.41671		302.00122	2.92374		280	2.41546
302.00122	2.75941	2.79924		322.01833	2.17184		300	2.71739
322.01833	2.13679	2.14928		342.03543	2.29474		320	2.12314
342.03543	2.14527	2.20262		362.05254	2.15546		340	2.1645
362.05254	2.07598	2.09349		382.06964	2.33968		360	2.11416
382.06964	2.20035	2.28529		402.08674	2.19319		380	2.2779
402.08674	2.09154	2.13886		422.10385	2.28681		400	2.08768
422.10385	2.17672	2.24101		442.12095	2.0567		420	2.20751
442.12095	1.95993	1.99729		462.13806	2.13404		440	2.00401
462.13806	2.06184	2.0845		482.15516	2.06968		460	2.06186
482.15516	1.91179	1.97856		502.17227	2.41414		480	1.9802
502.17227	2.32729	2.31649		522.18937	1.9616		500	2.35294
522.18937	1.86509	1.90785		542.20648	2.13962		520	1.88679
542.20648	2.03312	2.06452		562.22358	2.21842		540	2.06612
562.22358	2.10162	2.15773		582.24068	1.92144		560	2.1097
582.24068	1.82579	1.83859		602.25779	1.87466		580	1.81818
602.25779	1.80379	1.84762		622.27489	1.93117		600	1.87617
622.27489	1.88453	1.88241		642.292	1.82074		620	1.8622
642.292	1.76872	1.78913		662.3091	2.10526		640	1.76991
662.3091	1.9823	2.0759		682.32621	2.00958		660	2.04918
682.32621	1.9143	1.95085		702.34331	1.8604		680	1.9305
702.34331	1.78084	1.80201		722.36042	2.03332		700	1.78571
722.36042	1.92959	1.96223		742.37752	2.05549		720	1.93424
742.37752	1.9901	2.01345		762.39462	1.95067		740	2.00803
762.39462	1.87934	1.91674		782.41173	1.76056		760	1.91205
782.41173	1.74048	1.78711		802.42883	1.54724		780	1.75439
802.42883	1.49961	1.55267		822.44594	1.89483		800	1.51745
822.44594	1.71081	1.78968		842.46304	1.88136		820	1.80832
842.46304	1.81029	1.83325		862.48015	1.86575		840	1.81488
862.48015	1.79093	1.82555		882.49725	1.67377		860	1.80505
882.49725	1.62155	1.64668		902.51436	1.98535		880	1.63132
902.51436	1.92961	1.90642		922.53146	1.55659		900	1.92308
922.53146	1.53288	1.53959		942.54856	1.65515		920	1.49701
942.54856	1.58729	1.59511		962.56567	1.80557		940	1.58479
962.56567	1.71282	1.74486		982.58277	1.96968		960	1.72712
982.58277	1.85239	1.86713		1002.59988	1.83695		980	1.84502
1002.59988	1.71914	1.83047		1022.61698	1.70707		1000	1.7331
1022.61698	1.63653	1.63677		1042.63409	1.84704		1020	1.62338
1042.63409	1.74713	1.78137		1062.65119	1.81436		1040	1.78571
1062.65119	1.80123	1.7793		1082.6683	1.73819		1060	1.76367
1082.6683	1.70976	1.71897		1102.6854	2.02161		1080	1.64474
1102.6854	1.83445	1.93897		1122.7025	1.9659		1100	1.88324
1122.7025	1.87982	1.92524		1142.71961	1.80692		1120	1.89394
1142.71961	1.73731	1.74826		1162.73671	1.69877		1140	1.75747
1162.73671	1.62405	1.64981		1182.75382	2.09446		1160	1.63666
1182.75382	1.99471	1.99891		1202.77092	1.96044		1180	2.01613
1202.77092	1.87863	1.87628		1222.78803	2.14256		1200	1.85874
1222.78803	1.98478	2.04019		1242.80513	2.03146		1220	2.01207
1242.80513	1.99502	1.95125		1262.82224	1.69991		1240	1.8797
1262.82224	1.61991	1.65173		1282.83934	1.49801		1260	1.63399
1282.83934	1.47153	1.43796		1302.85644	1.798		1280	1.4556
1302.85644	1.6671	1.69429		1322.87355	1.625		1300	1.68067
1322.87355	1.55449	1.57624		1342.89065	1.34427		1320	1.5625
1342.89065	1.31141	1.32561		1362.90776	1.65906		1340	1.31926
1362.90776	1.62413	1.61234		1382.92486	1.51082		1360	1.63934
1382.92486	1.39866	1.44783		1402.94197	1.55739		1380	1.43678
1402.94197	1.49966	1.48343		1422.95907	1.70588		1400	1.47493
1422.95907	1.58272	1.61399		1442.97618	1.42131		1420	1.60514
1442.97618	1.35149	1.39646		1462.99328	1.71562		1440	1.38696
1462.99328	1.64103	1.66455		1483.01038	1.51918		1460	1.65289
1483.01038	1.46392	1.4818		1503.02749	1.89095		1480	1.47059
1503.02749	1.80051	1.76972		1523.04459	1.3285		1500	1.80832
1523.04459	1.26481	1.30801		1543.0617	1.41383		1520	1.30208
1543.0617	1.37224	1.35154		1563.0788	1.37846		1540	1.34228
1563.0788	1.34166	1.35471		1583.09591	1.5472		1560	1.31234
1583.09591	1.49428	1.50794		1603.11301	1.68913		1580	1.45349
1603.11301	1.61392	1.64286		1623.13012	1.77386		1600	1.62602
1623.13012	1.81301	1.71174		1643.14722	1.31192		1620	1.76991
1643.14722	1.28539	1.29308		1663.16432	1.65333		1640	1.287
1663.16432	1.6348	1.6056		1683.18143	1.71143		1660	1.59236
1683.18143	1.62844	1.66418		1703.19853	1.54009		1680	1.64204
1703.19853	1.47636	1.50232		1723.21564	1.4423		1700	1.48588
1723.21564	1.39356	1.41214		1743.23274	1.50399		1720	1.40252
1743.23274	1.51302	1.47676		1763.24985	1.16915		1740	1.46628
1763.24985	1.15591	1.16108		1783.26695	1.30936		1760	1.15875
1783.26695	1.23866	1.29315		1803.28406	1.78166		1780	1.28866
1803.28406	1.69963	1.7335		1823.30116	1.62305		1800	1.71527
1823.30116	1.42937	1.51258		1843.31827	1.47037		1820	1.49925
1843.31827	1.43178	1.44307		1863.33537	1.43647		1840	1.43885
1863.33537	1.39894	1.41379		1883.35247	1.26882		1860	1.40449
1883.35247	1.2443	1.25381		1903.36958	1.49972		1880	1.24688
1903.36958	1.44577	1.46512		1923.38668	1.66345		1900	1.45773
1923.38668	1.58824	1.62288		1943.40379	2.30208		1920	1.60256
1943.40379	2.22794	2.16279		1963.42089	1.53925		1940	2.1322
1963.42089	1.4857	1.42017		1983.438	1.86478		1960	1.41443
1983.438	1.77031	1.79365		2003.4551	1.58518		1980	1.78891
2003.4551	1.51224	1.54414		2023.47221	1.73692		2000	1.52672
2023.47221	1.55659	1.57692		2043.48931	1.42683		2020	1.56986
2043.48931	1.3915	1.40416		2063.50641	1.15182		2040	1.39276
2063.50641	1.08921	1.14549		2083.52352	1.29291		2060	1.0917
2083.52352	1.34286	1.35524		2103.54062	1.24752		2080	1.27389
2103.54062	1.29621	1.23433		2123.55773	1.39709		2100	1.30548
2123.55773	1.36145	1.29656		2143.57483	1.6552		2120	1.36799
2143.57483	1.57887	1.6056		2163.59194	1.27624		2140	1.58228
2163.59194	1.25332	1.26127		2183.60904	1.59423		2160	1.25628
2183.60904	1.53111	1.68318		2203.62615	1.47695		2180	1.66667
2203.62615	1.54945	1.44543		2223.64325	1.92784		2200	1.43885
2223.64325	1.8079	1.83256		2243.66035	1.30303		2220	1.81159
2243.66035	1.2751	1.2851		2263.67746	1.89186		2240	1.27877
2263.67746	1.97933	2.07143		2283.69456	1.13717		2260	2.00803
2283.69456	1.20188	1.13158		2303.71167	1.8		2280	1.12867
2303.71167	1.70707	1.73996		2323.72877	1.48123		2300	1.73611
2323.72877	1.22255	1.23024		2343.74588	1.36697		2320	1.22699
2343.74588	1.32841	1.34752		2363.76298	3.14133		2340	1.33511
2363.76298	2.7762	2.91571		2383.78009	1.16694		2360	2.849
2383.78009	1.15163	1.1581		2403.79719	1.16327		2380	1.1534
2403.79719	1.15302	1.15601		2423.81429	1.27199		2400	1.1534
2423.81429	1.15186	1.15886		2443.8314	1.26906		2420	1.15607
2443.8314	1.2457	1.2551		2463.8485	1.64599		2440	1.25
2463.8485	1.4171	1.42418		2483.86561	1.08532		2460	1.4245
2483.86561	1.07924	1.08052		2503.88271	1.66225		2480	1.07991
2503.88271	1.60314	1.62735		2523.89982	1.20704		2500	1.8315
2523.89982	1.1912	1.1996		2543.91692	1.70225		2520	1.19617
2543.91692	1.86455	1.64767		2563.93403	1.09099		2540	1.64204
2563.93403	1.08403	1.08741		2583.95113	1.37975		2560	1.08578
2583.95113	1.34483	1.35714		2603.96823	1.58651		2580	1.34953
2603.96823	1.35047	1.54945		2623.98534	2.30719		2600	1.35685
2623.98534	2.10701	2.19522		2644.00244	1.37037		2620	2.14592
2644.00244	1.33482	1.34483		2664.01955	1.67568		2640	1.3369
2664.01955	1.59701	1.62794		2684.03665	1.27586		2660	1.60772
2684.03665	1.24814	1.2574		2704.05376	2.02881		2680	1.25
2704.05376	1.87873	1.96154		2724.07086	1.25575		2700	2.34192
2724.07086	1.40486	1.24752		2744.08797	1.28818		2720	1.40845
2744.08797	1.26918	1.27972		2764.10507	1		2740	1.27226
2764.10507	1	1		2784.12217	1.48622		2760	1
2784.12217	1.43668	1.45732		2804.13928	1.14065		2780	1.44509
2804.13928	1.12547	1.1287		2824.15638	1.95923		2800	1.1274
2824.15638	1.84567	1.9009		2844.17349	1.94563		2820	1.88324
2844.17349	2.25628	1.8658		2864.19059	1.61856		2840	2.28833
2864.19059	1.52632	1.57361		2884.2077	2.03896		2860	1.5456
2884.2077	1.94118	1.95694		2904.2248	1.31447		2880	1.93798
2904.2248	1.51107	1.12903		2924.24191	2.20482		2900	1.2987
2924.24191	2.05263	2.08696		2944.25901	2.24224		2920	2.04082
2944.25901	2.07527	2.14286		2964.27611	1.74627		2940	2.1097
2964.27611	1.66519	1.69767		2984.29322	2.41343		2960	1.69205
2984.29322	2.24611	2.29032		3004.31032	1		2980	2.24215
3004.31032	1	1		3024.32743	2.47059		3000	1
3024.32743	2.23839	2.31148		3044.34453	1		3020	2.28833
3044.34453	1	1		3064.36164	1.19048		3040	1
3064.36164	1.17422	1.1773		3084.37874	1.51414		3060	1.17647
3084.37874	1.91185	1.47847		3104.39585	1.94937		3080	1.47493
3104.39585	1.87719	1.88757		3124.41295	2.89573		3100	1.88679
3124.41295	2.53846	2.66667		3144.43005	2.20482		3120	2.63852
3144.43005	1.53763	2.11524		3164.44716	1.60606		3140	2.08768
3164.44716	2.07527	1.54645		3184.46426	1.58651		3160	2.11864
3184.46426	1.5102	1.53763		3204.48137	1.57471		3180	1.52905
3204.48137	3.17391	2.14068		3224.49847	1.64935		3200	2.09205
3224.49847	1.58997	1.58824		3244.51558	1.25974		3220	1.5873
3244.51558	1.2439	1.24938		3264.53268	1		3240	1.24224
3264.53268	1	1		3284.54979	4.9604		3260	1
3284.54979	4.05344	4.27869		3304.56689	1.76628		3280	4.36681
3304.56689	1.64725	1.70423		3324.584	1		3300	1.68634
3324.584	1	1		3344.6011	1		3320	1
3344.6011	1	1		3364.6182	1.27933		3340	1
3364.6182	1.25641	1.26247		3384.63531	1		3360	1.26103
3384.63531	1	1		3404.65241	2.94805		3380	1
3404.65241	2.74419	2.96078		3424.66952	1.32051		3400	2.80899
3424.66952	1.27778	1.3012		3444.68662	1.94787		3420	1.29534
3444.68662	1.82988	1.87719		3464.70373	-2.52941		3440	1.84502
3464.70373	-3.02685	-2.79747		3484.72083	1		3460	-2.82486
3484.72083	1.3096	1		3504.73794	7.12245		3480	1
3504.73794	4.37079	5.41176		3524.75504	4.65854		3500	4.52489
3524.75504	3.91262	4.22581		3544.77214	1.39063		3520	4.329
3544.77214	1.36101	1.36232		3564.78925	2.5625		3540	1.3624
3564.78925	2.3245	2.41844		3584.80635	2.36054		3560	2.38663
3584.80635	2.15607	2.16279		3604.82346	15.28571		3580	2.14133
3604.82346	7.66667	9.82353		3624.84056	2.53846		3600	7.8125
3624.84056	1.3861	1.40161		3644.85767	1		3620	1.39276
3644.85767	1	1.42918		3664.87477	1		3640	1
3664.87477	1	1		3684.89188	1		3660	1
3684.89188	1	1		3704.90898	1		3680	1
3704.90898	1.48309	1		3724.92608	1.47393		3700	1.4881
3724.92608	1.42735	1.4386		3744.94319	1		3720	1.43678
3744.94319	1	1		3764.96029	1		3740	1
3764.96029	1.46948	1.48077		3784.9774	1.44444		3760	1.47275
3784.9774	1.41841	1.4386		3804.9945	3.5		3780	1.42045
3804.9945	3.12766	3.22222		3825.01161	1		3800	3.0581
3825.01161	1	1		3845.02871	1		3820	1
3845.02871	1	1		3865.04582	1		3840	1
3865.04582	1	1		3885.06292	1		3860	1
3885.06292	1	1		3905.08002	1		3880	1
3905.08002	1	1		3925.09713	1.6993		3900	1
3925.09713	1.64103	1.65359		3945.11423	1		3920	1.63666
3945.11423	1	1		3965.13134	7.06061		3940	1
3965.13134	5.87805	5.34783		3985.14844	1		3960	5.88235
3985.14844	1	1		4005.16555	1		3980	1
4005.16555	1	1		4025.18265	1		4000	1
4025.18265	1	1		4045.19976	15.28571		4020	1
4045.19976	9.33333	8.40741		4065.21686	-1.67857		4040	9.00901
4065.21686	67.66667	-2.0303		4085.23396	-13.28571		4060	-2.06186
4085.23396	51	-99		4105.25107	1.97087		4080	50
4105.25107	1.9009	1.93458		4125.26817	1		4100	1.9084
4125.26817	1	1		4145.28528	2.0989		4120	1
4145.28528	1.92593	1.9009		4165.30238	1		4140	1.94175
4165.30238	1	1		4185.31949	1.93458		4160	1
4185.31949	1.8547	1.86957		4205.33659	1		4180	1.84162
4205.33659	1	1		4225.3537	1		4200	1
4225.3537	1	1		4245.3708	1		4220	1
4245.3708	1	1		4265.3879	1		4240	1
4265.3879	1	1		4285.40501	2.5625		4260	1
4285.40501	2.36986	2.44928		4305.42211	2.14943		4280	2.42718
4305.42211	2.06383	2.06383		4325.43922	1		4300	2.01207
4325.43922	1	1		4345.45632	1		4320	1
4345.45632	1	1		4365.47343	2.81818		4340	1
4365.47343	1	2.5625		4385.49053	3.43902		4360	1
4385.49053	2.92308	2.85185		4405.50764	2.38889		4380	2.92398
4405.50764	2.36986	2.36986		4425.52474	2.78571		4400	2.35294
4425.52474	1	2.6129		4445.54184	1		4420	2.40964
4445.54184	2.66667	2.5873		4465.55895	1		4440	1
4465.55895	1	1		4485.57605	1		4460	1
4485.57605	1	1		4505.59316	3.43902		4480	1
4505.59316	2.69492	3.12766		4525.61026	-1.85714		4500	2.849
4525.61026	-2.50877	-2.33333		4545.62737	3.63158		4520	-2.0284
4545.62737	3.38095	3.08333		4565.64447	2.85185		4540	3.03951
4565.64447	2.5625	1		4585.66158	1		4560	1
4585.66158	1	1		4605.67868	4.7037		4580	1
4605.67868	3.5641	3.85714		4625.69578	1		4600	3.63636
4625.69578	1	1		4645.71289	1		4620	1
4645.71289	1	1		4665.72999	4.44828		4640	1
4665.72999	4.33333	4.0303		4685.7471	1		4660	4.329
4685.7471	1	1		4705.7642	1		4680	1
4705.7642	1	1		4725.78131	1		4700	1
4725.78131	1	1		4745.79841	1		4720	1
4745.79841	1	1		4765.81552	1		4740	5.98802
4765.81552	1	1		4785.83262	1		4760	1
4785.83262	1	1		4805.84973	1		4780	1
4805.84973	1	1		4825.86683	12.11111		4800	1
4825.86683	5	7.25		4845.88393	1		4820	7.24638
4845.88393	1	1		4865.90104	21		4840	1
4865.90104	9.33333	12.11111		4885.91814	1		4860	10.10101
4885.91814	1	1		4905.93525	-8.09091		4880	1
4905.93525	-99	-19		4925.95235	1		4900	-18.86792
4925.95235	1	1		4945.96946	1		4920	1
4945.96946	1	1		4965.98656	1		4940	1
4965.98656	1	1		4986.00367	-0.81818		4960	1
4986.00367	-0.85185	-0.88679		5006.02077	1		4980	-0.81833
5006.02077	1	1		5026.03787	1		5000	1
5026.03787	1	1		5046.05498	1		5020	1
5046.05498	1	1		5066.07208	1		5040	1
5066.07208	1	1		5086.08919	1		5060	1
5086.08919	1	1		5106.10629	1		5080	1
5106.10629	1	1		5126.1234	1		5100	1
5126.1234	-4.88235	-4		5146.1405	1		5120	1
5146.1405	1	1		5166.15761	1		5140	1
5166.15761	1	1		5186.17471	-5.66667		5160	1
5186.17471	-13.28571	-11.5		5206.19181	1		5180	-10.10101
5206.19181	1	1		5226.20892	-0.5748		5200	1
5226.20892	-4	-0.63934		5246.22602	1		5220	-0.65274
5246.22602	1	1		5266.24313	1		5240	1
5266.24313	-4	-3.16667		5286.26023	-0.5748		5260	1
5286.26023	-0.62602	-0.6		5306.27734	1		5280	-0.61275
5306.27734	1	1		5326.29444	1		5300	1
5326.29444	1	1		5346.31155	1		5320	1
5346.31155	1	1		5366.32865	1		5340	1
5366.32865	1	1		5386.34575	-2.33333		5360	1
5386.34575	1	-3.16667		5406.36286	1		5380	-4
5406.36286	1	1		5426.37996	-0.41844		5400	1
5426.37996	-0.3986	-0.40845		5446.39707	1		5420	-0.37936
5446.39707	1	1		5466.41417	1		5440	1
5466.41417	1	1		5486.43128	1		5460	1
5486.43128	1	1		5506.44838	1		5480	1
5506.44838	1	1		5526.46549	-1.5641		5500	1
5526.46549	-2.0303	-1.94118		5546.48259	1		5520	-2.0284
5546.48259	1	1		5566.49969	-1.63158		5540	1
5566.49969	-2.0303	-1.94118		5586.5168	1		5560	-2.22717
5586.5168	1	1		5606.5339	1		5580	1
5606.5339	1	1		5626.55101	-1.12766		5600	1
5626.55101	-1.43902	-1.27273		5646.56811	1		5620	-1.32626
5646.56811	1	1		5666.58522	1		5640	1
5666.58522	1	1		5686.60232	1		5660	1
5686.60232	1	1		5706.61943	1		5680	1
5706.61943	1	1		5726.63653	-0.92308		5700	1
5726.63653	-1	-1.04082		5746.65363	1		5720	-1
5746.65363	1	1		5766.67074	1		5740	1
5766.67074	1	1		5786.68784	1		5760	1
5786.68784	1	1		5806.70495	-1.43902		5780	1
5806.70495	-1.77778	-1.7027		5826.72205	-0.85185		5800	1
5826.72205	-1.27273	-0.96078		5846.73916	-1.5		5820	-1
5846.73916	-2.22581	-2.22581		5866.75626	1		5840	-2.22717
5866.75626	1	1		5886.77337	1		5860	1
5886.77337	1	1		5906.79047	1		5880	1
5906.79047	1	1		5926.80757	-0.96078		5900	1
5926.80757	-1.08333	-1.08333		5946.82468	1		5920	-1.1274
5946.82468	1	1		5966.84178	1		5940	1
5966.84178	1	1		5986.85889	-0.69492		5960	1
5986.85889	-0.85185	-0.78571		6006.87599	1		5980	-0.92336
6006.87599	1	1		6026.8931	1		6000	1
6026.8931	1	1		6046.9102	1		6020	1
6046.9102	1	1		6066.92731	-0.47059		6040	1
6066.92731	-0.49254	-0.5625		6086.94441	1		6060	-0.47059
6086.94441	1	1		6106.96151	1		6080	1
6106.96151	1	1		6126.97862	1		6100	1
6126.97862	1	1		6146.99572	-0.63934		6120	1
6146.99572	-0.66667	-0.69492		6167.01283	1		6140	-0.75415
6167.01283	1	1		6187.02993	1		6160	1
6187.02993	1	1		6207.04704	1		6180	1
6207.04704	1	1		6227.06414	1		6200	1
6227.06414	1	1		6247.08125	1		6220	1
6247.08125	1	1		6267.09835	1		6240	1
6267.09835	1	1		6287.11546	1		6260	1
6287.11546	1	1		6307.13256	1		6280	1
6307.13256	1	1		6327.14966	1		6300	1
6327.14966	1	1		6347.16677	1		6320	1
6347.16677	1	1		6367.18387	-0.47059		6340	1
6367.18387	-0.5625	-0.51515		6387.20098	1		6360	-0.49261
6387.20098	1	1		6407.21808	1		6380	1
6407.21808	1	1		6427.23519	1		6400	1
6427.23519	1	1		6447.25229	1		6420	1
6447.25229	1	1		6467.2694	1		6440	1
6467.2694	1	1		6487.2865	1		6460	1
6487.2865	1	1		6507.3036	1		6480	1
6507.3036	1	1		6527.32071	1		6500	1
6527.32071	1	1		6547.33781	-0.14286		6520	1
6547.33781	-0.16959	-0.14943		6567.35492	1		6540	-0.13637
6567.35492	1	1		6587.37202	1		6560	1
6587.37202	1	1		6607.38913	1		6580	1
6607.38913	1	1		6627.40623	1		6600	1
6627.40623	1	1		6647.42334	1		6620	1
6647.42334	1	1		6667.44044	1		6640	1
6667.44044	1	1		6687.45754	1		6660	1
6687.45754	1	1		6707.47465	1		6680	1
6707.47465	1	1		6727.49175	1		6700	1
6727.49175	1	1		6747.50886	1		6720	1
6747.50886	1	1		6767.52596	1		6740	1
6767.52596	1	1		6787.54307	1		6760	1
6787.54307	1	1		6807.56017	1		6780	1
6807.56017	1	-0.44928		6827.57728	1		6800	-0.44924
6827.57728	1	1		6847.59438	1		6820	1
6847.59438	1	1		6867.61148	1		6840	1
6867.61148	1	1		6887.62859	1		6860	1
6887.62859	1	1		6907.64569	1		6880	1
6907.64569	1	1		6927.6628	1		6900	1
6927.6628	1	1		6947.6799	1		6920	1
6947.6799	1	1		6967.69701	1		6940	1
6967.69701	-0.31579	1		6987.71411	1		6960	-0.31576
6987.71411	1	1		7007.73122	1		6980	1
7007.73122	1	1		7027.74832	-0.21951		7000	1
7027.74832	-0.28205	-0.25		7047.76542	1		7020	-0.28209
7047.76542	1	1		7067.78253	1		7040	1
7067.78253	1	1		7087.79963	1		7060	1
7087.79963	1	1		7107.81674	1		7080	1
7107.81674	1	1		7127.83384	1		7100	1
7127.83384	1	1		7147.85095	1		7120	1
7147.85095	1	1		7167.86805	1		7140	1
7167.86805	1	1		7187.88516	1		7160	1
7187.88516	1	1		7207.90226	1		7180	1
7207.90226	1	1		7227.91936	-0.25		7200	1
7227.91936	-0.25	-0.28205		7247.93647	1		7220	-0.26582
7247.93647	1	1		7267.95357	1		7240	1
7267.95357	1	1		7287.97068	-0.21951		7260	1
7287.97068	-0.2987	-0.23457		7307.98778	1		7280	-0.25
7307.98778	1	1		7328.00489	1		7300	1
7328.00489	1	1		7348.02199	1		7320	1
7348.02199	1	1		7368.0391	1		7340	1
7368.0391	1	1		7388.0562	1		7360	1
7388.0562	1	1		7408.0733	-0.19048		7380	1
7408.0733	-0.21951	-0.20482		7428.09041	1		7400	-0.21949
7428.09041	1	1		7448.10751	1		7420	1
7448.10751	1	1		7468.12462	1		7440	1
7468.12462	1	1		7488.14172	1		7460	1
7488.14172	1	1		7508.15883	1		7480	1
7508.15883	1	1		7528.17593	1		7500	1
7528.17593	1	1		7548.19304	1		7520	1
7548.19304	1	1		7568.21014	1		7540	1
7568.21014	1	1		7588.22724	1		7560	1
7588.22724	1	1		7608.24435	1		7580	1
7608.24435	1	1		7628.26145	1		7600	1
7628.26145	1	1		7648.27856	1		7620	1
7648.27856	1	1		7668.29566	1		7640	1
7668.29566	1	1		7688.31277	1		7660	1
7688.31277	1	1		7708.32987	1		7680	1
7708.32987	1	1		7728.34698	1		7700	1
7728.34698	1	1		7748.36408	1		7720	1
7748.36408	1	1		7768.38119	1		7740	1
7768.38119	1	1		7788.39829	1		7760	1
7788.39829	1	1		7808.41539	1		7780	1
7808.41539	1	1		7828.4325	1		7800	1
7828.4325	1	1		7848.4496	1		7820	1
7848.4496	1	1		7868.46671	1		7840	1
7868.46671	1	1		7888.48381	1		7860	1
7888.48381	1	1		7908.50092	1		7880	1
7908.50092	1	1		7928.51802	1		7900	1
7928.51802	1	1		7948.53513	1		7920	1
7948.53513	1	1		7968.55223	1		7940	1
7968.55223	1	1		7988.56933	1		7960	1
7988.56933	1	1		8008.58644	1		7980	1
8008.58644	1	1		8028.60354	1		8000	1
8028.60354	1	1		8048.62065	1		8020	1
8048.62065	1	1		8068.63775	-0.05263		8040	1
8068.63775	-0.08696	-0.07527		8088.65486	1		8060	-0.08696
8088.65486	1	1		8108.67196	1		8080	1
8108.67196	1	1		8128.68907	-0.13636		8100	1
8128.68907	-0.19048	-0.16279		8148.70617	1		8120	-0.16279
8148.70617	1	1		8168.72327	1		8140	1
8168.72327	1	1		8188.74038	1		8160	1
8188.74038	1	1		8208.75748	1		8180	1
8208.75748	1	1		8228.77459	1		8200	1
8228.77459	1	1		8248.79169	1		8220	1
8248.79169	1	1		8268.8088	1		8240	1
8268.8088	1	1		8288.8259	-0.0989		8260	1
8288.8259	-0.1236	-0.11111		8308.84301	1		8280	-0.13637
8308.84301	1	1		8328.86011	1		8300	1
8328.86011	1	1		8348.87721	1		8320	1
8348.87721	1	1		8368.89432	1		8340	1
8368.89432	1	1		8388.91142	1		8360	1
8388.91142	1	1		8408.92853	1		8380	1
8408.92853	1	1		8428.94563	1		8400	1
8428.94563	1	1		8448.96274	1		8420	1
8448.96274	1	1		8468.97984	1		8440	1
8468.97984	1	1		8488.99695	1		8460	1
8488.99695	1	1		8509.01405	1		8480	1
8509.01405	1	1		8529.03115	1		8500	1
8529.03115	1	1		8549.04826	1		8520	1
8549.04826	1	1		8569.06536	1		8540	1
8569.06536	1	1		8589.08247	1		8560	1
8589.08247	1	1		8609.09957	1		8580	1
8609.09957	1	1		8629.11668	1		8600	1
8629.11668	1	1		8649.13378	1		8620	1
8649.13378	1	1		8669.15089	1		8640	1
8669.15089	1	1		8689.16799	1		8660	1
8689.16799	1	1		8709.18509	1		8680	1
8709.18509	1	1		8729.2022	1		8700	1
8729.2022	1	1		8749.2193	1		8720	1
8749.2193	1	1		8769.23641	1		8740	1
8769.23641	1	1		8789.25351	1		8760	1
8789.25351	1	1		8809.27062	1		8780	1
8809.27062	1	1		8829.28772	1		8800	1
8829.28772	1	1		8849.30483	1		8820	1
8849.30483	1	1		8869.32193	1		8840	1
8869.32193	1	1		8889.33903	1		8860	1
8889.33903	1	1		8909.35614	1		8880	1
8909.35614	1	1		8929.37324	1		8900	1
8929.37324	1	1		8949.39035	1		8920	1
8949.39035	1	1		8969.40745	1		8940	1
8969.40745	1	1		8989.42456	1		8960	1
8989.42456	1	1		9009.44166	1		8980	1
9009.44166	1	1		9029.45877	1		9000	1
9029.45877	1	1		9049.47587	1		9020	1
9049.47587	1	1		9069.49297	1		9040	1
9069.49297	1	1		9089.51008	1		9060	1
9089.51008	1	1		9109.52718	1		9080	1
9109.52718	1	1		9129.54429	1		9100	1
9129.54429	1	1		9149.56139	1		9120	1
9149.56139	1	1		9169.5785	1		9140	1
9169.5785	1	1		9189.5956	1		9160	1
9189.5956	1	1		9209.61271	1		9180	1
9209.61271	1	1		9229.62981	1		9200	1
9229.62981	1	1		9249.64692	1		9220	1
9249.64692	1	1		9269.66402	1		9240	1
9269.66402	1	1		9289.68112	1		9260	1
9289.68112	1	1		9309.69823	1		9280	1
9309.69823	1	1		9329.71533	1		9300	1
9329.71533	1	1		9349.73244	1		9320	1
9349.73244	1	1		9369.74954	1		9340	1
9369.74954	1	1		9389.76665	1		9360	1
9389.76665	1	1		9409.78375	1		9380	1
9409.78375	1	1		9429.80086	1		9400	1
9429.80086	1	1		9449.81796	1		9420	1
9449.81796	1	1		9469.83506	1		9440	1
9469.83506	1	1		9489.85217	1		9460	1
9489.85217	1	1		9509.86927	1		9480	1
9509.86927	1	1		9529.88638	1		9500	1
9529.88638	1	1		9549.90348	1		9520	1
9549.90348	1	1		9569.92059	1		9540	1
9569.92059	1	1		9589.93769	-0.0989		9560	1
9589.93769	1	-0.08696		9609.9548	1		9580	-0.08696
9609.9548	1	1		9629.9719	1		9600	1
9629.9719	1	1		9649.989	1		9620	1
9649.989	1	1		9670.00611	1		9640	1
9670.00611	1	1		9690.02321	1		9660	1
9690.02321	1	1		9710.04032	1		9680	1
9710.04032	1	1		9730.05742	1		9700	1
9730.05742	1	1		9750.07453	-0.0989		9720	1
9750.07453	1	-0.0989		9770.09163	1		9740	-0.11111
9770.09163	1	1		9790.10874	1		9760	1
9790.10874	1	1		9810.12584	1		9780	1
9810.12584	1	1		9830.14294	1		9800	1
9830.14294	1	1		9850.16005	1		9820	1
9850.16005	1	1		9870.17715	1		9840	1
9870.17715	1	1		9890.19426	1		9860	1
9890.19426	1	1		9910.21136	1		9880	1
9910.21136	1	1		9930.22847	1		9900	1
9930.22847	1	1		9950.24557	1		9920	1
9950.24557	1	1		9970.26268	1		9940	1
9970.26268	1	1		9990.27978	1		9960	1
9990.27978	1	1		10010.29688	1		9980	1
10010.29688	1	1		10030.31399	1		10000	1
10030.31399	1	1		10050.33109	1		10020	1
10050.33109	1	1		10070.3482	1		10040	1
10070.3482	1	1		10090.3653	1		10060	1
10090.3653	1	1		10110.38241	-0.08696		10080	1
10110.38241	-0.0989	-0.08696		10130.39951	1		10100	-0.0989
10130.39951	1	1		10150.41662	1		10120	1
10150.41662	1	1		10170.43372	1		10140	1
10170.43372	1	1		10190.45082	1		10160	1
10190.45082	1	1		10210.46793	1		10180	1
10210.46793	1	1		10230.48503	-0.05263		10200	1
10230.48503	-0.06383	-0.06383		10250.50214	1		10220	-0.06383
10250.50214	1	1		10270.51924	1		10240	1
10270.51924	1	1		10290.53635	-0.03093		10260	1
10290.53635	1	-0.03093		10310.55345	1		10280	-0.03093
10310.55345	1	1		10330.57056	1		10300	1
10330.57056	1	1		10350.58766	1		10320	1
10350.58766	1	1		10370.60476	1		10340	1
10370.60476	1	1		10390.62187	1		10360	1
10390.62187	1	1		10410.63897	1		10380	1
10410.63897	1	1		10430.65608	--		10400	1
10430.65608	1	--		10450.67318	1		10420	1
10450.67318	1	1		10470.69029	1		10440	1
10470.69029	1	1		10490.70739	1		10460	1
10490.70739	1	1		10510.7245	1		10480	1
10510.7245	1	1		10530.7416	1		10500	1
10530.7416	1	1		10550.7587	1		10520	1
10550.7587	1	1		10570.77581	1		10540	1
10570.77581	1	1		10590.79291	1		10560	1
10590.79291	1	1		10610.81002	1		10580	1
10610.81002	1	1		10630.82712	1		10600	1
10630.82712	1	1		10650.84423	1		10620	1
10650.84423	1	1		10670.86133	1		10640	1
10670.86133	1	1		10690.87844	1		10660	1
10690.87844	1	1		10710.89554	1		10680	1
10710.89554	1	1		10730.91265	1		10700	1
10730.91265	1	1		10750.92975	1		10720	1
10750.92975	1	1		10770.94685	1		10740	1
10770.94685	1	1		10790.96396	1		10760	1
10790.96396	1	1		10810.98106	1		10780	1
10810.98106	1	1		10830.99817	1		10800	1
10830.99817	1	1		10851.01527	1		10820	1
10851.01527	1	1		10871.03238	1		10840	1
10871.03238	1	1		10891.04948	1		10860	1
10891.04948	1	1		10911.06659	1		10880	1
10911.06659	1	1		10931.08369	1		10900	1
10931.08369	1	1		10951.10079	1		10920	1
10951.10079	1	1		10971.1179	1		10940	1
10971.1179	1	1		10991.135	1		10960	1
10991.135	1	1		11011.15211	1		10980	1
11011.15211	1	1		11031.16921	1		11000	1
11031.16921	1	1		11051.18632	1		11020	1
11051.18632	1	1		11071.20342	1		11040	1
11071.20342	1	1		11091.22053	1		11060	1
11091.22053	1	1		11111.23763	1		11080	1
11111.23763	1	1		11131.25473	1		11100	1
11131.25473	1	1		11151.27184	1		11120	1
11151.27184	1	1		11171.28894	1		11140	1
11171.28894	1	1		11191.30605	1		11160	1
11191.30605	1	1		11211.32315	1		11180	1
11211.32315	1	1		11231.34026	1		11200	1
11231.34026	1	1		11251.35736	1		11220	1
11251.35736	1	1		11271.37447	1		11240	1
11271.37447	1	1		11291.39157	-0.02041		11260	1
11291.39157	-0.02041	-0.02041		11311.40867	1		11280	-0.02041
11311.40867	1	1		11331.42578	1		11300	1
11331.42578	1	1		11351.44288	1		11320	1
11351.44288	1	1		11371.45999	1		11340	1
11371.45999	1	1		11391.47709	1		11360	1
11391.47709	1	1		11411.4942	--		11380	1
11411.4942	1	1		11431.5113	1		11400	1
11431.5113	1	1		11451.52841	1		11420	1
11451.52841	1	1		11471.54551	1		11440	1
11471.54551	1	1		11491.56261	1		11460	1
11491.56261	1	1		11511.57972	1		11480	1
11511.57972	1	1		11531.59682	1		11500	1
11531.59682	1	1		11551.61393	1		11520	1
11551.61393	1	1		11571.63103	1		11540	1
11571.63103	1	1		11591.64814	1		11560	1
11591.64814	1	1		11611.66524	1		11580	1
11611.66524	1	1		11631.68235	1		11600	1
11631.68235	1	1		11651.69945	1		11620	1
11651.69945	1	1		11671.71655	1		11640	1
11671.71655	1	1		11691.73366	1		11660	1
11691.73366	1	1		11711.75076	1		11680	1
11711.75076	1	1		11731.76787	1		11700	1
11731.76787	1	1		11751.78497	-0.04167		11720	1
11751.78497	-0.03093	-0.04167		11771.80208	1		11740	-0.03093
11771.80208	1	1		11791.81918	1		11760	1
11791.81918	1	1		11811.83629	1		11780	1
11811.83629	1	1		11831.85339	1		11800	1
11831.85339	1	1		11851.87049	1		11820	1
11851.87049	1	1		11871.8876	1		11840	1
11871.8876	1	1		11891.9047	1		11860	1
11891.9047	1	1		11911.92181	1		11880	1
11911.92181	1	1		11931.93891	1		11900	1
11931.93891	1	1		11951.95602	1		11920	1
11951.95602	1	1		11971.97312	1		11940	1
11971.97312	1	1		11991.99023	1		11960	1
11991.99023	1	1		12012.00733	1		11980	1
12012.00733	1	1		12032.02443	--		12000	1
12032.02443	--	--		12052.04154	1		12020	--
12052.04154	1	1		12072.05864	1		12040	1
12072.05864	1	1		12092.07575	--		12060	1
12092.07575	--	--		12112.09285	1		12080	--
12112.09285	1	1		12132.10996	-0.03093		12100	1
12132.10996	-0.03093	-0.03093		12152.12706	1		12120	-0.03093
12152.12706	1	1		12172.14417	1		12140	1
12172.14417	1	1		12192.16127	1		12160	1
12192.16127	1	1		12212.17838	1		12180	1
12212.17838	1	1		12232.19548	1		12200	1
12232.19548	1	1		12252.21258	1		12220	1
12252.21258	1	1		12272.22969	1		12240	1
12272.22969	1	1		12292.24679	1		12260	1
12292.24679	1	1		12312.2639	1		12280	1
12312.2639	1	1		12332.281	1		12300	1
12332.281	1	1		12352.29811	1		12320	1
12352.29811	1	1		12372.31521	1		12340	1
12372.31521	1	1		12392.33232	1		12360	1
12392.33232	1	1		12412.34942	1		12380	1
12412.34942	1	1		12432.36652	1		12400	1
12432.36652	1	1		12452.38363	-0.02041		12420	1
12452.38363	-0.0101	-0.02041		12472.40073	1		12440	-0.0101
12472.40073	1	1		12492.41784	1		12460	1
12492.41784	1	1		12512.43494	1		12480	1
12512.43494	1	1		12532.45205	1		12500	1
12532.45205	1	1		12552.46915	1		12520	1
12552.46915	1	1		12572.48626	1		12540	1
12572.48626	1	1		12592.50336	1		12560	1
12592.50336	1	1		12612.52046	1		12580	1
12612.52046	1	1		12632.53757	1		12600	1
12632.53757	1	1		12652.55467	--		12620	1
12652.55467	1	1		12672.57178	1		12640	1
12672.57178	1	1		12692.58888	1		12660	1
12692.58888	1	1		12712.60599	1		12680	1
12712.60599	1	1		12732.62309	1		12700	1
12732.62309	1	1		12752.6402	1		12720	1
12752.6402	1	1		12772.6573	1		12740	1
12772.6573	1	1		12792.6744	1		12760	1
12792.6744	1	1		12812.69151	1		12780	1
12812.69151	1	1		12832.70861	1		12800	1
12832.70861	1	1		12852.72572	1		12820	1
12852.72572	1	1		12872.74282	-0.03093		12840	1
12872.74282	1	1		12892.75993	1		12860	1
12892.75993	1	1		12912.77703	1		12880	1
12912.77703	1	1		12932.79414	1		12900	1
12932.79414	1	1		12952.81124	1		12920	1
12952.81124	1	1		12972.82834	1		12940	1
12972.82834	1	1		12992.84545	1		12960	1
12992.84545	1	1		13012.86255	1		12980	1
13012.86255	--	1		13032.87966	1		13000	1
13032.87966	1	1		13052.89676	1		13020	1
13052.89676	1	1		13072.91387	1		13040	1
13072.91387	1	1		13092.93097	1		13060	1
13092.93097	1	1		13112.94808	1		13080	1
13112.94808	1	1		13132.96518	1		13100	1
13132.96518	1	1		13152.98228	1		13120	1
13152.98228	1	1		13172.99939	-0.04167		13140	1
13172.99939	-0.05263	-0.05263		13193.01649	1		13160	-0.05263
13193.01649	1	1		13213.0336	1		13180	1
13213.0336	1	1		13233.0507	--		13200	1
13233.0507	--	--		13253.06781	1		13220	--
13253.06781	1	1		13273.08491	1		13240	1
13273.08491	1	1		13293.10202	1		13260	1
13293.10202	1	1		13313.11912	1		13280	1
13313.11912	1	1		13333.13622	--		13300	1
13333.13622	--	--		13353.15333	1		13320	--
13353.15333	1	1		13373.17043	1		13340	1
13373.17043	1	1		13393.18754	1		13360	1
13393.18754	1	1		13413.20464	--		13380	1
13413.20464	1	--		13433.22175	1		13400	1
13433.22175	1	--		13453.23885	1		13420	1
13453.23885	1	1		13473.25596	1		13440	1
13473.25596	1	1		13493.27306	1		13460	1
13493.27306	1	1		13513.29016	1		13480	1
13513.29016	1	1		13533.30727	1		13500	1
13533.30727	1	1		13553.32437	1		13520	1
13553.32437	1	1		13573.34148	1		13540	1
13573.34148	1	1		13593.35858	1		13560	1
13593.35858	1	1		13613.37569	1		13580	1
13613.37569	1	1		13633.39279	1		13600	1
13633.39279	1	1		13653.4099	1		13620	1
13653.4099	1	1		13673.427	1		13640	1
13673.427	1	1		13693.44411	1		13660	1
13693.44411	1	1		13713.46121	1		13680	1
13713.46121	1	1		13733.47831	--		13700	1
13733.47831	--	--		13753.49542	1		13720	--
13753.49542	1	1		13773.51252	1		13740	1
13773.51252	1	1		13793.52963	1		13760	1
13793.52963	1	1		13813.54673	1		13780	1
13813.54673	1	1		13833.56384	1		13800	1
13833.56384	-0.02041	1		13853.58094	1		13820	1
13853.58094	1	1		13873.59805	1		13840	1
13873.59805	1	1		13893.61515	1		13860	1
13893.61515	1	1		13913.63225	1		13880	1
13913.63225	1	1		13933.64936	1		13900	1
13933.64936	1	1		13953.66646	1		13920	1
13953.66646	1	1		13973.68357	1		13940	1
13973.68357	1	1		13993.70067	--		13960	1
13993.70067	1	1		14013.71778	1		13980	1
14013.71778	1	1		14033.73488	1		14000	1
14033.73488	1	1		14053.75199	1		14020	1
14053.75199	1	1		14073.76909	1		14040	1
14073.76909	1	1		14093.78619	1		14060	1
14093.78619	1	1		14113.8033	1		14080	1
14113.8033	1	1		14133.8204	--		14100	1
14133.8204	1	1		14153.83751	1		14120	1
14153.83751	1	1		14173.85461	--		14140	1
14173.85461	--	--		14193.87172	1		14160	--
14193.87172	--	1		14213.88882	1		14180	--
14213.88882	1	1		14233.90593	1		14200	1
14233.90593	1	1		14253.92303	1		14220	1
14253.92303	1	1		14273.94013	1		14240	1
14273.94013	-0.0101	1		14293.95724	1		14260	1
14293.95724	1	1		14313.97434	--		14280	1
14313.97434	--	1		14333.99145	--		14300	1
14333.99145	1	1		14354.00855	1		14320	1
14354.00855	1	1		14374.02566	1		14340	1
14374.02566	1	1		14394.04276	--		14360	1
14394.04276	1	1		14414.05987	1		14380	1
14414.05987	1	1		14434.07697	1		14400	1
14434.07697	1	1		14454.09407	--		14420	1
14454.09407	--	--		14474.11118	1		14440	--
14474.11118	1	1		14494.12828	1		14460	1
14494.12828	1	1		14514.14539	1		14480	1
14514.14539	1	1		14534.16249	1		14500	1
14534.16249	1	1		14554.1796	1		14520	1
14554.1796	1	1		14574.1967	1		14540	1
14574.1967	1	1		14594.21381	1		14560	1
14594.21381	1	1		14614.23091	1		14580	1
14614.23091	1	1		14634.24801	1		14600	1
14634.24801	1	1		14654.26512	1		14620	1
14654.26512	1	1		14674.28222	1		14640	1
14674.28222	1	1		14694.29933	1		14660	1
14694.29933	1	1		14714.31643	1		14680	1
14714.31643	1	1		14734.33354	1		14700	1
14734.33354	1	1		14754.35064	1		14720	1
14754.35064	1	1		14774.36775	1		14740	1
14774.36775	1	1		14794.38485	1		14760	1
14794.38485	1	1		14814.40195	1		14780	1
14814.40195	1	1		14834.41906	--		14800	1
14834.41906	--	--		14854.43616	1		14820	--
14854.43616	1	1		14874.45327	1		14840	1
14874.45327	1	1		14894.47037	--		14860	1
14894.47037	--	--		14914.48748	1		14880	--
14914.48748	1	1		14934.50458	1		14900	1
14934.50458	1	1		14954.52169	--		14920	1
14954.52169	1	--		14974.53879	--		14940	--
14974.53879	1	--		14994.55589	1		14960	1
14994.55589	1	1		15014.573	--		14980	1
15014.573	--	--		15034.5901	1		15000	--
15034.5901	--	--		15054.60721	--		15020	--
15054.60721	--	--		15074.62431	1		15040	--
15074.62431	1	1		15094.64142	--		15060	1
15094.64142	1	1		15114.65852	1		15080	1
15114.65852	1	1		15134.67563	1		15100	1
15134.67563	1	1		15154.69273	1		15120	1
15154.69273	1	1		15174.70984	1		15140	1
15174.70984	1	1		15194.72694	1		15160	1
15194.72694	1	1		15214.74404	1		15180	1
15214.74404	1	1		15234.76115	1		15200	1
15234.76115	1	1		15254.77825	1		15220	1
15254.77825	1	1		15274.79536	1		15240	1
15274.79536	--	1		15294.81246	1		15260	1
15294.81246	1	1		15314.82957	1		15280	1
15314.82957	1	1		15334.84667	1		15300	1
15334.84667	1	1		15354.86378	1		15320	1
15354.86378	1	1		15374.88088	1		15340	1
15374.88088	1	1		15394.89798	--		15360	1
15394.89798	--	--		15414.91509	--		15380	--
15414.91509	--	--		15434.93219	--		15400	--
15434.93219	--	--		15454.9493	1		15420	--
15454.9493	1	1		15474.9664	1		15440	1
15474.9664	1	1		15494.98351	1		15460	1
15494.98351	1	1		15515.00061	1		15480	1
15515.00061	1	1		15535.01772	1		15500	1
15535.01772	1	1		15555.03482	1		15520	1
15555.03482	1	1		15575.05192	1		15540	1
15575.05192	--	--		15595.06903	--		15560	--
15595.06903	--	--		15615.08613	1		15580	--
15615.08613	1	1		15635.10324	--		15600	1
15635.10324	1	--		15655.12034	1		15620	--
15655.12034	1	1		15675.13745	--		15640	1
15675.13745	1	1		15695.15455	--		15660	1
15695.15455	--	--		15715.17166	1		15680	--
15715.17166	1	1		15735.18876	1		15700	1
15735.18876	1	1		15755.20586	--		15720	1
15755.20586	--	--		15775.22297	1		15740	--
15775.22297	1	1		15795.24007	1		15760	1
15795.24007	1	1		15815.25718	1		15780	1
15815.25718	1	1		15835.27428	1		15800	1
15835.27428	1	1		15855.29139	1		15820	1
15855.29139	1	1		15875.30849	--		15840	1
15875.30849	1	--		15895.3256	1		15860	1
15895.3256	1	1		15915.3427	1		15880	1
15915.3427	1	1		15935.3598	1		15900	1
15935.3598	1	1		15955.37691	1		15920	1
15955.37691	1	1		15975.39401	1		15940	1
15975.39401	1	1		15995.41112	--		15960	1
15995.41112	--	--		16015.42822	--		15980	--
16015.42822	1	1		16035.44533	1		16000	1
16035.44533	1	1		16055.46243	1		16020	1
16055.46243	1	1		16075.47954	1		16040	1
16075.47954	1	1		16095.49664	--		16060	1
16095.49664	--	--		16115.51374	1		16080	--
16115.51374	1	1		16135.53085	1		16100	1
16135.53085	1	1		16155.54795	1		16120	1
16155.54795	1	1		16175.56506	--		16140	1
16175.56506	--	--		16195.58216	1		16160	--
16195.58216	1	1		16215.59927	1		16180	1
16215.59927	1	1		16235.61637	--		16200	1
16235.61637	--	--		16255.63348	--		16220	--
16255.63348	--	--		16275.65058	1		16240	--
16275.65058	1	1		16295.66768	1		16260	1
16295.66768	1	1		16315.68479	1		16280	1
16315.68479	1	1		16335.70189	1		16300	1
16335.70189	1	1		16355.719	1		16320	1
16355.719	1	1		16375.7361	1		16340	1
16375.7361	1	1		16395.75321	1		16360	1
16395.75321	1	1		16415.77031	--		16380	1
16415.77031	--	--		16435.78742	1		16400	--
16435.78742	1	1		16455.80452	1		16420	1
16455.80452	1	1		16475.82162	1		16440	1
16475.82162	1	1		16495.83873	1		16460	1
16495.83873	1	1		16515.85583	1		16480	1
16515.85583	1	1		16535.87294	1		16500	1
16535.87294	1	1		16555.89004	1		16520	1
16555.89004	1	1		16575.90715	1		16540	1
16575.90715	1	1		16595.92425	1		16560	1
16595.92425	1	1		16615.94136	--		16580	1
16615.94136	--	--		16635.95846	1		16600	--
16635.95846	1	1		16655.97557	1		16620	1
16655.97557	1	1		16675.99267	1		16640	1
16675.99267	1	1		16696.00977	1		16660	1
16696.00977	1	1		16716.02688	1		16680	1
16716.02688	1	1		16736.04398	1		16700	1
16736.04398	1	1		16756.06109	1		16720	1
16756.06109	1	1		16776.07819	--		16740	1
16776.07819	--	--		16796.0953	1		16760	--
16796.0953	1	1		16816.1124	--		16780	1
16816.1124	--	--		16836.12951	1		16800	--
16836.12951	1	1		16856.14661	1		16820	1
16856.14661	1	1		16876.16371	-0.03093		16840	1
16876.16371	-0.02041	-0.03093		16896.18082	1		16860	-0.03093
16896.18082	1	1		16916.19792	1		16880	1
16916.19792	1	1		16936.21503	1		16900	1
16936.21503	1	1		16956.23213	1		16920	1
16956.23213	1	1		16976.24924	1		16940	1
16976.24924	1	1		16996.26634	--		16960	1
16996.26634	--	--		17016.28345	1		16980	--
17016.28345	1	1		17036.30055	1		17000	1
17036.30055	1	1		17056.31765	1		17020	1
17056.31765	1	1		17076.33476	1		17040	1
17076.33476	1	1		17096.35186	1		17060	1
17096.35186	1	1		17116.36897	1		17080	1
17116.36897	1	1		17136.38607	1		17100	1
17136.38607	1	1		17156.40318	1		17120	1
17156.40318	1	1		17176.42028	1		17140	1
17176.42028	1	1		17196.43739	1		17160	1
17196.43739	1	1		17216.45449	1		17180	1
17216.45449	1	1		17236.47159	1		17200	1
17236.47159	1	1		17256.4887	1		17220	1
17256.4887	1	1		17276.5058	1		17240	1
17276.5058	1	1		17296.52291	--		17260	1
17296.52291	--	--		17316.54001	1		17280	--
17316.54001	1	1		17336.55712	1		17300	1
17336.55712	1	1		17356.57422	1		17320	1
17356.57422	1	1		17376.59133	1		17340	1
17376.59133	1	1		17396.60843	1		17360	1
17396.60843	1	1		17416.62553	1		17380	1
17416.62553	1	1		17436.64264	--		17400	1
17436.64264	--	--		17456.65974	--		17420	--
17456.65974	--	--		17476.67685	1		17440	--
17476.67685	1	1		17496.69395	1		17460	1
17496.69395	1	1		17516.71106	1		17480	1
17516.71106	1	1		17536.72816	1		17500	1
17536.72816	1	1		17556.74527	1		17520	1
17556.74527	--	1		17576.76237	1		17540	--
17576.76237	1	1		17596.77947	1		17560	1
17596.77947	1	1		17616.79658	--		17580	1
17616.79658	1	1		17636.81368	1		17600	1
17636.81368	1	1		17656.83079	1		17620	1
17656.83079	1	1		17676.84789	1		17640	1
17676.84789	1	1		17696.865	1		17660	1
17696.865	1	1		17716.8821	1		17680	1
17716.8821	1	1		17736.89921	1		17700	1
17736.89921	1	1		17756.91631	1		17720	1
17756.91631	1	1		17776.93341	1		17740	1
17776.93341	1	1		17796.95052	1		17760	1
17796.95052	1	1		17816.96762	1		17780	1
17816.96762	1	1		17836.98473	1		17800	1
17836.98473	1	1		17857.00183	--		17820	1
17857.00183	--	--		17877.01894	1		17840	--
17877.01894	1	1		17897.03604	1		17860	1
17897.03604	1	1		17917.05315	1		17880	1
17917.05315	1	1		17937.07025	1		17900	1
17937.07025	1	1		17957.08735	1		17920	1
17957.08735	1	1		17977.10446	1		17940	1
17977.10446	1	1		17997.12156	1		17960	1
17997.12156	1	1		18017.13867	--		17980	1
18017.13867	1	1		18037.15577	1		18000	1
18037.15577	1	1		18057.17288	1		18020	1
18057.17288	1	1		18077.18998	1		18040	1
18077.18998	1	1		18097.20709	1		18060	1
18097.20709	1	1		18117.22419	1		18080	1
18117.22419	1	1		18137.2413	--		18100	1
18137.2413	1	1		18157.2584	1		18120	1
18157.2584	1	1		18177.2755	1		18140	1
18177.2755	1	1		18197.29261	--		18160	1
18197.29261	--	--		18217.30971	1		18180	--
18217.30971	1	1		18237.32682	--		18200	1
18237.32682	--	--		18257.34392	1		18220	--
18257.34392	1	1		18277.36103	1		18240	1
18277.36103	1	1		18297.37813	1		18260	1
18297.37813	1	1		18317.39524	--		18280	1
18317.39524	--	--		18337.41234	--		18300	--
18337.41234	--	--		18357.42944	--		18320	--
18357.42944	--	--		18377.44655	1		18340	--
18377.44655	1	1		18397.46365	1		18360	1
18397.46365	1	1		18417.48076	1		18380	1
18417.48076	1	1		18437.49786	1		18400	1
18437.49786	1	1		18457.51497	--		18420	1
18457.51497	--	--		18477.53207	1		18440	--
18477.53207	1	1		18497.54918	1		18460	1
18497.54918	1	1		18517.56628	--		18480	1
18517.56628	1	1		18537.58338	1		18500	1
18537.58338	1	1		18557.60049	1		18520	1
18557.60049	1	1		18577.61759	1		18540	1
18577.61759	1	1		18597.6347	--		18560	1
18597.6347	--	--		18617.6518	--		18580	--
18617.6518	--	--		18637.66891	1		18600	--
18637.66891	1	1		18657.68601	1		18620	1
18657.68601	--	1		18677.70312	1		18640	1
18677.70312	1	1		18697.72022	1		18660	1
18697.72022	1	1		18717.73732	--		18680	1
18717.73732	1	1		18737.75443	1		18700	1
18737.75443	1	1		18757.77153	--		18720	1
18757.77153	--	--		18777.78864	1		18740	--
18777.78864	--	--		18797.80574	-0.02041		18760	--
18797.80574	-0.02041	-0.0101		18817.82285	--		18780	-0.0101
18817.82285	--	--		18837.83995	--		18800	--
18837.83995	--	--		18857.85706	--		18820	--
18857.85706	--	--		18877.87416	1		18840	--
18877.87416	1	1		18897.89126	--		18860	1
18897.89126	--	--		18917.90837	-0.02041		18880	--
18917.90837	-0.02041	-0.02041		18937.92547	1		18900	-0.02041
18937.92547	1	1		18957.94258	1		18920	1
18957.94258	1	1		18977.95968	1		18940	1
18977.95968	1	1		18997.97679	1		18960	1
18997.97679	1	1		19017.99389	--		18980	1
19017.99389	1	1		19038.011	1		19000	1
19038.011	1	1		19058.0281	--		19020	1
19058.0281	1	--		19078.0452	1		19040	1
19078.0452	1	1		19098.06231	--		19060	1
19098.06231	--	--		19118.07941	1		19080	--
19118.07941	1	1		19138.09652	1		19100	1
19138.09652	1	1		19158.11362	1		19120	1
19158.11362	1	1		19178.13073	1		19140	1
19178.13073	1	1		19198.14783	--		19160	1
19198.14783	--	--		19218.16494	--		19180	--
19218.16494	--	--		19238.18204	1		19200	--
19238.18204	1	1		19258.19914	1		19220	1
19258.19914	1	1		19278.21625	1		19240	1
19278.21625	--	--		19298.23335	1		19260	--
19298.23335	1	1		19318.25046	1		19280	1
19318.25046	1	1		19338.26756	--		19300	1
19338.26756	--	--		19358.28467	1		19320	--
19358.28467	1	1		19378.30177	--		19340	1
19378.30177	1	--		19398.31888	--		19360	1
19398.31888	--	--		19418.33598	1		19380	--
19418.33598	1	1		19438.35308	1		19400	1
19438.35308	--	1		19458.37019	1		19420	--
19458.37019	1	1		19478.38729	1		19440	1
19478.38729	1	1		19498.4044	1		19460	1
19498.4044	1	1		19518.4215	1		19480	1
19518.4215	1	1		19538.43861	--		19500	1
19538.43861	--	--		19558.45571	--		19520	--
19558.45571	1	--		19578.47282	1		19540	1
19578.47282	1	1		19598.48992	--		19560	1
19598.48992	1	--		19618.50703	1		19580	--
19618.50703	1	1		19638.52413	1		19600	1
19638.52413	1	1		19658.54123	1		19620	1
19658.54123	1	1		19678.55834	--		19640	1
19678.55834	--	--		19698.57544	--		19660	--
19698.57544	1	1		19718.59255	1		19680	1
19718.59255	1	1		19738.60965	1		19700	1
19738.60965	1	1		19758.62676	1		19720	1
19758.62676	1	1		19778.64386	1		19740	1
19778.64386	1	1		19798.66097	1		19760	1
19798.66097	1	1		19818.67807	--		19780	1
19818.67807	--	--		19838.69517	1		19800	--
19838.69517	1	1		19858.71228	1		19820	1
19858.71228	--	1		19878.72938	1		19840	1
19878.72938	1	1		19898.74649	1		19860	1
19898.74649	1	1		19918.76359	1		19880	1
19918.76359	1	1		19938.7807	1		19900	1
19938.7807	1	1		19958.7978	--		19920	1
19958.7978	--	--		19978.81491	1		19940	--
19978.81491	1	1		19998.83201	1		19960	1
19998.83201	1	1		20018.84911	1		19980	1
20018.84911	1	1		20038.86622	--		20000	1
20038.86622	--	--		20058.88332	1		20020	--
20058.88332	1	1		20078.90043	1		20040	1
20078.90043	1	1		20098.91753	--		20060	1
20098.91753	1	--		20118.93464	-0.0101		20080	--
20118.93464	-0.0101	-0.0101		20138.95174	1		20100	-0.0101
20138.95174	1	1		20158.96885	1		20120	1
20158.96885	1	1		20178.98595	--		20140	1
20178.98595	--	--		20199.00305	1		20160	--
20199.00305	1	1		20219.02016	1		20180	1
20219.02016	1	--		20239.03726	--		20200	--
20239.03726	--	--		20259.05437	1		20220	--
20259.05437	1	1		20279.07147	1		20240	1
20279.07147	1	1		20299.08858	--		20260	1
20299.08858	--	--		20319.10568	--		20280	--
20319.10568	--	--		20339.12279	--		20300	--
20339.12279	--	--		20359.13989	--		20320	--
20359.13989	--	--		20379.15699	--		20340	--
20379.15699	--	--		20399.1741	--		20360	--
20399.1741	--	--		20419.1912	1		20380	--
20419.1912	1	1		20439.20831	--		20400	1
20439.20831	--	--		20459.22541	--		20420	--
20459.22541	--	--		20479.24252	--		20440	1
20479.24252	--	--		20499.25962	1		20460	--
20499.25962	1	1		20519.27673	--		20480	1
20519.27673	--	1		20539.29383	1		20500	1
20539.29383	1	1		20559.31093	1		20520	1
20559.31093	1	1		20579.32804	1		20540	1
20579.32804	1	1		20599.34514	1		20560	1
20599.34514	1	1		20619.36225	--		20580	1
20619.36225	--	--		20639.37935	1		20600	--
20639.37935	1	1		20659.39646	1		20620	1
20659.39646	1	1		20679.41356	1		20640	1
20679.41356	1	1		20699.43067	--		20660	1
20699.43067	--	--		20719.44777	1		20680	--
20719.44777	1	1		20739.46487	1		20700	1
20739.46487	1	1		20759.48198	--		20720	1
20759.48198	--	--		20779.49908	1		20740	--
20779.49908	1	1		20799.51619	--		20760	1
20799.51619	--	--		20819.53329	--		20780	--
20819.53329	1	1		20839.5504	1		20800	1
20839.5504	1	1		20859.5675	1		20820	1
20859.5675	1	1		20879.58461	1		20840	1
20879.58461	1	1		20899.60171	--		20860	1
20899.60171	--	--		20919.61881	--		20880	--
20919.61881	--	--		20939.63592	-0.0101		20900	--
20939.63592	-0.0101	-0.0101		20959.65302	1		20920	-0.0101
20959.65302	1	1		20979.67013	--		20940	1
20979.67013	1	1		20999.68723	1		20960	1
20999.68723	1	1		21019.70434	1		20980	1
21019.70434	1	1		21039.72144	--		21000	1
21039.72144	--	--		21059.73855	--		21020	--
21059.73855	--	--		21079.75565	--		21040	--
21079.75565	--	--		21099.77276	1		21060	--
21099.77276	1	1		21119.78986	1		21080	1
21119.78986	1	1		21139.80696	1		21100	1
21139.80696	--	1		21159.82407	1		21120	1
21159.82407	1	1		21179.84117	--		21140	1
21179.84117	1	--		21199.85828	1		21160	--
21199.85828	1	1		21219.87538	1		21180	1
21219.87538	1	1		21239.89249	1		21200	1
21239.89249	1	1		21259.90959	1		21220	1
21259.90959	1	1		21279.9267	--		21240	1
21279.9267	--	--		21299.9438	--		21260	--
21299.9438	--	--		21319.9609	--		21280	--
21319.9609	--	--		21339.97801	--		21300	--
21339.97801	--	--		21359.99511	--		21320	--
21359.99511	--	--		21380.01222	1		21340	--
21380.01222	1	1		21400.02932	--		21360	1
21400.02932	1	--		21420.04643	1		21380	--
21420.04643	1	1		21440.06353	--		21400	1
21440.06353	--	--		21460.08064	1		21420	--
21460.08064	1	1		21480.09774	--		21440	1
21480.09774	--	--		21500.11484	1		21460	--
21500.11484	1	1		21520.13195	1		21480	1
21520.13195	1	1		21540.14905	1		21500	1
21540.14905	1	1		21560.16616	1		21520	1
21560.16616	1	1		21580.18326	--		21540	1
21580.18326	--	--		21600.20037	--		21560	--
21600.20037	--	--		21620.21747	--		21580	--
21620.21747	--	--		21640.23458	1		21600	--
21640.23458	1	1		21660.25168	--		21620	1
21660.25168	--	--		21680.26878	1		21640	--
21680.26878	1	1		21700.28589	--		21660	1
21700.28589	--	--		21720.30299	--		21680	--
21720.30299	--	--		21740.3201	--		21700	--
21740.3201	--	--		21760.3372	--		21720	--
21760.3372	1	--		21780.35431	--		21740	1
21780.35431	--	--		21800.37141	--		21760	--
21800.37141	--	--		21820.38852	--		21780	--
21820.38852	--	--		21840.40562	--		21800	--
21840.40562	--	--		21860.42272	--		21820	--
21860.42272	--	--		21880.43983	--		21840	--
21880.43983	--	--		21900.45693	1		21860	--
21900.45693	1	1		21920.47404	1		21880	1
21920.47404	1	1		21940.49114	1		21900	1
21940.49114	1	1		21960.50825	--		21920	1
21960.50825	--	1		21980.52535	--		21940	1
21980.52535	--	--		22000.54246	--		21960	--
22000.54246	--	--		22020.55956	1		21980	--
22020.55956	1	1		22040.57666	--		22000	1
22040.57666	--	--		22060.59377	--		22020	--
22060.59377	--	--		22080.61087	--		22040	--
22080.61087	--	--		22100.62798	--		22060	--
22100.62798	--	--		22120.64508	--		22080	--
22120.64508	--	--		22140.66219	1		22100	--
22140.66219	1	1		22160.67929	--		22120	1
22160.67929	1	--		22180.6964	1		22140	--
22180.6964	1	1		22200.7135	--		22160	1
22200.7135	--	--		22220.7306	--		22180	--
22220.7306	--	--		22240.74771	--		22200	--
22240.74771	--	--		22260.76481	--		22220	--
22260.76481	--	--		22280.78192	--		22240	--
22280.78192	--	--		22300.79902	--		22260	--
22300.79902	--	--		22320.81613	1		22280	--
22320.81613	1	1		22340.83323	--		22300	1
22340.83323	--	--		22360.85034	1		22320	--
22360.85034	1	1		22380.86744	--		22340	1
22380.86744	--	--		22400.88454	1		22360	--
22400.88454	1	1		22420.90165	--		22380	1
22420.90165	--	--		22440.91875	--		22400	--
22440.91875	--	--		22460.93586	1		22420	--
22460.93586	1	1		22480.95296	--		22440	1
22480.95296	--	--		22500.97007	--		22460	--
22500.97007	--	--		22520.98717	--		22480	--
22520.98717	1	1		22541.00428	1		22500	1
22541.00428	1	1		22561.02138	--		22520	1
22561.02138	--	--		22581.03849	--		22540	--
22581.03849	--	--		22601.05559	1		22560	--
22601.05559	1	1		22621.07269	1		22580	1
22621.07269	1	1		22641.0898	--		22600	1
22641.0898	--	--		22661.1069	--		22620	--
22661.1069	--	--		22681.12401	--		22640	--
22681.12401	1	--		22701.14111	--		22660	--
22701.14111	--	--		22721.15822	--		22680	--
22721.15822	--	--		22741.17532	--		22700	--
22741.17532	--	--		22761.19243	--		22720	--
22761.19243	1	1		22781.20953	--		22740	1
22781.20953	--	--		22801.22663	1		22760	--
22801.22663	1	1		22821.24374	1		22780	1
22821.24374	1	1		22841.26084	--		22800	1
22841.26084	--	--		22861.27795	--		22820	--
22861.27795	--	--		22881.29505	1		22840	--
22881.29505	1	1		22901.31216	--		22860	1
22901.31216	--	--		22921.32926	--		22880	--
22921.32926	--	--		22941.34637	--		22900	--
22941.34637	--	--		22961.36347	--		22920	--
22961.36347	--	--		22981.38057	--		22940	--
22981.38057	--	--		23001.39768	--		22960	--
23001.39768	--	--		23021.41478	1		22980	--
23021.41478	1	1		23041.43189	--		23000	1
23041.43189	--	--		23061.44899	--		23020	--
23061.44899	--	--		23081.4661	1		23040	--
23081.4661	1	1		23101.4832	1		23060	1
23101.4832	1	1		23121.50031	1		23080	1
23121.50031	1	1		23141.51741	--		23100	1
23141.51741	--	--		23161.53451	--		23120	--
23161.53451	--	--		23181.55162	--		23140	--
23181.55162	--	--		23201.56872	--		23160	--
23201.56872	--	--		23221.58583	--		23180	--
23221.58583	--	--		23241.60293	--		23200	--
23241.60293	--	--		23261.62004	1		23220	--
23261.62004	1	1		23281.63714	--		23240	1
23281.63714	--	--		23301.65425	--		23260	--
23301.65425	1	1		23321.67135	--		23280	1
23321.67135	--	--		23341.68845	--		23300	--
23341.68845	--	--		23361.70556	--		23320	--
23361.70556	--	--		23381.72266	--		23340	--
23381.72266	--	--		23401.73977	--		23360	--
23401.73977	--	--		23421.75687	--		23380	--
23421.75687	--	--		23441.77398	1		23400	--
23441.77398	1	1		23461.79108	1		23420	1
23461.79108	1	1		23481.80819	--		23440	1
23481.80819	--	--		23501.82529	--		23460	--
23501.82529	--	--		23521.84239	--		23480	--
23521.84239	--	--		23541.8595	--		23500	--
23541.8595	--	--		23561.8766	--		23520	--
23561.8766	--	--		23581.89371	--		23540	--
23581.89371	--	--		23601.91081	1		23560	--
23601.91081	1	1		23621.92792	--		23580	1
23621.92792	--	--		23641.94502	--		23600	--
23641.94502	--	--		23661.96213	--		23620	--
23661.96213	--	--		23681.97923	--		23640	--
23681.97923	--	--		23701.99633	--		23660	--
23701.99633	--	--		23722.01344	1		23680	--
23722.01344	1	1		23742.03054	--		23700	1
23742.03054	--	--		23762.04765	--		23720	--
23762.04765	--	--		23782.06475	--		23740	--
23782.06475	--	--		23802.08186	--		23760	--
23802.08186	--	--		23822.09896	1		23780	--
23822.09896	1	1		23842.11607	--		23800	1
23842.11607	--	--		23862.13317	--		23820	--
23862.13317	--	--		23882.15027	--		23840	--
23882.15027	--	--		23902.16738	--		23860	--
23902.16738	--	--		23922.18448	--		23880	--
23922.18448	--	--		23942.20159	--		23900	--
23942.20159	--	--		23962.21869	--		23920	--
23962.21869	--	--		23982.2358	--		23940	--
23982.2358	--	--		24002.2529	--		23960	--
24002.2529	--	--		24022.27001	--		23980	--
24022.27001	--	--		24042.28711	--		24000	--
24042.28711	--	--		24062.30422	--		24020	--
24062.30422	--	--		24082.32132	--		24040	--
24082.32132	--	--		24102.33842	--		24060	--
24102.33842	--	--		24122.35553	--		24080	--
24122.35553	--	--		24142.37263	--		24100	--
24142.37263	--	--		24162.38974	--		24120	--
24162.38974	--	--		24182.40684	--		24140	--
24182.40684	--	--		24202.42395	--		24160	--
24202.42395	--	--		24222.44105	--		24180	--
24222.44105	--	--		24242.45816	--		24200	--
24242.45816	--	--		24262.47526	--		24220	--
24262.47526	--	--		24282.49236	--		24240	--
24282.49236	--	--		24302.50947	--		24260	--
24302.50947	--	--		24322.52657	--		24280	--
24322.52657	--	--		24342.54368	--		24300	--
24342.54368	--	--		24362.56078	--		24320	--
24362.56078	--	--		24382.57789	--		24340	--
24382.57789	--	--		24402.59499	--		24360	--
24402.59499	--	--		24422.6121	--		24380	--
24422.6121	--	--		24442.6292	--		24400	--
24442.6292	--	--		24462.6463	--		24420	--
24462.6463	--	--		24482.66341	--		24440	--
24482.66341	--	--		24502.68051	--		24460	--
24502.68051	--	--		24522.69762	--		24480	--
24522.69762	--	--		24542.71472	--		24500	--
24542.71472	--	--		24562.73183	--		24520	--
24562.73183	--	--		24582.74893	--		24540	--
24582.74893	--	--		24602.76604	--		24560	--
24602.76604	--	--		24622.78314	--		24580	--
24622.78314	--	--		24642.80024	--		24600	--
24642.80024	--	--		24662.81735	--		24620	--
24662.81735	--	--		24682.83445	--		24640	--
24682.83445	--	--		24702.85156	--		24660	--
24702.85156	--	--		24722.86866	--		24680	--
24722.86866	--	--		24742.88577	--		24700	--
24742.88577	--	--		24762.90287	--		24720	--
24762.90287	--	--		24782.91998	--		24740	--
24782.91998	--	--		24802.93708	--		24760	--
24802.93708	--	--		24822.95418	--		24780	--
24822.95418	--	--		24842.97129	--		24800	--
24842.97129	--	--		24862.98839	--		24820	--
24862.98839	--	--		24883.0055	--		24840	--
24883.0055	--	--		24903.0226	--		24860	--
24903.0226	--	--		24923.03971	--		24880	--
24923.03971	--	--		24943.05681	--		24900	--
24943.05681	--	--		24963.07392	--		24920	--
24963.07392	--	--		24983.09102	--		24940	--
24983.09102	--	--		25003.10812	--		24960	--
25003.10812	--	--		25023.12523	--		24980	--
25023.12523	--	--		25043.14233	--		25000	--
25043.14233	--	--		25063.15944	--		25020	--
25063.15944	--	--		25083.17654	--		25040	--
25083.17654	--	--		25103.19365	--		25060	--
25103.19365	--	--		25123.21075	-0.0101		25080	--
25123.21075	-0.0101	-0.0101		25143.22786	1		25100	-0.0101
25143.22786	1	1		25163.24496	--		25120	1
25163.24496	--	--		25183.26206	--		25140	--
25183.26206	--	--		25203.27917	1		25160	--
25203.27917	1	1		25223.29627	1		25180	1
25223.29627	1	1		25243.31338	--		25200	1
25243.31338	--	--		25263.33048	--		25220	--
25263.33048	--	--		25283.34759	1		25240	--
25283.34759	1	1		25303.36469	1		25260	1
25303.36469	1	1		25323.3818	--		25280	1
25323.3818	--	--		25343.3989	--		25300	--
25343.3989	--	--		25363.416	-0.0101		25320	--
25363.416	-0.0101	-0.0101		25383.43311	--		25340	-0.0101
25383.43311	--	--		25403.45021	--		25360	--
25403.45021	--	--		25423.46732	1		25380	--
25423.46732	1	1		25443.48442	--		25400	1
25443.48442	--	--		25463.50153	--		25420	--
25463.50153	--	--		25483.51863	--		25440	--
25483.51863	--	--		25503.53574	1		25460	--
25503.53574	1	1		25523.55284	--		25480	1
25523.55284	--	--		25543.56995	1		25500	--
25543.56995	1	1		25563.58705	--		25520	1
25563.58705	--	--		25583.60415	1		25540	--
25583.60415	1	1		25603.62126	--		25560	1
25603.62126	--	--		25623.63836	1		25580	--
25623.63836	1	1		25643.65547	--		25600	1
25643.65547	--	--		25663.67257	1		25620	--
25663.67257	1	1		25683.68968	--		25640	1
25683.68968	--	--		25703.70678	--		25660	--
25703.70678	--	--		25723.72389	--		25680	--
25723.72389	--	--		25743.74099	--		25700	--
25743.74099	--	--		25763.75809	--		25720	--
25763.75809	--	--		25783.7752	--		25740	--
25783.7752	--	--		25803.7923	--		25760	--
25803.7923	--	--		25823.80941	--		25780	--
25823.80941	--	--		25843.82651	--		25800	--
25843.82651	--	--		25863.84362	--		25820	--
25863.84362	--	--		25883.86072	1		25840	--
25883.86072	1	1		25903.87783	--		25860	1
25903.87783	--	--		25923.89493	--		25880	--
25923.89493	--	--		25943.91203	--		25900	--
25943.91203	--	--		25963.92914	--		25920	--
25963.92914	--	--		25983.94624	1		25940	--
25983.94624	1	1		26003.96335	--		25960	1
26003.96335	--	--		26023.98045	--		25980	--
26023.98045	--	--		26043.99756	1		26000	--
26043.99756	1	1		26064.01466	--		26020	1
26064.01466	--	--		26084.03177	--		26040	--
26084.03177	--	--		26104.04887	1		26060	--
26104.04887	1	1		26124.06597	--		26080	1
26124.06597	--	--		26144.08308	--		26100	--
26144.08308	--	--		26164.10018	--		26120	--
26164.10018	--	--		26184.11729	--		26140	--
26184.11729	--	--		26204.13439	--		26160	--
26204.13439	--	--		26224.1515	--		26180	--
26224.1515	--	--		26244.1686	--		26200	--
26244.1686	--	--		26264.18571	--		26220	--
26264.18571	--	--		26284.20281	--		26240	--
26284.20281	--	--		26304.21991	--		26260	--
26304.21991	--	--		26324.23702	--		26280	--
26324.23702	--	--		26344.25412	--		26300	--
26344.25412	--	--		26364.27123	--		26320	--
26364.27123	--	--		26384.28833	1		26340	--
26384.28833	1	1		26404.30544	--		26360	1
26404.30544	--	--		26424.32254	--		26380	--
26424.32254	--	--		26444.33965	--		26400	--
26444.33965	--	--		26464.35675	--		26420	--
26464.35675	--	--		26484.37385	--		26440	--
26484.37385	--	--		26504.39096	1		26460	--
26504.39096	1	1		26524.40806	--		26480	1
26524.40806	--	--		26544.42517	--		26500	--
26544.42517	--	--		26564.44227	--		26520	--
26564.44227	--	--		26584.45938	--		26540	--
26584.45938	--	--		26604.47648	1		26560	--
26604.47648	1	1		26624.49359	--		26580	1
26624.49359	--	--		26644.51069	--		26600	--
26644.51069	--	--		26664.52779	--		26620	--
26664.52779	--	--		26684.5449	--		26640	--
26684.5449	--	--		26704.562	--		26660	--
26704.562	--	--		26724.57911	--		26680	--
26724.57911	--	--		26744.59621	--		26700	--
26744.59621	--	--		26764.61332	--		26720	--
26764.61332	--	--		26784.63042	--		26740	--
26784.63042	--	--		26804.64753	--		26760	--
26804.64753	--	--		26824.66463	--		26780	--
26824.66463	--	--		26844.68173	--		26800	--
26844.68173	--	--		26864.69884	--		26820	--
26864.69884	--	--		26884.71594	--		26840	--
26884.71594	--	--		26904.73305	--		26860	--
26904.73305	--	--		26924.75015	--		26880	--
26924.75015	--	--		26944.76726	--		26900	--
26944.76726	--	--		26964.78436	--		26920	--
26964.78436	--	--		26984.80147	--		26940	--
26984.80147	--	--		27004.81857	--		26960	--
27004.81857	--	--		27024.83568	--		26980	--
27024.83568	--	--		27044.85278	--		27000	--
27044.85278	--	--		27064.86988	--		27020	--
27064.86988	--	--		27084.88699	--		27040	--
27084.88699	--	--		27104.90409	--		27060	--
27104.90409	--	--		27124.9212	--		27080	--
27124.9212	--	--		27144.9383	--		27100	--
27144.9383	--	--		27164.95541	--		27120	--
27164.95541	--	--		27184.97251	--		27140	--
27184.97251	--	--		27204.98962	--		27160	--
27204.98962	--	--		27225.00672	--		27180	--
27225.00672	--	--		27245.02382	--		27200	--
27245.02382	--	--		27265.04093	--		27220	--
27265.04093	--	--		27285.05803	--		27240	--
27285.05803	--	--		27305.07514	--		27260	--
27305.07514	--	--		27325.09224	--		27280	--
27325.09224	--	--		27345.10935	--		27300	--
27345.10935	--	--		27365.12645	--		27320	--
27365.12645	--	--		27385.14356	--		27340	--
27385.14356	--	--		27405.16066	--		27360	--
27405.16066	--	--		27425.17776	--		27380	--
27425.17776	--	--		27445.19487	--		27400	--
27445.19487	--	--		27465.21197	--		27420	--
27465.21197	--	--		27485.22908	--		27440	--
27485.22908	--	--		27505.24618	--		27460	--
27505.24618	--	--		27525.26329	--		27480	--
27525.26329	--	--		27545.28039	--		27500	--
27545.28039	--	--		27565.2975	--		27520	--
27565.2975	--	--		27585.3146	--		27540	--
27585.3146	--	--		27605.3317	--		27560	--
27605.3317	--	--		27625.34881	--		27580	--
27625.34881	--	--		27645.36591	--		27600	--
27645.36591	--	--		27665.38302	--		27620	--
27665.38302	--	--		27685.40012	--		27640	--
27685.40012	--	--		27705.41723	--		27660	--
27705.41723	--	--		27725.43433	--		27680	--
27725.43433	--	--		27745.45144	--		27700	--
27745.45144	--	--		27765.46854	--		27720	--
27765.46854	--	--		27785.48564	--		27740	--
27785.48564	--	--		27805.50275	--		27760	--
27805.50275	--	--		27825.51985	--		27780	--
27825.51985	--	--		27845.53696	--		27800	--
27845.53696	--	--		27865.55406	--		27820	--
27865.55406	--	--		27885.57117	--		27840	--
27885.57117	--	--		27905.58827	--		27860	--
27905.58827	--	--		27925.60538	--		27880	--
27925.60538	--	--		27945.62248	--		27900	--
27945.62248	--	--		27965.63958	--		27920	--
27965.63958	--	--		27985.65669	--		27940	--
27985.65669	--	--		28005.67379	--		27960	--
28005.67379	--	--		28025.6909	--		27980	--
28025.6909	--	--		28045.708	--		28000	--
28045.708	--	--		28065.72511	--		28020	--
28065.72511	--	--		28085.74221	--		28040	--
28085.74221	--	--		28105.75932	--		28060	--
28105.75932	--	--		28125.77642	--		28080	--
28125.77642	--	--		28145.79352	--		28100	--
28145.79352	--	--		28165.81063	--		28120	--
28165.81063	--	--		28185.82773	--		28140	--
28185.82773	--	--		28205.84484	--		28160	--
28205.84484	--	--		28225.86194	--		28180	--
28225.86194	--	--		28245.87905	--		28200	--
28245.87905	--	--		28265.89615	--		28220	--
28265.89615	--	--		28285.91326	--		28240	--
28285.91326	--	--		28305.93036	--		28260	--
28305.93036	--	--		28325.94746	--		28280	--
28325.94746	--	--		28345.96457	--		28300	--
28345.96457	--	--		28365.98167	--		28320	--
28365.98167	--	--		28385.99878	--		28340	--
28385.99878	--	--		28406.01588	--		28360	--
28406.01588	--	--		28426.03299	--		28380	--
28426.03299	--	--		28446.05009	--		28400	--
28446.05009	--	--		28466.0672	--		28420	--
28466.0672	--	--		28486.0843	--		28440	--
28486.0843	--	--		28506.10141	--		28460	--
28506.10141	--	--		28526.11851	--		28480	--
28526.11851	--	--		28546.13561	--		28500	--
28546.13561	--	--		28566.15272	--		28520	--
28566.15272	--	--		28586.16982	--		28540	--
28586.16982	--	--		28606.18693	--		28560	--
28606.18693	--	--		28626.20403	--		28580	--
28626.20403	--	--		28646.22114	--		28600	--
28646.22114	--	--		28666.23824	--		28620	--
28666.23824	--	--		28686.25535	--		28640	--
28686.25535	--	--		28706.27245	--		28660	--
28706.27245	--	--		28726.28955	--		28680	--
28726.28955	--	--		28746.30666	--		28700	--
28746.30666	--	--		28766.32376	--		28720	--
28766.32376	--	--		28786.34087	--		28740	--
28786.34087	--	--		28806.35797	--		28760	--
28806.35797	--	--		28826.37508	--		28780	--
28826.37508	--	--		28846.39218	--		28800	--
28846.39218	--	--		28866.40929	--		28820	--
28866.40929	--	--		28886.42639	--		28840	--
28886.42639	--	--		28906.44349	--		28860	--
28906.44349	--	--		28926.4606	--		28880	--
28926.4606	--	--		28946.4777	--		28900	--
28946.4777	--	--		28966.49481	--		28920	--
28966.49481	--	--		28986.51191	--		28940	--
28986.51191	--	--		29006.52902	--		28960	--
29006.52902	--	--		29026.54612	--		28980	--
29026.54612	--	--		29046.56323	--		29000	--
29046.56323	--	--		29066.58033	--		29020	--
29066.58033	--	--		29086.59743	--		29040	--
29086.59743	--	--		29106.61454	--		29060	--
29106.61454	--	--		29126.63164	--		29080	--
29126.63164	--	--		29146.64875	--		29100	--
29146.64875	--	--		29166.66585	--		29120	--
29166.66585	--	--		29186.68296	--		29140	--
29186.68296	--	--		29206.70006	--		29160	--
29206.70006	--	--		29226.71717	--		29180	--
29226.71717	--	--		29246.73427	--		29200	--
29246.73427	--	--		29266.75137	--		29220	--
29266.75137	--	--		29286.76848	--		29240	--
29286.76848	--	--		29306.78558	--		29260	--
29306.78558	--	--		29326.80269	--		29280	--
29326.80269	--	--		29346.81979	--		29300	--
29346.81979	--	--		29366.8369	--		29320	--
29366.8369	--	--		29386.854	--		29340	--
29386.854	--	--		29406.87111	--		29360	--
29406.87111	--	--		29426.88821	--		29380	--
29426.88821	--	--		29446.90531	--		29400	--
29446.90531	--	--		29466.92242	--		29420	--
29466.92242	--	--		29486.93952	--		29440	--
29486.93952	--	--		29506.95663	--		29460	--
29506.95663	--	--		29526.97373	--		29480	--
29526.97373	--	--		29546.99084	--		29500	--
29546.99084	--	--		29567.00794	--		29520	--
29567.00794	--	--		29587.02505	--		29540	--
29587.02505	--	--		29607.04215	--		29560	--
29607.04215	--	--		29627.05925	--		29580	--
29627.05925	--	--		29647.07636	--		29600	--
29647.07636	--	--		29667.09346	--		29620	--
29667.09346	--	--		29687.11057	--		29640	--
29687.11057	--	--		29707.12767	--		29660	--
29707.12767	--	--		29727.14478	--		29680	--
29727.14478	--	--		29747.16188	--		29700	--
29747.16188	--	--		29767.17899	--		29720	--
29767.17899	--	--		29787.19609	--		29740	--
29787.19609	--	--		29807.21319	--		29760	--
29807.21319	--	--		29827.2303	--		29780	--
29827.2303	--	--		29847.2474	--		29800	--
29847.2474	--	--		29867.26451	--		29820	--
29867.26451	--	--		29887.28161	--		29840	--
29887.28161	--	--		29907.29872	--		29860	--
29907.29872	--	--		29927.31582	--		29880	--
29927.31582	--	--		29947.33293	--		29900	--
29947.33293	--	--		29967.35003	--		29920	--
29967.35003	--	--		29987.36714	--		29940	--
29987.36714	--	--		30007.38424	--		29960	--
30007.38424	--	--		30027.40134	--		29980	--
30027.40134	--	--		30047.41845	--		30000	--
30047.41845	--	--		30067.43555	--		30020	--
30067.43555	--	--		30087.45266	--		30040	--
30087.45266	--	--		30107.46976	--		30060	--
30107.46976	--	--		30127.48687	--		30080	--
30127.48687	--	--		30147.50397	--		30100	--
30147.50397	--	--		30167.52108	--		30120	--
30167.52108	--	--		30187.53818	--		30140	--
30187.53818	--	--		30207.55528	--		30160	--
30207.55528	--	--		30227.57239	--		30180	--
30227.57239	--	--		30247.58949	--		30200	--
30247.58949	--	--		30267.6066	--		30220	--
30267.6066	--	--		30287.6237	--		30240	--
30287.6237	--	--		30307.64081	--		30260	--
30307.64081	--	--		30327.65791	--		30280	--
30327.65791	--	--		30347.67502	--		30300	--
30347.67502	--	--		30367.69212	--		30320	--
30367.69212	--	--		30387.70922	--		30340	--
30387.70922	--	--		30407.72633	--		30360	--
30407.72633	--	--		30427.74343	--		30380	--
30427.74343	--	--		30447.76054	--		30400	--
30447.76054	--	--		30467.77764	--		30420	--
30467.77764	--	--		30487.79475	--		30440	--
30487.79475	--	--		30507.81185	--		30460	--
30507.81185	--	--		30527.82896	--		30480	--
30527.82896	--	--		30547.84606	--		30500	--
30547.84606	--	--		30567.86316	--		30520	--
30567.86316	--	--		30587.88027	--		30540	--
30587.88027	--	--		30607.89737	--		30560	--
30607.89737	--	--		30627.91448	--		30580	--
30627.91448	--	--		30647.93158	--		30600	--
30647.93158	--	--		30667.94869	--		30620	--
30667.94869	--	--		30687.96579	--		30640	--
30687.96579	--	--		30707.9829	--		30660	--
30707.9829	--	--		30728	--		30680	--
30728	--	--		--	--		30700	--
