# Supplementary material for: Highly efficient exciton-exciton annihilation in single conjugated polymer chains
Source: Nat Commun. 2026 Jan 6;17:731. doi: 10.1038/s41467-025-67422-z (PMC12820388; doi:10.1038/s41467-025-67422-z)
Supplement: Supplementary file 3 — Source data [file 41467_2025_67422_MOESM3_ESM.zip › SI/FigS19/blue sites count depend n vs time.txt]

time (ps)	all counts		time (ps)	>200 counts
-2040	1		-2040	1
-2019.9829	1		-2020	1
-1999.96579	1		-2000	1
-1979.94869	1		-1980	1
-1959.93158	1		-1960	1
-1939.91448	-0.44928		-1940	1
-1919.89737	1		-1920	1
-1899.88027	1		-1900	1
-1879.86316	-0.5625		-1880	1
-1859.84606	1		-1860	1
-1839.82896	-0.42857		-1840	1
-1819.81185	1		-1820	1
-1799.79475	1		-1800	1
-1779.77764	-0.1976		-1780	-0.13637
-1759.76054	1		-1760	1
-1739.74343	1		-1740	1
-1719.72633	1		-1720	1
-1699.70922	-0.35135		-1700	1
-1679.69212	1		-1680	1
-1659.67502	1		-1660	1
-1639.65791	-0.42857		-1640	-0.11111
-1619.64081	-0.72414		-1620	1
-1599.6237	1		-1600	1
-1579.6066	1		-1580	1
-1559.58949	1		-1560	1
-1539.57239	1		-1540	1
-1519.55528	1		-1520	1
-1499.53818	1		-1500	1
-1479.52108	-0.63934		-1480	1
-1459.50397	1		-1460	1
-1439.48687	1		-1440	1
-1419.46976	-0.5873		-1420	-0.17646
-1399.45266	1		-1400	1
-1379.43555	-0.17647		-1380	-0.0989
-1359.41845	-0.5873		-1360	1
-1339.40134	1		-1340	1
-1319.38424	-0.66667		-1320	-0.23458
-1299.36714	1		-1300	1
-1279.35003	1		-1280	1
-1259.33293	1		-1260	1
-1239.31582	1		-1240	1
-1219.29872	1		-1220	1
-1199.28161	1		-1200	1
-1179.26451	-0.63934		-1180	-0.33333
-1159.2474	-0.6129		-1160	1
-1139.2303	1		-1140	1
-1119.21319	1		-1120	1
-1099.19609	1		-1100	1
-1079.17899	1		-1080	1
-1059.16188	1		-1060	1
-1039.14478	1		-1040	1
-1019.12767	1		-1020	1
-999.11057	1		-1000	1
-979.09346	-0.72414		-980	1
-959.07636	1		-960	1
-939.05925	-0.36986		-940	-0.0989
-919.04215	1		-920	1
-899.02505	1		-900	1
-879.00794	1		-880	1
-858.99084	1		-860	1
-838.97373	-0.13208		-840	-0.25
-818.95663	-0.53846		-820	1
-798.93952	1		-800	1
-778.92242	1		-780	1
-758.90531	-1.94118		-760	1
-738.88821	12.11111		-740	1
-718.87111	1		-720	1
-698.854	-1.14286		-700	1
-678.8369	-1.32558		-680	-1.02041
-658.81979	2.38889		-660	1
-638.80269	2.02041		-640	1
-618.78558	-0.4245		-620	-0.37608
-598.76848	-3.44444		-600	1
-578.75137	-5.06061		-580	15.38462
-558.73427	-3.25532		-560	-8.06452
-538.71717	2.21951		-540	1
-518.70006	-1.0979		-520	-0.75415
-498.68296	-1		-500	-8.06452
-478.66585	2.81818		-480	1
-458.64875	-1.3622		-460	-0.96061
-438.63164	-1.1164		-440	-0.75415
-418.61454	1		-420	1
-398.59743	-49		-400	5.34759
-378.58033	2.31579		-380	15.38462
-358.56323	1.89286		-360	1
-338.54612	1.97087		-340	10.10101
-318.52902	-24		-320	10.10101
-298.51191	-1.40964		-300	-0.74405
-278.49481	2.07527		-280	-13.33333
-258.4777	1.9434		-260	4.85437
-238.4606	-1.9703		-240	4.21941
-218.44349	2.07527		-220	1
-198.42639	11.52632		-200	4.21941
-178.40929	21		-180	1
-158.39218	-2.52941		-160	-1.32626
-138.37508	-0.5		-140	-0.46512
-118.35797	1.86207		-120	1
-98.34087	1		-100	1
-78.32376	1.9434		-80	4.21941
-58.30666	-29		-60	2.17865
-38.28955	5.88889		-40	4.44444
-18.27245	2.81766		-20	3.02115
1.74465	2.93307		0	2.94985
21.76176	2.80557		20	2.87356
41.77886	2.22369		40	2.1692
61.79597	2.1556		60	2.13675
81.81307	1.97056		80	1.88679
101.83018	1.83538		100	1.82149
121.84728	1.8252		120	1.77305
141.86439	2.01037		140	1.9084
161.88149	1.81153		160	1.76678
181.89859	1.81864		180	1.71821
201.9157	1.73113		200	1.67504
221.9328	1.78313		220	1.76056
241.94991	1.84314		240	1.76056
261.96701	1.7505		260	1.69779
281.98412	1.73774		280	1.63666
302.00122	1.75801		300	1.65837
322.01833	1.59809		320	1.57233
342.03543	1.72362		340	1.62075
362.05254	1.62203		360	1.5456
382.06964	1.71552		380	1.64474
402.08674	1.80206		400	1.7094
422.10385	1.68939		420	1.51286
442.12095	1.57992		440	1.49925
462.13806	1.79158		460	1.71821
482.15516	1.66585		480	1.5456
502.17227	1.66986		500	1.54799
522.18937	1.74365		520	1.60772
542.20648	1.80033		540	1.62075
562.22358	1.60713		560	1.49031
582.24068	1.59927		580	1.5528
602.25779	1.72669		600	1.55763
622.27489	1.56581		620	1.49031
642.292	1.93229		640	1.80832
662.3091	1.61432		660	1.49254
682.32621	1.64373		680	1.50376
702.34331	1.5668		700	1.3947
722.36042	1.67019		720	1.62866
742.37752	1.76131		740	1.63399
762.39462	1.92235		760	1.77305
782.41173	1.66667		780	1.49701
802.42883	1.57359		800	1.54799
822.44594	1.47865		820	1.45985
842.46304	1.67406		840	1.79533
862.48015	1.83675		860	1.7301
882.49725	1.63498		880	1.51745
902.51436	1.58646		900	1.41243
922.53146	1.6449		920	1.34409
942.54856	1.86484		940	1.67785
962.56567	1.7446		960	1.58479
982.58277	1.80645		980	1.75747
1002.59988	1.92741		1000	1.72712
1022.61698	2.16959		1020	1.45985
1042.63409	1.81416		1040	2.23714
1062.65119	1.53917		1060	1.5528
1082.6683	1.7393		1080	1.5625
1102.6854	1.41537		1100	1.35685
1122.7025	1.64655		1120	1.26103
1142.71961	1.55272		1140	1.42248
1162.73671	1.50528		1160	1.49031
1182.75382	3.95699		1180	2.04082
1202.77092	1.9908		1200	1.51745
1222.78803	1.34965		1220	1.25156
1242.80513	3.76498		1240	3.87597
1262.82224	2.23106		1260	1.29534
1282.83934	4.05344		1280	4.4843
1302.85644	2.12821		1300	1.66389
1322.87355	2.04275		1320	1.40056
1342.89065	2.39276		1340	1.6835
1362.90776	1.71138		1360	1.53139
1382.92486	1.64586		1380	1.221
1402.94197	2.10497		1400	1.56986
1422.95907	1.75		1420	1.6835
1442.97618	1.39526		1440	1.10988
1462.99328	2.65975		1460	1.29199
1483.01038	1.72464		1480	1.57233
1503.02749	2.4742		1500	1.17096
1523.04459	1.41436		1520	1.16414
1543.0617	1.95057		1540	1.37931
1563.0788	2.76471		1560	2.61097
1583.09591	3.53165		1580	3.42466
1603.11301	-7.49057		1600	2.36407
1623.13012	1.33784		1620	1.21359
1643.14722	-25.66667		1640	2.51256
1663.16432	1.40404		1660	1.26263
1683.18143	1.46189		1680	1.30548
1703.19853	1.45872		1700	1
1723.21564	32.57895		1720	1.32802
1743.23274	1.50891		1740	1.36799
1763.24985	3.46914		1760	1
1783.26695	2.48515		1780	2.57732
1803.28406	36.71429		1800	2.51256
1823.30116	1.70922		1820	1.4556
1843.31827	7.15385		1840	1.52905
1863.33537	2.69492		1860	1.4881
1883.35247	8.54717		1880	1.54321
1903.36958	1.31546		1900	1
1923.38668	2.08696		1920	1.61812
1943.40379	-4.26316		1940	1.65017
1963.42089	-7.69565		1960	-3.003
1983.438	1		1980	1
2003.4551	-1.07101		2000	-1.46843
2023.47221	2.35135		2020	100
2043.48931	2.66667		2040	1.9802
2063.50641	2.81818		2060	1.9084
2083.52352	1		2080	1
2103.54062	2.85185		2100	1
2123.55773	1		2120	1
2143.57483	-9.71429		2140	1
2163.59194	1.66225		2160	2.53807
2183.60904	-1.66667		2180	3.08642
2203.62615	9		2200	-2.45098
2223.64325	11.52632		2220	4.69484
2243.66035	13.5		2240	4.44444
2263.67746	1		2260	1
2283.69456	12.76471		2280	4.329
2303.71167	2.05263		2300	1
2323.72877	-1.85714		2320	-1.17371
2343.74588	10.52381		2340	1
2363.76298	2.35135		2360	20.83333
2383.78009	-11.5		2380	50
2403.79719	2.25		2400	13.51351
2423.81429	2.06383		2420	1
2443.8314	-7.69565		2440	1
2463.8485	1		2460	1
2483.86561	-5.89655		2480	-5.26316
2503.88271	1		2500	1
2523.89982	1		2520	1
2543.91692	-2.57143		2540	1
2563.93403	1		2560	1
2583.95113	1		2580	1
2603.96823	2.81818		2600	1
2623.98534	1		2620	1
2644.00244	3.27273		2640	1
2664.01955	-1.02703		2660	-8.06452
2684.03665	3.5641		2680	1
2704.05376	5.34783		2700	1
2724.07086	-1.27273		2720	-1.38122
2744.08797	-2.92157		2740	-3.16456
2764.10507	13.5		2760	1
2784.12217	-0.80723		2780	-0.55036
2804.13928	-1.89855		2800	1
2824.15638	-1.5		2820	1
2844.17349	-49		2840	1
2864.19059	1		2860	1
2884.2077	-1.08333		2880	-1.38122
2904.2248	1		2900	1
2924.24191	-0.72414		2920	-0.38895
2944.25901	-1.35294		2940	1
2964.27611	7.25		2960	1
2984.29322	-1.12766		2980	1
3004.31032	-0.49254		3000	-0.32446
3024.32743	1		3020	1
3044.34453	1		3040	1
3064.36164	-1.04082		3060	1
3084.37874	-0.8018		3080	1
3104.39585	-15.66667		3100	1
3124.41295	1		3120	1
3144.43005	11		3140	1
3164.44716	-6.14286		3160	1
3184.46426	-0.45631		3180	1
3204.48137	-4		3200	-0.81833
3224.49847	-1.04082		3220	-1.08342
3244.51558	-24		3240	1
3264.53268	1		3260	1
3284.54979	--		3280	1
3304.56689	1		3300	1
3324.584	-7.33333		3320	1
3344.6011	1		3340	1
3364.6182	1		3360	1
3384.63531	-5.66667		3380	1
3404.65241	-2.7037		3400	1
3424.66952	-3.7619		3420	-0.66667
3444.68662	1		3440	1
3464.70373	-2.33333		3460	1
3484.72083	1		3480	1
3504.73794	-15.66667		3500	1
3524.75504	1		3520	1
3544.77214	-0.49254		3540	1
3564.78925	1		3560	1
3584.80635	-0.66667		3580	1
3604.82346	-3.54545		3600	-0.5385
3624.84056	1		3620	1
3644.85767	1		3640	1
3664.87477	-3.16667		3660	-0.61275
3684.89188	-1.38095		3680	1
3704.90898	1		3700	1
3724.92608	1		3720	1
3744.94319	1		3740	1
3764.96029	1		3760	1
3784.9774	-3.34783		3780	1
3804.9945	1		3800	1
3825.01161	1		3820	1
3845.02871	-2.0303		3840	-0.5152
3865.04582	-2.33333		3860	1
3885.06292	1		3880	1
3905.08002	-2.125		3900	-0.56243
3925.09713	1		3920	1
3945.11423	1		3940	1
3965.13134	-1.85714		3960	1
3985.14844	-1.32558		3980	1
4005.16555	-1.43902		4000	-0.26582
4025.18265	-0.53846		4020	1
4045.19976	-1.08333		4040	1
4065.21686	-1.5		4060	1
4085.23396	1		4080	1
4105.25107	1		4100	1
4125.26817	1		4120	1
4145.28528	1		4140	1
4165.30238	-1.08333		4160	1
4185.31949	1		4180	1
4205.33659	1		4200	1
4225.3537	-1.27273		4220	1
4245.3708	1		4240	1
4265.3879	1		4260	1
4285.40501	1		4280	1
4305.42211	1		4300	1
4325.43922	-1.22222		4320	-0.35137
4345.45632	-0.81818		4340	1
4365.47343	1		4360	1
4385.49053	1		4380	1
4405.50764	1		4400	1
4425.52474	1		4420	1
4445.54184	1		4440	1
4465.55895	-1.08333		4460	1
4485.57605	1		4480	1
4505.59316	-0.96078		4500	-0.26582
4525.61026	-0.6129		4520	1
4545.62737	-0.28205		4540	-0.16279
4565.64447	-1.7027		4560	1
4585.66158	-1.38095		4580	1
4605.67868	1		4600	1
4625.69578	1		4620	1
4645.71289	1		4640	1
4665.72999	1		4660	1
4685.7471	1		4680	1
4705.7642	1		4700	1
4725.78131	-1.04082		4720	-0.20483
4745.79841	-1		4740	1
4765.81552	1		4760	1
4785.83262	1		4780	1
4805.84973	-0.25786		4800	-0.19048
4825.86683	1		4820	1
4845.88393	1		4840	1
4865.90104	1		4860	1
4885.91814	1		4880	1
4905.93525	-0.53846		4900	1
4925.95235	1		4920	1
4945.96946	-0.6129		4940	-0.16279
4965.98656	-0.6129		4960	1
4986.00367	1		4980	1
5006.02077	1		5000	1
5026.03787	-0.5625		5020	-0.19048
5046.05498	1		5040	1
5066.07208	1		5060	1
5086.08919	1		5080	1
5106.10629	-0.47059		5100	-0.13637
5126.1234	-0.69492		5120	1
5146.1405	1		5140	1
5166.15761	-0.85185		5160	1
5186.17471	1		5180	1
5206.19181	-0.88679		5200	1
5226.20892	-0.25786		5220	-0.25
5246.22602	1		5240	1
5266.24313	1		5260	1
5286.26023	1		5280	1
5306.27734	1		5300	1
5326.29444	1		5320	1
5346.31155	1		5340	1
5366.32865	1		5360	1
5386.34575	1		5380	1
5406.36286	1		5400	1
5426.37996	-0.16279		5420	1
5446.39707	1		5440	1
5466.41417	-0.29032		5460	1
5486.43128	1		5480	1
5506.44838	1		5500	1
5526.46549	1		5520	1
5546.48259	-0.85185		5540	1
5566.49969	1		5560	1
5586.5168	1		5580	1
5606.5339	-0.66667		5600	1
5626.55101	-0.5625		5620	-0.20483
5646.56811	1		5640	1
5666.58522	-0.5625		5660	1
5686.60232	1		5680	1
5706.61943	1		5700	1
5726.63653	1		5720	1
5746.65363	-0.15607		5740	-0.07527
5766.67074	1		5760	1
5786.68784	1		5780	1
5806.70495	1		5800	1
5826.72205	1		5820	1
5846.73916	1		5840	1
5866.75626	1		5860	1
5886.77337	1		5880	1
5906.79047	1		5900	1
5926.80757	1		5920	1
5946.82468	1		5940	1
5966.84178	1		5960	1
5986.85889	1		5980	1
6006.87599	1		6000	1
6026.8931	1		6020	1
6046.9102	1		6040	1
6066.92731	1		6060	1
6086.94441	1		6080	1
6106.96151	1		6100	1
6126.97862	1		6120	1
6146.99572	1		6140	1
6167.01283	1		6160	1
6187.02993	1		6180	1
6207.04704	-0.13636		6200	--
6227.06414	-0.10497		6220	-0.05263
6247.08125	1		6240	1
6267.09835	1		6260	1
6287.11546	1		6280	1
6307.13256	-0.16959		6300	1
6327.14966	1		6320	1
6347.16677	1		6340	1
6367.18387	1		6360	1
6387.20098	1		6380	1
6407.21808	1		6400	1
6427.23519	-0.31579		6420	1
6447.25229	1		6440	1
6467.2694	1		6460	1
6487.2865	-0.40845		6480	1
6507.3036	1		6500	1
6527.32071	-0.35135		6520	-0.12359
6547.33781	-0.25		6540	1
6567.35492	-0.25		6560	-0.11111
6587.37202	1		6580	1
6607.38913	1		6600	1
6627.40623	-0.20482		6620	-0.06383
6647.42334	1		6640	1
6667.44044	-0.19048		6660	1
6687.45754	-0.36986		6680	-0.11111
6707.47465	1		6700	1
6727.49175	-0.31579		6720	-0.12359
6747.50886	-0.35135		6740	-0.0989
6767.52596	1		6760	1
6787.54307	-0.23457		6780	1
6807.56017	-0.35135		6800	1
6827.57728	1		6820	1
6847.59438	1		6840	1
6867.61148	-0.17647		6860	1
6887.62859	1		6880	1
6907.64569	-0.35135		6900	-0.14943
6927.6628	1		6920	1
6947.6799	1		6940	1
6967.69701	1		6960	1
6987.71411	1		6980	1
7007.73122	1		7000	1
7027.74832	1		7020	1
7047.76542	1		7040	1
7067.78253	-0.21951		7060	1
7087.79963	-0.31579		7080	1
7107.81674	-0.31579		7100	1
7127.83384	1		7120	1
7147.85095	1		7140	1
7167.86805	-0.2987		7160	1
7187.88516	1		7180	1
7207.90226	1		7200	1
7227.91936	-0.15607		7220	1
7247.93647	1		7240	1
7267.95357	1		7260	1
7287.97068	1		7280	1
7307.98778	-0.23457		7300	1
7328.00489	1		7320	1
7348.02199	1		7340	1
7368.0391	1		7360	1
7388.0562	1		7380	1
7408.0733	1		7400	1
7428.09041	1		7420	1
7448.10751	-0.21951		7440	1
7468.12462	1		7460	1
7488.14172	1		7480	1
7508.15883	1		7500	1
7528.17593	1		7520	1
7548.19304	1		7540	1
7568.21014	1		7560	1
7588.22724	1		7580	1
7608.24435	1		7600	1
7628.26145	1		7620	1
7648.27856	1		7640	1
7668.29566	1		7660	1
7688.31277	1		7680	1
7708.32987	-0.31579		7700	-0.06383
7728.34698	1		7720	1
7748.36408	1		7740	1
7768.38119	1		7760	1
7788.39829	1		7780	1
7808.41539	-0.20482		7800	1
7828.4325	-0.2987		7820	1
7848.4496	-0.33333		7840	-0.12359
7868.46671	1		7860	1
7888.48381	1		7880	1
7908.50092	1		7900	1
7928.51802	1		7920	1
7948.53513	1		7940	1
7968.55223	1		7960	1
7988.56933	1		7980	1
8008.58644	1		8000	1
8028.60354	-0.17647		8020	1
8048.62065	1		8040	1
8068.63775	1		8060	1
8088.65486	1		8080	1
8108.67196	-0.17647		8100	-0.03093
8128.68907	1		8120	1
8148.70617	-0.17647		8140	1
8168.72327	-0.23457		8160	1
8188.74038	1		8180	1
8208.75748	1		8200	1
8228.77459	-0.26582		8220	1
8248.79169	-0.28205		8240	-0.08696
8268.8088	-0.2987		8260	1
8288.8259	1		8280	1
8308.84301	1		8300	1
8328.86011	1		8320	1
8348.87721	1		8340	1
8368.89432	1		8360	1
8388.91142	-0.11111		8380	1
8408.92853	-0.21951		8400	1
8428.94563	-0.1236		8420	1
8448.96274	1		8440	1
8468.97984	1		8460	1
8488.99695	-0.20482		8480	1
8509.01405	1		8500	1
8529.03115	-0.26582		8520	1
8549.04826	1		8540	1
8569.06536	-0.28205		8560	1
8589.08247	-0.11111		8580	1
8609.09957	1		8600	1
8629.11668	1		8620	1
8649.13378	1		8640	1
8669.15089	1		8660	1
8689.16799	-0.14943		8680	1
8709.18509	1		8700	1
8729.2022	1		8720	1
8749.2193	1		8740	1
8769.23641	1		8760	1
8789.25351	-0.19048		8780	-0.07527
8809.27062	1		8800	1
8829.28772	1		8820	1
8849.30483	-0.14943		8840	1
8869.32193	1		8860	1
8889.33903	1		8880	1
8909.35614	1		8900	1
8929.37324	1		8920	1
8949.39035	-0.23457		8940	1
8969.40745	-0.31579		8960	1
8989.42456	1		8980	1
9009.44166	1		9000	1
9029.45877	1		9020	1
9049.47587	1		9040	1
9069.49297	-0.26582		9060	1
9089.51008	1		9080	1
9109.52718	1		9100	1
9129.54429	-0.08108		9120	-0.05263
9149.56139	1		9140	1
9169.5785	1		9160	1
9189.5956	1		9180	1
9209.61271	-0.26582		9200	1
9229.62981	1		9220	1
9249.64692	-0.0989		9240	1
9269.66402	1		9260	1
9289.68112	1		9280	1
9309.69823	1		9300	1
9329.71533	1		9320	1
9349.73244	-0.16279		9340	1
9369.74954	-0.23457		9360	1
9389.76665	-0.17647		9380	1
9409.78375	1		9400	1
9429.80086	1		9420	1
9449.81796	1		9440	1
9469.83506	1		9460	1
9489.85217	1		9480	1
9509.86927	1		9500	1
9529.88638	1		9520	1
9549.90348	-0.07527		9540	1
9569.92059	-0.1236		9560	1
9589.93769	1		9580	1
9609.9548	1		9600	1
9629.9719	1		9620	1
9649.989	1		9640	1
9670.00611	1		9660	1
9690.02321	1		9680	1
9710.04032	1		9700	1
9730.05742	1		9720	1
9750.07453	-0.20482		9740	-0.06383
9770.09163	1		9760	1
9790.10874	1		9780	1
9810.12584	1		9800	1
9830.14294	1		9820	1
9850.16005	1		9840	1
9870.17715	1		9860	1
9890.19426	1		9880	1
9910.21136	-0.14943		9900	1
9930.22847	-0.03627		9920	-0.03093
9950.24557	1		9940	1
9970.26268	1		9960	1
9990.27978	1		9980	1
10010.29688	1		10000	1
10030.31399	1		10020	1
10050.33109	-0.14943		10040	1
10070.3482	1		10060	1
10090.3653	1		10080	1
10110.38241	1		10100	1
10130.39951	1		10120	1
10150.41662	1		10140	1
10170.43372	-0.20482		10160	1
10190.45082	1		10180	1
10210.46793	-0.14943		10200	-0.05263
10230.48503	1		10220	1
10250.50214	1		10240	1
10270.51924	1		10260	1
10290.53635	-0.07527		10280	-0.03093
10310.55345	-0.13636		10300	1
10330.57056	1		10320	1
10350.58766	1		10340	1
10370.60476	1		10360	1
10390.62187	1		10380	1
10410.63897	1		10400	1
10430.65608	1		10420	1
10450.67318	1		10440	1
10470.69029	1		10460	1
10490.70739	1		10480	1
10510.7245	1		10500	1
10530.7416	1		10520	1
10550.7587	1		10540	1
10570.77581	1		10560	1
10590.79291	1		10580	1
10610.81002	1		10600	1
10630.82712	1		10620	1
10650.84423	1		10640	1
10670.86133	1		10660	1
10690.87844	1		10680	1
10710.89554	1		10700	1
10730.91265	1		10720	1
10750.92975	-0.07527		10740	1
10770.94685	1		10760	1
10790.96396	-0.06383		10780	1
10810.98106	-0.05263		10800	1
10830.99817	1		10820	1
10851.01527	1		10840	1
10871.03238	-0.06383		10860	1
10891.04948	1		10880	1
10911.06659	1		10900	1
10931.08369	-0.07527		10920	1
10951.10079	1		10940	1
10971.1179	1		10960	1
10991.135	1		10980	1
11011.15211	1		11000	1
11031.16921	1		11020	1
11051.18632	1		11040	1
11071.20342	1		11060	1
11091.22053	-0.03093		11080	1
11111.23763	1		11100	1
11131.25473	1		11120	1
11151.27184	1		11140	1
11171.28894	1		11160	1
11191.30605	-0.1236		11180	1
11211.32315	1		11200	1
11231.34026	1		11220	1
11251.35736	1		11240	1
11271.37447	-0.11111		11260	1
11291.39157	1		11280	1
11311.40867	-0.06383		11300	1
11331.42578	1		11320	1
11351.44288	1		11340	1
11371.45999	1		11360	1
11391.47709	1		11380	1
11411.4942	1		11400	1
11431.5113	1		11420	1
11451.52841	1		11440	1
11471.54551	1		11460	1
11491.56261	1		11480	1
11511.57972	1		11500	1
11531.59682	1		11520	1
11551.61393	-0.05263		11540	1
11571.63103	1		11560	1
11591.64814	1		11580	1
11611.66524	1		11600	1
11631.68235	1		11620	1
11651.69945	-0.08696		11640	1
11671.71655	1		11660	1
11691.73366	1		11680	1
11711.75076	1		11700	1
11731.76787	1		11720	--
11751.78497	-0.0989		11740	1
11771.80208	1		11760	1
11791.81918	-0.11111		11780	-0.03093
11811.83629	1		11800	1
11831.85339	1		11820	1
11851.87049	1		11840	1
11871.8876	1		11860	1
11891.9047	1		11880	1
11911.92181	-0.0989		11900	-0.06383
11931.93891	1		11920	1
11951.95602	1		11940	1
11971.97312	1		11960	1
11991.99023	-0.07527		11980	1
12012.00733	1		12000	--
12032.02443	1		12020	1
12052.04154	1		12040	1
12072.05864	1		12060	1
12092.07575	1		12080	1
12112.09285	1		12100	1
12132.10996	1		12120	--
12152.12706	1		12140	1
12172.14417	1		12160	1
12192.16127	1		12180	1
12212.17838	-0.13636		12200	1
12232.19548	1		12220	--
12252.21258	1		12240	1
12272.22969	1		12260	1
12292.24679	1		12280	1
12312.2639	1		12300	1
12332.281	1		12320	1
12352.29811	1		12340	--
12372.31521	1		12360	1
12392.33232	1		12380	1
12412.34942	1		12400	1
12432.36652	1		12420	--
12452.38363	1		12440	1
12472.40073	1		12460	1
12492.41784	1		12480	1
12512.43494	1		12500	1
12532.45205	1		12520	1
12552.46915	1		12540	1
12572.48626	1		12560	1
12592.50336	1		12580	1
12612.52046	1		12600	1
12632.53757	1		12620	1
12652.55467	1		12640	1
12672.57178	1		12660	--
12692.58888	1		12680	1
12712.60599	1		12700	1
12732.62309	1		12720	1
12752.6402	-0.11111		12740	1
12772.6573	-0.04167		12760	--
12792.6744	1		12780	1
12812.69151	1		12800	1
12832.70861	1		12820	1
12852.72572	1		12840	--
12872.74282	1		12860	1
12892.75993	1		12880	1
12912.77703	1		12900	1
12932.79414	-0.0989		12920	1
12952.81124	1		12940	1
12972.82834	1		12960	1
12992.84545	1		12980	1
13012.86255	-0.04167		13000	1
13032.87966	1		13020	1
13052.89676	1		13040	1
13072.91387	-0.04167		13060	1
13092.93097	-0.05263		13080	-0.02041
13112.94808	1		13100	1
13132.96518	1		13120	1
13152.98228	1		13140	1
13172.99939	1		13160	1
13193.01649	1		13180	1
13213.0336	1		13200	1
13233.0507	1		13220	1
13253.06781	1		13240	1
13273.08491	1		13260	1
13293.10202	1		13280	1
13313.11912	1		13300	1
13333.13622	1		13320	1
13353.15333	1		13340	1
13373.17043	1		13360	1
13393.18754	1		13380	1
13413.20464	1		13400	1
13433.22175	1		13420	1
13453.23885	-0.06383		13440	1
13473.25596	1		13460	1
13493.27306	1		13480	1
13513.29016	-0.0989		13500	1
13533.30727	1		13520	1
13553.32437	1		13540	1
13573.34148	1		13560	1
13593.35858	1		13580	1
13613.37569	-0.08696		13600	1
13633.39279	1		13620	1
13653.4099	1		13640	1
13673.427	1		13660	--
13693.44411	1		13680	1
13713.46121	1		13700	1
13733.47831	1		13720	1
13753.49542	1		13740	1
13773.51252	1		13760	1
13793.52963	1		13780	1
13813.54673	-0.05263		13800	-0.0101
13833.56384	1		13820	--
13853.58094	-0.06383		13840	1
13873.59805	1		13860	1
13893.61515	1		13880	1
13913.63225	1		13900	1
13933.64936	-0.07527		13920	-0.03093
13953.66646	1		13940	1
13973.68357	1		13960	1
13993.70067	1		13980	1
14013.71778	1		14000	1
14033.73488	1		14020	1
14053.75199	1		14040	1
14073.76909	1		14060	1
14093.78619	1		14080	1
14113.8033	1		14100	1
14133.8204	1		14120	1
14153.83751	1		14140	1
14173.85461	1		14160	1
14193.87172	1		14180	1
14213.88882	1		14200	1
14233.90593	1		14220	1
14253.92303	1		14240	1
14273.94013	1		14260	1
14293.95724	1		14280	--
14313.97434	1		14300	--
14333.99145	1		14320	1
14354.00855	1		14340	1
14374.02566	1		14360	1
14394.04276	1		14380	1
14414.05987	1		14400	1
14434.07697	1		14420	1
14454.09407	1		14440	--
14474.11118	1		14460	1
14494.12828	1		14480	1
14514.14539	1		14500	1
14534.16249	1		14520	1
14554.1796	1		14540	1
14574.1967	1		14560	1
14594.21381	1		14580	1
14614.23091	1		14600	1
14634.24801	1		14620	1
14654.26512	1		14640	1
14674.28222	1		14660	1
14694.29933	1		14680	1
14714.31643	1		14700	1
14734.33354	1		14720	1
14754.35064	-0.04167		14740	1
14774.36775	-0.11111		14760	1
14794.38485	1		14780	--
14814.40195	1		14800	1
14834.41906	1		14820	1
14854.43616	1		14840	1
14874.45327	-0.1236		14860	-0.02041
14894.47037	1		14880	1
14914.48748	1		14900	1
14934.50458	1		14920	1
14954.52169	1		14940	1
14974.53879	1		14960	--
14994.55589	1		14980	1
15014.573	1		15000	1
15034.5901	1		15020	--
15054.60721	1		15040	1
15074.62431	1		15060	1
15094.64142	1		15080	1
15114.65852	1		15100	1
15134.67563	1		15120	1
15154.69273	1		15140	1
15174.70984	1		15160	1
15194.72694	1		15180	1
15214.74404	1		15200	1
15234.76115	1		15220	1
15254.77825	1		15240	1
15274.79536	1		15260	1
15294.81246	1		15280	1
15314.82957	1		15300	1
15334.84667	1		15320	1
15354.86378	1		15340	1
15374.88088	1		15360	1
15394.89798	1		15380	1
15414.91509	1		15400	--
15434.93219	1		15420	1
15454.9493	1		15440	1
15474.9664	1		15460	1
15494.98351	1		15480	1
15515.00061	1		15500	1
15535.01772	1		15520	--
15555.03482	1		15540	1
15575.05192	1		15560	--
15595.06903	1		15580	1
15615.08613	1		15600	1
15635.10324	1		15620	1
15655.12034	1		15640	1
15675.13745	-0.07527		15660	1
15695.15455	1		15680	1
15715.17166	1		15700	1
15735.18876	1		15720	--
15755.20586	1		15740	1
15775.22297	-0.07527		15760	1
15795.24007	1		15780	1
15815.25718	1		15800	1
15835.27428	1		15820	1
15855.29139	1		15840	1
15875.30849	1		15860	1
15895.3256	-0.02041		15880	--
15915.3427	1		15900	1
15935.3598	1		15920	1
15955.37691	1		15940	1
15975.39401	1		15960	--
15995.41112	1		15980	--
16015.42822	1		16000	1
16035.44533	1		16020	1
16055.46243	1		16040	1
16075.47954	1		16060	1
16095.49664	1		16080	1
16115.51374	1		16100	1
16135.53085	1		16120	1
16155.54795	1		16140	--
16175.56506	1		16160	1
16195.58216	1		16180	1
16215.59927	1		16200	1
16235.61637	1		16220	1
16255.63348	1		16240	--
16275.65058	1		16260	1
16295.66768	1		16280	1
16315.68479	1		16300	1
16335.70189	1		16320	1
16355.719	1		16340	1
16375.7361	1		16360	1
16395.75321	1		16380	1
16415.77031	1		16400	1
16435.78742	1		16420	--
16455.80452	1		16440	1
16475.82162	1		16460	1
16495.83873	-0.06383		16480	-0.04167
16515.85583	-0.04167		16500	1
16535.87294	-0.07527		16520	-0.02041
16555.89004	1		16540	1
16575.90715	1		16560	1
16595.92425	1		16580	1
16615.94136	1		16600	1
16635.95846	1		16620	1
16655.97557	1		16640	--
16675.99267	1		16660	--
16696.00977	1		16680	1
16716.02688	1		16700	1
16736.04398	-0.08696		16720	1
16756.06109	1		16740	1
16776.07819	1		16760	1
16796.0953	1		16780	1
16816.1124	1		16800	1
16836.12951	1		16820	1
16856.14661	1		16840	1
16876.16371	1		16860	1
16896.18082	1		16880	1
16916.19792	1		16900	--
16936.21503	1		16920	1
16956.23213	1		16940	--
16976.24924	1		16960	1
16996.26634	1		16980	1
17016.28345	1		17000	1
17036.30055	-0.06383		17020	1
17056.31765	1		17040	1
17076.33476	1		17060	1
17096.35186	1		17080	--
17116.36897	1		17100	1
17136.38607	-0.0989		17120	-0.02041
17156.40318	1		17140	1
17176.42028	1		17160	1
17196.43739	1		17180	1
17216.45449	1		17200	1
17236.47159	1		17220	1
17256.4887	1		17240	1
17276.5058	1		17260	--
17296.52291	1		17280	1
17316.54001	1		17300	1
17336.55712	-0.03093		17320	-0.03093
17356.57422	1		17340	1
17376.59133	1		17360	1
17396.60843	1		17380	1
17416.62553	1		17400	1
17436.64264	1		17420	--
17456.65974	1		17440	1
17476.67685	1		17460	1
17496.69395	1		17480	--
17516.71106	1		17500	1
17536.72816	1		17520	1
17556.74527	1		17540	1
17576.76237	-0.0989		17560	1
17596.77947	1		17580	1
17616.79658	1		17600	--
17636.81368	1		17620	1
17656.83079	1		17640	1
17676.84789	-0.06383		17660	--
17696.865	1		17680	--
17716.8821	1		17700	1
17736.89921	1		17720	1
17756.91631	1		17740	1
17776.93341	1		17760	1
17796.95052	-0.02041		17780	1
17816.96762	1		17800	1
17836.98473	1		17820	--
17857.00183	1		17840	1
17877.01894	1		17860	--
17897.03604	1		17880	--
17917.05315	1		17900	1
17937.07025	1		17920	1
17957.08735	1		17940	1
17977.10446	-0.05263		17960	1
17997.12156	1		17980	1
18017.13867	1		18000	--
18037.15577	1		18020	1
18057.17288	1		18040	1
18077.18998	1		18060	1
18097.20709	-0.0989		18080	1
18117.22419	1		18100	1
18137.2413	1		18120	1
18157.2584	1		18140	1
18177.2755	1		18160	--
18197.29261	1		18180	--
18217.30971	1		18200	1
18237.32682	1		18220	1
18257.34392	1		18240	1
18277.36103	1		18260	1
18297.37813	1		18280	1
18317.39524	1		18300	1
18337.41234	1		18320	1
18357.42944	1		18340	1
18377.44655	1		18360	1
18397.46365	1		18380	1
18417.48076	-0.07527		18400	1
18437.49786	1		18420	1
18457.51497	1		18440	--
18477.53207	1		18460	--
18497.54918	1		18480	--
18517.56628	1		18500	1
18537.58338	1		18520	--
18557.60049	1		18540	--
18577.61759	1		18560	--
18597.6347	1		18580	--
18617.6518	1		18600	1
18637.66891	1		18620	1
18657.68601	--		18640	--
18677.70312	1		18660	1
18697.72022	1		18680	1
18717.73732	-0.05263		18700	1
18737.75443	1		18720	1
18757.77153	1		18740	1
18777.78864	1		18760	1
18797.80574	1		18780	1
18817.82285	1		18800	1
18837.83995	1		18820	1
18857.85706	1		18840	1
18877.87416	1		18860	1
18897.89126	1		18880	1
18917.90837	1		18900	1
18937.92547	1		18920	1
18957.94258	1		18940	1
18977.95968	1		18960	1
18997.97679	1		18980	--
19017.99389	1		19000	1
19038.011	1		19020	1
19058.0281	1		19040	1
19078.0452	1		19060	1
19098.06231	1		19080	1
19118.07941	1		19100	1
19138.09652	1		19120	1
19158.11362	1		19140	1
19178.13073	1		19160	1
19198.14783	1		19180	1
19218.16494	1		19200	--
19238.18204	1		19220	1
19258.19914	1		19240	1
19278.21625	1		19260	1
19298.23335	1		19280	1
19318.25046	1		19300	1
19338.26756	1		19320	--
19358.28467	-0.03093		19340	-0.02041
19378.30177	1		19360	--
19398.31888	1		19380	1
19418.33598	1		19400	--
19438.35308	1		19420	1
19458.37019	1		19440	1
19478.38729	1		19460	1
19498.4044	1		19480	--
19518.4215	1		19500	1
19538.43861	1		19520	1
19558.45571	1		19540	1
19578.47282	1		19560	1
19598.48992	1		19580	1
19618.50703	1		19600	1
19638.52413	1		19620	1
19658.54123	1		19640	1
19678.55834	1		19660	--
19698.57544	1		19680	1
19718.59255	1		19700	1
19738.60965	1		19720	--
19758.62676	1		19740	1
19778.64386	-0.05263		19760	1
19798.66097	1		19780	1
19818.67807	1		19800	1
19838.69517	1		19820	1
19858.71228	1		19840	1
19878.72938	--		19860	--
19898.74649	1		19880	1
19918.76359	1		19900	--
19938.7807	--		19920	--
19958.7978	1		19940	1
19978.81491	1		19960	1
19998.83201	1		19980	1
20018.84911	1		20000	1
20038.86622	1		20020	1
20058.88332	1		20040	1
20078.90043	1		20060	1
20098.91753	1		20080	1
20118.93464	1		20100	1
20138.95174	1		20120	1
20158.96885	1		20140	1
20178.98595	1		20160	1
20199.00305	1		20180	1
20219.02016	1		20200	1
20239.03726	1		20220	1
20259.05437	1		20240	1
20279.07147	1		20260	--
20299.08858	-0.06383		20280	1
20319.10568	1		20300	1
20339.12279	1		20320	1
20359.13989	1		20340	1
20379.15699	1		20360	1
20399.1741	1		20380	1
20419.1912	1		20400	1
20439.20831	1		20420	1
20459.22541	1		20440	1
20479.24252	1		20460	--
20499.25962	1		20480	--
20519.27673	1		20500	--
20539.29383	1		20520	1
20559.31093	1		20540	1
20579.32804	1		20560	--
20599.34514	1		20580	1
20619.36225	1		20600	1
20639.37935	1		20620	1
20659.39646	1		20640	--
20679.41356	1		20660	--
20699.43067	1		20680	1
20719.44777	1		20700	1
20739.46487	1		20720	--
20759.48198	1		20740	1
20779.49908	1		20760	--
20799.51619	1		20780	--
20819.53329	--		20800	--
20839.5504	-0.02041		20820	1
20859.5675	1		20840	1
20879.58461	1		20860	1
20899.60171	1		20880	--
20919.61881	1		20900	1
20939.63592	1		20920	--
20959.65302	1		20940	--
20979.67013	1		20960	1
20999.68723	1		20980	1
21019.70434	1		21000	1
21039.72144	1		21020	1
21059.73855	1		21040	--
21079.75565	1		21060	1
21099.77276	1		21080	1
21119.78986	--		21100	--
21139.80696	1		21120	1
21159.82407	1		21140	1
21179.84117	--		21160	--
21199.85828	1		21180	1
21219.87538	1		21200	1
21239.89249	--		21220	--
21259.90959	1		21240	1
21279.9267	-0.0101		21260	--
21299.9438	1		21280	1
21319.9609	1		21300	1
21339.97801	1		21320	--
21359.99511	1		21340	--
21380.01222	1		21360	--
21400.02932	1		21380	1
21420.04643	1		21400	1
21440.06353	1		21420	1
21460.08064	1		21440	1
21480.09774	1		21460	1
21500.11484	1		21480	--
21520.13195	1		21500	1
21540.14905	-0.02041		21520	1
21560.16616	1		21540	1
21580.18326	1		21560	--
21600.20037	1		21580	--
21620.21747	1		21600	1
21640.23458	1		21620	1
21660.25168	1		21640	1
21680.26878	1		21660	--
21700.28589	1		21680	1
21720.30299	1		21700	--
21740.3201	--		21720	--
21760.3372	1		21740	--
21780.35431	1		21760	1
21800.37141	1		21780	1
21820.38852	1		21800	1
21840.40562	1		21820	1
21860.42272	1		21840	--
21880.43983	1		21860	1
21900.45693	--		21880	--
21920.47404	1		21900	1
21940.49114	--		21920	--
21960.50825	--		21940	--
21980.52535	1		21960	1
22000.54246	--		21980	--
22020.55956	1		22000	1
22040.57666	-0.0101		22020	1
22060.59377	-0.02041		22040	1
22080.61087	1		22060	--
22100.62798	1		22080	1
22120.64508	1		22100	1
22140.66219	1		22120	--
22160.67929	1		22140	--
22180.6964	--		22160	--
22200.7135	1		22180	1
22220.7306	1		22200	--
22240.74771	1		22220	--
22260.76481	1		22240	1
22280.78192	1		22260	1
22300.79902	1		22280	1
22320.81613	1		22300	--
22340.83323	1		22320	1
22360.85034	1		22340	--
22380.86744	1		22360	1
22400.88454	1		22380	1
22420.90165	1		22400	1
22440.91875	1		22420	1
22460.93586	1		22440	--
22480.95296	1		22460	--
22500.97007	--		22480	--
22520.98717	--		22500	--
22541.00428	1		22520	1
22561.02138	1		22540	1
22581.03849	1		22560	--
22601.05559	1		22580	1
22621.07269	--		22600	--
22641.0898	--		22620	--
22661.1069	1		22640	1
22681.12401	1		22660	--
22701.14111	1		22680	1
22721.15822	--		22700	--
22741.17532	--		22720	--
22761.19243	1		22740	1
22781.20953	--		22760	--
22801.22663	1		22780	1
22821.24374	--		22800	--
22841.26084	1		22820	--
22861.27795	--		22840	--
22881.29505	--		22860	--
22901.31216	1		22880	1
22921.32926	1		22900	1
22941.34637	1		22920	--
22961.36347	1		22940	--
22981.38057	1		22960	--
23001.39768	1		22980	--
23021.41478	1		23000	1
23041.43189	1		23020	1
23061.44899	--		23040	--
23081.4661	--		23060	--
23101.4832	--		23080	--
23121.50031	1		23100	--
23141.51741	1		23120	--
23161.53451	1		23140	--
23181.55162	1		23160	--
23201.56872	--		23180	--
23221.58583	1		23200	1
23241.60293	--		23220	--
23261.62004	1		23240	1
23281.63714	1		23260	1
23301.65425	1		23280	--
23321.67135	--		23300	--
23341.68845	1		23320	1
23361.70556	--		23340	--
23381.72266	1		23360	1
23401.73977	1		23380	--
23421.75687	--		23400	--
23441.77398	--		23420	--
23461.79108	1		23440	--
23481.80819	--		23460	--
23501.82529	1		23480	1
23521.84239	--		23500	--
23541.8595	--		23520	--
23561.8766	--		23540	--
23581.89371	1		23560	--
23601.91081	1		23580	1
23621.92792	--		23600	--
23641.94502	--		23620	--
23661.96213	--		23640	--
23681.97923	--		23660	--
23701.99633	--		23680	--
23722.01344	--		23700	--
23742.03054	--		23720	--
23762.04765	--		23740	--
23782.06475	1		23760	--
23802.08186	--		23780	--
23822.09896	--		23800	--
23842.11607	--		23820	--
23862.13317	1		23840	--
23882.15027	1		23860	1
23902.16738	1		23880	1
23922.18448	--		23900	--
23942.20159	1		23920	1
23962.21869	--		23940	--
23982.2358	--		23960	--
24002.2529	--		23980	--
24022.27001	--		24000	--
24042.28711	--		24020	--
24062.30422	1		24040	1
24082.32132	--		24060	--
24102.33842	1		24080	--
24122.35553	--		24100	--
24142.37263	--		24120	--
24162.38974	--		24140	--
24182.40684	--		24160	--
24202.42395	--		24180	--
24222.44105	--		24200	--
24242.45816	--		24220	--
24262.47526	--		24240	--
24282.49236	--		24260	--
24302.50947	--		24280	--
24322.52657	--		24300	--
24342.54368	--		24320	--
24362.56078	--		24340	--
24382.57789	--		24360	--
24402.59499	--		24380	--
24422.6121	--		24400	--
24442.6292	--		24420	--
24462.6463	--		24440	--
24482.66341	--		24460	--
24502.68051	--		24480	--
24522.69762	--		24500	--
24542.71472	--		24520	--
24562.73183	--		24540	--
24582.74893	--		24560	--
24602.76604	--		24580	--
24622.78314	--		24600	--
24642.80024	--		24620	--
24662.81735	--		24640	--
24682.83445	--		24660	--
24702.85156	--		24680	--
24722.86866	--		24700	--
24742.88577	--		24720	--
24762.90287	--		24740	--
24782.91998	--		24760	--
24802.93708	--		24780	--
24822.95418	--		24800	--
24842.97129	--		24820	--
24862.98839	--		24840	--
24883.0055	--		24860	--
24903.0226	--		24880	--
24923.03971	--		24900	--
24943.05681	--		24920	--
24963.07392	--		24940	--
24983.09102	--		24960	--
25003.10812	--		24980	--
25023.12523	--		25000	--
25043.14233	--		25020	--
25063.15944	--		25040	--
25083.17654	--		25060	--
25103.19365	--		25080	--
25123.21075	--		25100	--
25143.22786	--		25120	--
25163.24496	--		25140	--
25183.26206	--		25160	--
25203.27917	--		25180	--
25223.29627	--		25200	--
25243.31338	--		25220	--
25263.33048	--		25240	--
25283.34759	--		25260	--
25303.36469	--		25280	--
25323.3818	--		25300	--
25343.3989	--		25320	--
25363.416	--		25340	--
25383.43311	--		25360	--
25403.45021	--		25380	--
25423.46732	--		25400	--
25443.48442	--		25420	--
25463.50153	--		25440	--
25483.51863	1		25460	1
25503.53574	--		25480	--
25523.55284	--		25500	--
25543.56995	1		25520	1
25563.58705	--		25540	--
25583.60415	--		25560	--
25603.62126	--		25580	--
25623.63836	--		25600	--
25643.65547	--		25620	--
25663.67257	--		25640	--
25683.68968	--		25660	--
25703.70678	--		25680	--
25723.72389	--		25700	--
25743.74099	--		25720	--
25763.75809	--		25740	--
25783.7752	1		25760	1
25803.7923	--		25780	--
25823.80941	--		25800	--
25843.82651	--		25820	--
25863.84362	--		25840	--
25883.86072	--		25860	--
25903.87783	--		25880	--
25923.89493	--		25900	--
25943.91203	--		25920	--
25963.92914	--		25940	--
25983.94624	--		25960	--
26003.96335	--		25980	--
26023.98045	--		26000	--
26043.99756	--		26020	--
26064.01466	--		26040	--
26084.03177	--		26060	--
26104.04887	--		26080	--
26124.06597	--		26100	--
26144.08308	--		26120	--
26164.10018	--		26140	--
26184.11729	--		26160	--
26204.13439	--		26180	--
26224.1515	--		26200	--
26244.1686	--		26220	--
26264.18571	--		26240	--
26284.20281	--		26260	--
26304.21991	--		26280	--
26324.23702	--		26300	--
26344.25412	--		26320	--
26364.27123	--		26340	--
26384.28833	--		26360	--
26404.30544	--		26380	--
26424.32254	--		26400	--
26444.33965	--		26420	--
26464.35675	--		26440	--
26484.37385	--		26460	--
26504.39096	--		26480	--
26524.40806	--		26500	--
26544.42517	--		26520	--
26564.44227	--		26540	--
26584.45938	--		26560	--
26604.47648	--		26580	--
26624.49359	--		26600	--
26644.51069	--		26620	--
26664.52779	--		26640	--
26684.5449	--		26660	--
26704.562	--		26680	--
26724.57911	--		26700	--
26744.59621	--		26720	--
26764.61332	--		26740	--
26784.63042	--		26760	--
26804.64753	--		26780	--
26824.66463	--		26800	--
26844.68173	--		26820	--
26864.69884	--		26840	--
26884.71594	--		26860	--
26904.73305	--		26880	--
26924.75015	--		26900	--
26944.76726	--		26920	--
26964.78436	--		26940	--
26984.80147	--		26960	--
27004.81857	--		26980	--
27024.83568	--		27000	--
27044.85278	--		27020	--
27064.86988	--		27040	--
27084.88699	--		27060	--
27104.90409	--		27080	--
27124.9212	--		27100	--
27144.9383	--		27120	--
27164.95541	--		27140	--
27184.97251	--		27160	--
27204.98962	--		27180	--
27225.00672	--		27200	--
27245.02382	--		27220	--
27265.04093	--		27240	--
27285.05803	--		27260	--
27305.07514	--		27280	--
27325.09224	--		27300	--
27345.10935	--		27320	--
27365.12645	--		27340	--
27385.14356	--		27360	--
27405.16066	--		27380	--
27425.17776	--		27400	--
27445.19487	--		27420	--
27465.21197	--		27440	--
27485.22908	--		27460	--
27505.24618	--		27480	--
27525.26329	--		27500	--
27545.28039	--		27520	--
27565.2975	--		27540	--
27585.3146	--		27560	--
27605.3317	--		27580	--
27625.34881	--		27600	--
27645.36591	--		27620	--
27665.38302	--		27640	--
27685.40012	--		27660	--
27705.41723	--		27680	--
27725.43433	--		27700	--
27745.45144	--		27720	--
27765.46854	--		27740	--
27785.48564	--		27760	--
27805.50275	--		27780	--
27825.51985	--		27800	--
27845.53696	--		27820	--
27865.55406	--		27840	--
27885.57117	--		27860	--
27905.58827	--		27880	--
27925.60538	--		27900	--
27945.62248	--		27920	--
27965.63958	--		27940	--
27985.65669	--		27960	--
28005.67379	--		27980	--
28025.6909	--		28000	--
28045.708	--		28020	--
28065.72511	--		28040	--
28085.74221	--		28060	--
28105.75932	--		28080	--
28125.77642	--		28100	--
28145.79352	--		28120	--
28165.81063	--		28140	--
28185.82773	--		28160	--
28205.84484	--		28180	--
28225.86194	--		28200	--
28245.87905	--		28220	--
28265.89615	--		28240	--
28285.91326	--		28260	--
28305.93036	--		28280	--
28325.94746	--		28300	--
28345.96457	--		28320	--
28365.98167	--		28340	--
28385.99878	--		28360	--
28406.01588	--		28380	--
28426.03299	--		28400	--
28446.05009	--		28420	--
28466.0672	--		28440	--
28486.0843	--		28460	--
28506.10141	--		28480	--
28526.11851	--		28500	--
28546.13561	--		28520	--
28566.15272	--		28540	--
28586.16982	--		28560	--
28606.18693	--		28580	--
28626.20403	--		28600	--
28646.22114	--		28620	--
28666.23824	--		28640	--
28686.25535	--		28660	--
28706.27245	--		28680	--
28726.28955	--		28700	--
28746.30666	--		28720	--
28766.32376	--		28740	--
28786.34087	--		28760	--
28806.35797	--		28780	--
28826.37508	--		28800	--
28846.39218	--		28820	--
28866.40929	--		28840	--
28886.42639	--		28860	--
28906.44349	--		28880	--
28926.4606	--		28900	--
28946.4777	--		28920	--
28966.49481	--		28940	--
28986.51191	--		28960	--
29006.52902	--		28980	--
29026.54612	--		29000	--
29046.56323	--		29020	--
29066.58033	--		29040	--
29086.59743	--		29060	--
29106.61454	--		29080	--
29126.63164	--		29100	--
29146.64875	--		29120	--
29166.66585	--		29140	--
29186.68296	--		29160	--
29206.70006	--		29180	--
29226.71717	--		29200	--
29246.73427	--		29220	--
29266.75137	--		29240	--
29286.76848	--		29260	--
29306.78558	--		29280	--
29326.80269	--		29300	--
29346.81979	--		29320	--
29366.8369	--		29340	--
29386.854	--		29360	--
29406.87111	--		29380	--
29426.88821	--		29400	--
29446.90531	--		29420	--
29466.92242	--		29440	--
29486.93952	--		29460	--
29506.95663	--		29480	--
29526.97373	--		29500	--
29546.99084	--		29520	--
29567.00794	--		29540	--
29587.02505	--		29560	--
29607.04215	--		29580	--
29627.05925	--		29600	--
29647.07636	--		29620	--
29667.09346	--		29640	--
29687.11057	--		29660	--
29707.12767	--		29680	--
29727.14478	--		29700	--
29747.16188	--		29720	--
29767.17899	--		29740	--
29787.19609	--		29760	--
29807.21319	--		29780	--
29827.2303	--		29800	--
29847.2474	--		29820	--
29867.26451	--		29840	--
29887.28161	--		29860	--
29907.29872	--		29880	--
29927.31582	--		29900	--
29947.33293	--		29920	--
29967.35003	--		29940	--
29987.36714	--		29960	--
30007.38424	--		29980	--
30027.40134	--		30000	--
30047.41845	--		30020	--
30067.43555	--		30040	--
30087.45266	--		30060	--
30107.46976	--		30080	--
30127.48687	--		30100	--
30147.50397	--		30120	--
30167.52108	--		30140	--
30187.53818	--		30160	--
30207.55528	--		30180	--
30227.57239	--		30200	--
30247.58949	--		30220	--
30267.6066	--		30240	--
30287.6237	--		30260	--
30307.64081	--		30280	--
30327.65791	--		30300	--
30347.67502	--		30320	--
30367.69212	--		30340	--
30387.70922	--		30360	--
30407.72633	--		30380	--
30427.74343	--		30400	--
30447.76054	--		30420	--
30467.77764	--		30440	--
30487.79475	--		30460	--
30507.81185	--		30480	--
30527.82896	--		30500	--
30547.84606	--		30520	--
30567.86316	--		30540	--
30587.88027	--		30560	--
30607.89737	--		30580	--
30627.91448	--		30600	--
30647.93158	--		30620	--
30667.94869	--		30640	--
30687.96579	--		30660	--
30707.9829	--		30680	--
30728	--		30700	--
