# Supplementary material for: Highly efficient exciton-exciton annihilation in single conjugated polymer chains
Source: Nat Commun. 2026 Jan 6;17:731. doi: 10.1038/s41467-025-67422-z (PMC12820388; doi:10.1038/s41467-025-67422-z)
Supplement: Supplementary file 3 — Source data [file 41467_2025_67422_MOESM3_ESM.zip › SI/FigS2/C1-Timetrace.txt]

Time (s) C1 PL Intensity (counts per 30 ms)
0	14
0.03	16
0.06	15
0.09	12
0.12	8
0.15	16
0.18	16
0.21	21
0.24	7
0.27	12
0.3	11
0.33	17
0.36	10
0.39	13
0.42	7
0.45	7
0.48	7
0.51	7
0.54	14
0.57	10
0.6	12
0.63	9
0.66	10
0.69	9
0.72	6
0.75	14
0.78	5
0.81	6
0.84	7
0.87	9
0.9	12
0.93	11
0.96	12
0.99	13
1.02	10
1.05	6
1.08	13
1.11	6
1.14	8
1.17	10
1.2	9
1.23	7
1.26	7
1.29	11
1.32	12
1.35	8
1.38	7
1.41	8
1.44	10
1.47	11
1.5	15
1.53	14
1.56	9
1.59	13
1.62	8
1.65	14
1.68	18
1.71	10
1.74	19
1.77	6
1.8	17
1.83	11
1.86	15
1.89	17
1.92	17
1.95	16
1.98	12
2.01	14
2.04	14
2.07	17
2.1	25
2.13	35
2.16	24
2.19	11
2.22	16
2.25	9
2.28	19
2.31	27
2.34	16
2.37	10
2.4	5
2.43	15
2.46	6
2.49	13
2.52	9
2.55	15
2.58	12
2.61	13
2.64	22
2.67	26
2.7	54
2.73	51
2.76	56
2.79	84
2.82	75
2.85	107
2.88	86
2.91	93
2.94	75
2.97	58
3	36
3.03	53
3.06	81
3.09	88
3.12	103
3.15	89
3.18	82
3.21	93
3.24	81
3.27	32
3.3	29
3.33	39
3.36	35
3.39	56
3.42	85
3.45	98
3.48	101
3.51	138
3.54	106
3.57	84
3.6	72
3.63	69
3.66	82
3.69	92
3.72	75
3.75	75
3.78	86
3.81	95
3.84	103
3.87	100
3.9	60
3.93	65
3.96	94
3.99	59
4.02	101
4.05	76
4.08	69
4.11	109
4.14	89
4.17	205
4.2	183
4.23	238
4.26	258
4.29	200
4.32	151
4.35	142
4.38	128
4.41	208
4.44	148
4.47	162
4.5	154
4.53	200
4.56	202
4.59	103
4.62	106
4.65	146
4.68	112
4.71	83
4.74	33
4.77	59
4.8	109
4.83	123
4.86	168
4.89	158
4.92	136
4.95	145
4.98	113
5.01	97
5.04	97
5.07	90
5.1	84
5.13	77
5.16	58
5.19	79
5.22	102
5.25	80
5.28	76
5.31	69
5.34	87
5.37	82
5.4	75
5.43	106
5.46	171
5.49	80
5.52	46
5.55	63
5.58	160
5.61	134
5.64	146
5.67	157
5.7	183
5.73	109
5.76	97
5.79	110
5.82	81
5.85	120
5.88	129
5.91	153
5.94	181
5.97	145
6	218
6.03	145
6.06	132
6.09	158
6.12	159
6.15	232
6.18	164
6.21	118
6.24	100
6.27	108
6.3	105
6.33	68
6.36	39
6.39	94
6.42	171
6.45	138
6.48	78
6.51	113
6.54	191
6.57	139
6.6	205
6.63	135
6.66	115
6.69	140
6.72	107
6.75	78
6.78	126
6.81	148
6.84	133
6.87	139
6.9	196
6.93	209
6.96	162
6.99	171
7.02	218
7.05	210
7.08	82
7.11	124
7.14	177
7.17	160
7.2	131
7.23	159
7.26	213
7.29	168
7.32	150
7.35	169
7.38	175
7.41	186
7.44	175
7.47	186
7.5	188
7.53	206
7.56	104
7.59	207
7.62	142
7.65	164
7.68	142
7.71	189
7.74	182
7.77	139
7.8	187
7.83	224
7.86	173
7.89	154
7.92	118
7.95	107
7.98	97
8.01	90
8.04	109
8.07	143
8.1	108
8.13	155
8.16	160
8.19	123
8.22	125
8.25	139
8.28	103
8.31	111
8.34	139
8.37	133
8.4	142
8.43	134
8.46	105
8.49	152
8.52	398
8.55	388
8.58	157
8.61	61
8.64	82
8.67	82
8.7	91
8.73	116
8.76	402
8.79	184
8.82	129
8.85	105
8.88	112
8.91	100
8.94	122
8.97	94
9	160
9.03	116
9.06	193
9.09	85
9.12	66
9.15	59
9.18	88
9.21	50
9.24	20
9.27	19
9.3	20
9.33	31
9.36	29
9.39	26
9.42	36
9.45	37
9.48	33
9.51	28
9.54	25
9.57	29
9.6	28
9.63	36
9.66	31
9.69	42
9.72	65
9.75	46
9.78	65
9.81	42
9.84	29
9.87	34
9.9	26
9.93	23
9.96	26
9.99	29
10.02	15
10.05	36
10.08	29
10.11	29
10.14	43
10.17	31
10.2	38
10.23	24
10.26	51
10.29	58
10.32	37
10.35	42
10.38	45
10.41	32
10.44	40
10.47	62
10.5	40
10.53	42
10.56	26
10.59	32
10.62	25
10.65	26
10.68	32
10.71	32
10.74	12
10.77	19
10.8	27
10.83	37
10.86	32
10.89	26
10.92	37
10.95	46
10.98	25
11.01	23
11.04	23
11.07	21
11.1	15
11.13	13
11.16	21
11.19	25
11.22	36
11.25	27
11.28	38
11.31	49
11.34	23
11.37	16
11.4	31
11.43	14
11.46	21
11.49	11
11.52	24
11.55	12
11.58	23
11.61	18
11.64	17
11.67	20
11.7	28
11.73	32
11.76	37
11.79	26
11.82	27
11.85	18
11.88	27
11.91	18
11.94	12
11.97	36
12	36
12.03	15
12.06	20
12.09	26
12.12	23
12.15	30
12.18	19
12.21	14
12.24	23
12.27	22
12.3	12
12.33	9
12.36	12
12.39	24
12.42	14
12.45	20
12.48	18
12.51	13
12.54	17
12.57	24
12.6	26
12.63	24
12.66	17
12.69	16
12.72	16
12.75	17
12.78	18
12.81	18
12.84	17
12.87	16
12.9	16
12.93	18
12.96	15
12.99	10
13.02	9
13.05	10
13.08	10
13.11	9
13.14	40
13.17	12
13.2	18
13.23	16
13.26	14
13.29	13
13.32	15
13.35	10
13.38	18
13.41	16
13.44	16
13.47	21
13.5	19
13.53	17
13.56	32
13.59	16
13.62	18
13.65	20
13.68	25
13.71	24
13.74	36
13.77	12
13.8	20
13.83	17
13.86	16
13.89	21
13.92	22
13.95	14
13.98	25
14.01	16
14.04	18
14.07	26
14.1	38
14.13	21
14.16	14
14.19	24
14.22	21
14.25	10
14.28	27
14.31	16
14.34	55
14.37	262
14.4	175
14.43	77
14.46	50
14.49	95
14.52	107
14.55	80
14.58	134
14.61	221
14.64	142
14.67	28
14.7	40
14.73	36
14.76	17
14.79	49
14.82	39
14.85	38
14.88	25
14.91	21
14.94	29
14.97	198
15	245
15.03	211
15.06	315
15.09	325
15.12	26
15.15	72
15.18	401
15.21	379
15.24	343
15.27	341
15.3	406
15.33	350
15.36	365
15.39	398
15.42	390
15.45	372
15.48	363
15.51	331
15.54	339
15.57	388
15.6	355
15.63	432
15.66	357
15.69	383
15.72	362
15.75	368
15.78	265
15.81	351
15.84	295
15.87	353
15.9	326
15.93	337
15.96	291
15.99	326
16.02	302
16.05	344
16.08	342
16.11	309
16.14	400
16.17	338
16.2	49
16.23	46
16.26	199
16.29	284
16.32	309
16.35	313
16.38	316
16.41	377
16.44	348
16.47	307
16.5	307
16.53	364
16.56	354
16.59	290
16.62	348
16.65	401
16.68	335
16.71	389
16.74	361
16.77	379
16.8	254
16.83	311
16.86	264
16.89	278
16.92	270
16.95	268
16.98	242
17.01	280
17.04	258
17.07	274
17.1	311
17.13	315
17.16	364
17.19	356
17.22	319
17.25	309
17.28	352
17.31	318
17.34	421
17.37	288
17.4	266
17.43	318
17.46	307
17.49	300
17.52	115
17.55	31
17.58	38
17.61	38
17.64	37
17.67	228
17.7	335
17.73	315
17.76	318
17.79	330
17.82	328
17.85	344
17.88	283
17.91	271
17.94	326
17.97	305
18	329
18.03	355
18.06	298
18.09	421
18.12	381
18.15	337
18.18	301
18.21	175
18.24	351
18.27	446
18.3	435
18.33	448
18.36	443
18.39	369
18.42	174
18.45	332
18.48	309
18.51	294
18.54	250
18.57	365
18.6	402
18.63	415
18.66	399
18.69	410
18.72	321
18.75	348
18.78	382
18.81	411
18.84	427
18.87	455
18.9	356
18.93	380
18.96	357
18.99	333
19.02	293
19.05	343
19.08	291
19.11	325
19.14	308
19.17	306
19.2	302
19.23	324
19.26	325
19.29	325
19.32	293
19.35	301
19.38	346
19.41	363
19.44	385
19.47	384
19.5	340
19.53	304
19.56	316
19.59	322
19.62	311
19.65	332
19.68	373
19.71	307
19.74	116
19.77	220
19.8	319
19.83	330
19.86	386
19.89	383
19.92	345
19.95	332
19.98	298
20.01	256
20.04	309
20.07	315
20.1	296
20.13	273
20.16	347
20.19	337
20.22	324
20.25	280
20.28	321
20.31	278
20.34	279
20.37	257
20.4	296
20.43	329
20.46	168
20.49	162
20.52	228
20.55	172
20.58	177
20.61	148
20.64	162
20.67	129
20.7	195
20.73	118
20.76	102
20.79	107
20.82	151
20.85	182
20.88	143
20.91	191
20.94	141
20.97	100
21	128
21.03	116
21.06	131
21.09	99
21.12	113
21.15	145
21.18	126
21.21	150
21.24	89
21.27	111
21.3	115
21.33	81
21.36	97
21.39	151
21.42	115
21.45	144
21.48	172
21.51	153
21.54	177
21.57	149
21.6	58
21.63	76
21.66	97
21.69	146
21.72	102
21.75	79
21.78	76
21.81	76
21.84	94
21.87	139
21.9	78
21.93	52
21.96	57
21.99	63
22.02	51
22.05	43
22.08	47
22.11	39
22.14	37
22.17	47
22.2	52
22.23	60
22.26	63
22.29	48
22.32	46
22.35	54
22.38	34
22.41	21
22.44	52
22.47	42
22.5	46
22.53	69
22.56	143
22.59	67
22.62	39
22.65	88
22.68	143
22.71	171
22.74	214
22.77	175
22.8	176
22.83	252
22.86	252
22.89	135
22.92	117
22.95	212
22.98	240
23.01	248
23.04	164
23.07	171
23.1	223
23.13	311
23.16	93
23.19	146
23.22	92
23.25	97
23.28	74
23.31	83
23.34	136
23.37	145
23.4	175
23.43	138
23.46	132
23.49	90
23.52	24
23.55	20
23.58	42
23.61	27
23.64	45
23.67	35
23.7	45
23.73	81
23.76	57
23.79	67
23.82	82
23.85	79
23.88	90
23.91	39
23.94	189
23.97	75
24	85
24.03	66
24.06	60
24.09	48
24.12	114
24.15	100
24.18	77
24.21	67
24.24	75
24.27	91
24.3	195
24.33	181
24.36	138
24.39	97
24.42	129
24.45	144
24.48	180
24.51	271
24.54	239
24.57	175
24.6	181
24.63	143
24.66	134
24.69	180
24.72	189
24.75	188
24.78	171
24.81	216
24.84	226
24.87	203
24.9	187
24.93	167
24.96	217
24.99	272
25.02	278
25.05	308
25.08	313
25.11	267
25.14	261
25.17	329
25.2	349
25.23	333
25.26	368
25.29	438
25.32	400
25.35	327
25.38	336
25.41	378
25.44	396
25.47	354
25.5	368
25.53	82
25.56	90
25.59	75
25.62	102
25.65	112
25.68	126
25.71	127
25.74	100
25.77	119
25.8	82
25.83	59
25.86	66
25.89	50
25.92	36
25.95	54
25.98	75
26.01	68
26.04	65
26.07	100
26.1	88
26.13	86
26.16	73
26.19	85
26.22	132
26.25	89
26.28	62
26.31	102
26.34	106
26.37	99
26.4	93
26.43	67
26.46	63
26.49	54
26.52	67
26.55	71
26.58	78
26.61	67
26.64	69
26.67	65
26.7	97
26.73	96
26.76	119
26.79	83
26.82	95
26.85	120
26.88	176
26.91	188
26.94	205
26.97	130
27	236
27.03	288
27.06	258
27.09	156
27.12	128
27.15	163
27.18	152
27.21	132
27.24	145
27.27	58
27.3	56
27.33	41
27.36	84
27.39	73
27.42	75
27.45	67
27.48	74
27.51	40
27.54	46
27.57	72
27.6	63
27.63	34
27.66	72
27.69	96
27.72	133
27.75	55
27.78	84
27.81	91
27.84	91
27.87	70
27.9	36
27.93	80
27.96	60
27.99	55
28.02	47
28.05	61
28.08	55
28.11	86
28.14	73
28.17	81
28.2	123
28.23	100
28.26	87
28.29	106
28.32	153
28.35	113
28.38	88
28.41	74
28.44	98
28.47	110
28.5	88
28.53	97
28.56	90
28.59	106
28.62	91
28.65	100
28.68	75
28.71	88
28.74	76
28.77	86
28.8	91
28.83	112
28.86	95
28.89	89
28.92	93
28.95	69
28.98	88
29.01	107
29.04	86
29.07	73
29.1	68
29.13	87
29.16	58
29.19	77
29.22	75
29.25	73
29.28	102
29.31	84
29.34	66
29.37	55
29.4	49
29.43	78
29.46	101
29.49	55
29.52	63
29.55	88
29.58	71
29.61	103
29.64	59
29.67	46
29.7	64
29.73	81
29.76	81
29.79	50
29.82	60
29.85	62
29.88	59
29.91	40
29.94	44
29.97	50
