# Supplementary material for: Highly efficient exciton-exciton annihilation in single conjugated polymer chains
Source: Nat Commun. 2026 Jan 6;17:731. doi: 10.1038/s41467-025-67422-z (PMC12820388; doi:10.1038/s41467-025-67422-z)
Supplement: Supplementary file 3 — Source data [file 41467_2025_67422_MOESM3_ESM.zip › SI/FigS2/C2-Timetrace.txt]

Time (s) C2 PL Intensity (per 30 ms)
0	18
0.03	13
0.06	15
0.09	12
0.12	18
0.15	12
0.18	11
0.21	12
0.24	14
0.27	14
0.3	6
0.33	18
0.36	10
0.39	14
0.42	7
0.45	11
0.48	11
0.51	10
0.54	14
0.57	8
0.6	9
0.63	15
0.66	9
0.69	9
0.72	17
0.75	11
0.78	14
0.81	11
0.84	6
0.87	14
0.9	18
0.93	8
0.96	13
0.99	16
1.02	5
1.05	4
1.08	10
1.11	9
1.14	8
1.17	12
1.2	9
1.23	13
1.26	2
1.29	15
1.32	17
1.35	7
1.38	9
1.41	15
1.44	7
1.47	12
1.5	14
1.53	12
1.56	9
1.59	11
1.62	15
1.65	14
1.68	11
1.71	5
1.74	9
1.77	10
1.8	12
1.83	15
1.86	9
1.89	14
1.92	15
1.95	28
1.98	22
2.01	20
2.04	16
2.07	23
2.1	25
2.13	19
2.16	24
2.19	21
2.22	19
2.25	13
2.28	18
2.31	16
2.34	17
2.37	17
2.4	11
2.43	10
2.46	6
2.49	18
2.52	11
2.55	16
2.58	19
2.61	13
2.64	20
2.67	35
2.7	57
2.73	73
2.76	54
2.79	94
2.82	96
2.85	89
2.88	121
2.91	119
2.94	75
2.97	79
3	56
3.03	51
3.06	94
3.09	83
3.12	124
3.15	112
3.18	97
3.21	92
3.24	61
3.27	46
3.3	36
3.33	28
3.36	25
3.39	67
3.42	80
3.45	105
3.48	108
3.51	126
3.54	96
3.57	84
3.6	97
3.63	81
3.66	79
3.69	94
3.72	77
3.75	90
3.78	97
3.81	85
3.84	107
3.87	85
3.9	94
3.93	49
3.96	83
3.99	67
4.02	92
4.05	84
4.08	93
4.11	95
4.14	117
4.17	182
4.2	197
4.23	225
4.26	279
4.29	236
4.32	137
4.35	165
4.38	118
4.41	188
4.44	174
4.47	171
4.5	145
4.53	212
4.56	236
4.59	135
4.62	107
4.65	140
4.68	126
4.71	102
4.74	38
4.77	57
4.8	108
4.83	139
4.86	184
4.89	153
4.92	157
4.95	158
4.98	109
5.01	115
5.04	96
5.07	91
5.1	78
5.13	60
5.16	63
5.19	73
5.22	110
5.25	67
5.28	65
5.31	71
5.34	80
5.37	65
5.4	77
5.43	102
5.46	175
5.49	78
5.52	39
5.55	61
5.58	161
5.61	123
5.64	125
5.67	143
5.7	184
5.73	102
5.76	110
5.79	97
5.82	87
5.85	124
5.88	142
5.91	161
5.94	160
5.97	149
6	183
6.03	134
6.06	116
6.09	165
6.12	135
6.15	260
6.18	145
6.21	113
6.24	132
6.27	100
6.3	127
6.33	81
6.36	61
6.39	93
6.42	169
6.45	137
6.48	66
6.51	123
6.54	185
6.57	181
6.6	195
6.63	133
6.66	124
6.69	113
6.72	97
6.75	95
6.78	118
6.81	117
6.84	163
6.87	140
6.9	210
6.93	203
6.96	197
6.99	170
7.02	220
7.05	181
7.08	83
7.11	110
7.14	152
7.17	180
7.2	130
7.23	158
7.26	207
7.29	176
7.32	143
7.35	196
7.38	176
7.41	198
7.44	188
7.47	198
7.5	178
7.53	184
7.56	80
7.59	191
7.62	136
7.65	163
7.68	172
7.71	181
7.74	195
7.77	128
7.8	189
7.83	223
7.86	192
7.89	136
7.92	122
7.95	134
7.98	111
8.01	97
8.04	94
8.07	111
8.1	147
8.13	151
8.16	178
8.19	116
8.22	140
8.25	109
8.28	110
8.31	124
8.34	125
8.37	125
8.4	161
8.43	145
8.46	94
8.49	150
8.52	423
8.55	339
8.58	159
8.61	98
8.64	103
8.67	82
8.7	110
8.73	122
8.76	478
8.79	167
8.82	144
8.85	84
8.88	86
8.91	86
8.94	103
8.97	103
9	137
9.03	153
9.06	190
9.09	95
9.12	96
9.15	68
9.18	90
9.21	75
9.24	16
9.27	18
9.3	12
9.33	33
9.36	31
9.39	18
9.42	31
9.45	27
9.48	33
9.51	26
9.54	31
9.57	30
9.6	42
9.63	42
9.66	55
9.69	39
9.72	53
9.75	39
9.78	48
9.81	38
9.84	29
9.87	42
9.9	27
9.93	33
9.96	30
9.99	37
10.02	32
10.05	34
10.08	33
10.11	32
10.14	30
10.17	30
10.2	29
10.23	30
10.26	35
10.29	43
10.32	42
10.35	36
10.38	28
10.41	45
10.44	42
10.47	66
10.5	38
10.53	43
10.56	37
10.59	38
10.62	22
10.65	33
10.68	47
10.71	30
10.74	22
10.77	19
10.8	17
10.83	24
10.86	26
10.89	41
10.92	27
10.95	46
10.98	29
11.01	30
11.04	19
11.07	28
11.1	9
11.13	18
11.16	17
11.19	30
11.22	29
11.25	33
11.28	40
11.31	37
11.34	31
11.37	28
11.4	31
11.43	14
11.46	11
11.49	20
11.52	13
11.55	12
11.58	15
11.61	23
11.64	14
11.67	19
11.7	32
11.73	21
11.76	29
11.79	26
11.82	36
11.85	17
11.88	28
11.91	9
11.94	20
11.97	33
12	24
12.03	17
12.06	20
12.09	16
12.12	12
12.15	27
12.18	19
12.21	25
12.24	16
12.27	22
12.3	18
12.33	18
12.36	20
12.39	28
12.42	24
12.45	15
12.48	15
12.51	18
12.54	10
12.57	14
12.6	28
12.63	25
12.66	19
12.69	22
12.72	15
12.75	22
12.78	16
12.81	15
12.84	13
12.87	12
12.9	14
12.93	21
12.96	21
12.99	9
13.02	8
13.05	9
13.08	8
13.11	15
13.14	28
13.17	27
13.2	15
13.23	12
13.26	12
13.29	14
13.32	17
13.35	11
13.38	23
13.41	16
13.44	15
13.47	8
13.5	20
13.53	12
13.56	39
13.59	21
13.62	29
13.65	24
13.68	18
13.71	17
13.74	29
13.77	21
13.8	31
13.83	17
13.86	17
13.89	24
13.92	14
13.95	27
13.98	24
14.01	20
14.04	16
14.07	18
14.1	39
14.13	20
14.16	13
14.19	21
14.22	13
14.25	17
14.28	13
14.31	20
14.34	59
14.37	302
14.4	161
14.43	85
14.46	37
14.49	113
14.52	116
14.55	86
14.58	138
14.61	207
14.64	159
14.67	37
14.7	36
14.73	40
14.76	14
14.79	53
14.82	45
14.85	55
14.88	32
14.91	23
14.94	17
14.97	200
15	251
15.03	191
15.06	299
15.09	326
15.12	37
15.15	65
15.18	353
15.21	390
15.24	375
15.27	327
15.3	365
15.33	302
15.36	379
15.39	396
15.42	392
15.45	395
15.48	366
15.51	351
15.54	404
15.57	433
15.6	371
15.63	410
15.66	363
15.69	384
15.72	368
15.75	372
15.78	318
15.81	386
15.84	309
15.87	330
15.9	402
15.93	360
15.96	322
15.99	344
16.02	342
16.05	370
16.08	345
16.11	300
16.14	356
16.17	345
16.2	62
16.23	52
16.26	197
16.29	327
16.32	354
16.35	318
16.38	326
16.41	382
16.44	326
16.47	363
16.5	322
16.53	371
16.56	345
16.59	285
16.62	367
16.65	387
16.68	332
16.71	424
16.74	349
16.77	351
16.8	284
16.83	270
16.86	254
16.89	272
16.92	276
16.95	264
16.98	251
17.01	265
17.04	253
17.07	283
17.1	297
17.13	354
17.16	357
17.19	360
17.22	309
17.25	319
17.28	317
17.31	326
17.34	382
17.37	299
17.4	264
17.43	316
17.46	309
17.49	331
17.52	121
17.55	33
17.58	41
17.61	41
17.64	26
17.67	244
17.7	335
17.73	362
17.76	301
17.79	362
17.82	322
17.85	304
17.88	297
17.91	296
17.94	330
17.97	278
18	359
18.03	358
18.06	323
18.09	348
18.12	386
18.15	375
18.18	343
18.21	151
18.24	342
18.27	407
18.3	412
18.33	515
18.36	410
18.39	389
18.42	197
18.45	347
18.48	322
18.51	340
18.54	308
18.57	347
18.6	425
18.63	446
18.66	421
18.69	442
18.72	371
18.75	386
18.78	388
18.81	429
18.84	422
18.87	431
18.9	357
18.93	401
18.96	399
18.99	374
19.02	305
19.05	328
19.08	346
19.11	316
19.14	292
19.17	325
19.2	313
19.23	324
19.26	375
19.29	361
19.32	276
19.35	318
19.38	325
19.41	336
19.44	402
19.47	386
19.5	377
19.53	288
19.56	314
19.59	356
19.62	400
19.65	361
19.68	383
19.71	328
19.74	135
19.77	239
19.8	319
19.83	354
19.86	387
19.89	362
19.92	331
19.95	323
19.98	263
20.01	288
20.04	303
20.07	330
20.1	336
20.13	317
20.16	385
20.19	293
20.22	346
20.25	359
20.28	293
20.31	275
20.34	288
20.37	251
20.4	293
20.43	328
20.46	171
20.49	201
20.52	236
20.55	181
20.58	159
20.61	147
20.64	150
20.67	137
20.7	195
20.73	118
20.76	94
20.79	149
20.82	168
20.85	165
20.88	142
20.91	149
20.94	136
20.97	125
21	140
21.03	152
21.06	127
21.09	100
21.12	109
21.15	152
21.18	128
21.21	131
21.24	98
21.27	124
21.3	147
21.33	113
21.36	108
21.39	150
21.42	144
21.45	145
21.48	156
21.51	173
21.54	194
21.57	171
21.6	75
21.63	77
21.66	111
21.69	121
21.72	102
21.75	102
21.78	66
21.81	67
21.84	79
21.87	117
21.9	68
21.93	67
21.96	70
21.99	56
22.02	44
22.05	42
22.08	51
22.11	42
22.14	43
22.17	45
22.2	54
22.23	42
22.26	54
22.29	37
22.32	46
22.35	50
22.38	34
22.41	26
22.44	54
22.47	40
22.5	48
22.53	64
22.56	141
22.59	91
22.62	37
22.65	89
22.68	166
22.71	176
22.74	181
22.77	193
22.8	178
22.83	214
22.86	255
22.89	120
22.92	116
22.95	247
22.98	227
23.01	199
23.04	170
23.07	193
23.1	247
23.13	315
23.16	77
23.19	140
23.22	110
23.25	94
23.28	87
23.31	86
23.34	152
23.37	117
23.4	188
23.43	135
23.46	150
23.49	97
23.52	19
23.55	25
23.58	28
23.61	36
23.64	48
23.67	35
23.7	50
23.73	66
23.76	65
23.79	92
23.82	91
23.85	92
23.88	83
23.91	51
23.94	216
23.97	88
24	84
24.03	68
24.06	67
24.09	50
24.12	101
24.15	92
24.18	71
24.21	71
24.24	62
24.27	97
24.3	229
24.33	184
24.36	150
24.39	111
24.42	148
24.45	152
24.48	171
24.51	305
24.54	246
24.57	169
24.6	159
24.63	151
24.66	182
24.69	184
24.72	230
24.75	227
24.78	189
24.81	223
24.84	213
24.87	192
24.9	204
24.93	179
24.96	213
24.99	264
25.02	305
25.05	343
25.08	352
25.11	283
25.14	257
25.17	305
25.2	307
25.23	323
25.26	355
25.29	416
25.32	386
25.35	339
25.38	348
25.41	427
25.44	374
25.47	387
25.5	367
25.53	91
25.56	87
25.59	87
25.62	91
25.65	95
25.68	130
25.71	107
25.74	101
25.77	132
25.8	62
25.83	49
25.86	65
25.89	51
25.92	58
25.95	63
25.98	79
26.01	82
26.04	70
26.07	100
26.1	95
26.13	115
26.16	71
26.19	94
26.22	124
26.25	102
26.28	74
26.31	87
26.34	99
26.37	75
26.4	89
26.43	84
26.46	57
26.49	59
26.52	81
26.55	63
26.58	64
26.61	79
26.64	77
26.67	61
26.7	71
26.73	102
26.76	118
26.79	82
26.82	103
26.85	120
26.88	165
26.91	197
26.94	178
26.97	137
27	269
27.03	296
27.06	278
27.09	144
27.12	124
27.15	139
27.18	138
27.21	133
27.24	136
27.27	72
27.3	59
27.33	41
27.36	100
27.39	85
27.42	61
27.45	54
27.48	66
27.51	44
27.54	49
27.57	82
27.6	68
27.63	45
27.66	39
27.69	90
27.72	141
27.75	55
27.78	94
27.81	91
27.84	74
27.87	69
27.9	29
27.93	93
27.96	76
27.99	41
28.02	50
28.05	50
28.08	52
28.11	63
28.14	70
28.17	93
28.2	138
28.23	109
28.26	103
28.29	112
28.32	124
28.35	102
28.38	101
28.41	84
28.44	97
28.47	116
28.5	85
28.53	125
28.56	98
28.59	106
28.62	99
28.65	95
28.68	98
28.71	95
28.74	78
28.77	107
28.8	83
28.83	113
28.86	101
28.89	94
28.92	95
28.95	86
28.98	73
29.01	113
29.04	75
29.07	64
29.1	67
29.13	95
29.16	47
29.19	105
29.22	82
29.25	92
29.28	79
29.31	72
29.34	58
29.37	66
29.4	56
29.43	89
29.46	125
29.49	66
29.52	71
29.55	97
29.58	88
29.61	106
29.64	45
29.67	61
29.7	74
29.73	78
29.76	88
29.79	40
29.82	62
29.85	58
29.88	46
29.91	50
29.94	69
29.97	45
