# Supplementary material for: Highly efficient exciton-exciton annihilation in single conjugated polymer chains
Source: Nat Commun. 2026 Jan 6;17:731. doi: 10.1038/s41467-025-67422-z (PMC12820388; doi:10.1038/s41467-025-67422-z)
Supplement: Supplementary file 3 — Source data [file 41467_2025_67422_MOESM3_ESM.zip › SI/FigS2/SumSignal-Timetrace.txt]

Time (s) Sum Signal PL Intensity (per 30 ms)
0	32
0.03	29
0.06	30
0.09	24
0.12	26
0.15	28
0.18	27
0.21	33
0.24	21
0.27	26
0.3	17
0.33	35
0.36	20
0.39	27
0.42	14
0.45	18
0.48	18
0.51	17
0.54	28
0.57	18
0.6	21
0.63	24
0.66	19
0.69	18
0.72	23
0.75	25
0.78	19
0.81	17
0.84	13
0.87	23
0.9	30
0.93	19
0.96	25
0.99	29
1.02	15
1.05	10
1.08	23
1.11	15
1.14	16
1.17	22
1.2	18
1.23	20
1.26	9
1.29	26
1.32	29
1.35	15
1.38	16
1.41	23
1.44	17
1.47	23
1.5	29
1.53	26
1.56	18
1.59	24
1.62	23
1.65	28
1.68	29
1.71	15
1.74	28
1.77	16
1.8	29
1.83	26
1.86	24
1.89	31
1.92	32
1.95	44
1.98	34
2.01	34
2.04	30
2.07	40
2.1	50
2.13	54
2.16	48
2.19	32
2.22	35
2.25	22
2.28	37
2.31	43
2.34	33
2.37	27
2.4	16
2.43	25
2.46	12
2.49	31
2.52	20
2.55	31
2.58	31
2.61	26
2.64	42
2.67	61
2.7	111
2.73	124
2.76	110
2.79	178
2.82	171
2.85	196
2.88	207
2.91	212
2.94	150
2.97	137
3	92
3.03	104
3.06	175
3.09	171
3.12	227
3.15	201
3.18	179
3.21	185
3.24	142
3.27	78
3.3	65
3.33	67
3.36	60
3.39	123
3.42	165
3.45	203
3.48	209
3.51	264
3.54	202
3.57	168
3.6	169
3.63	150
3.66	161
3.69	186
3.72	152
3.75	165
3.78	183
3.81	180
3.84	210
3.87	185
3.9	154
3.93	114
3.96	177
3.99	126
4.02	193
4.05	160
4.08	162
4.11	204
4.14	206
4.17	387
4.2	380
4.23	463
4.26	537
4.29	436
4.32	288
4.35	307
4.38	246
4.41	396
4.44	322
4.47	333
4.5	299
4.53	412
4.56	438
4.59	238
4.62	213
4.65	286
4.68	238
4.71	185
4.74	71
4.77	116
4.8	217
4.83	262
4.86	352
4.89	311
4.92	293
4.95	303
4.98	222
5.01	212
5.04	193
5.07	181
5.1	162
5.13	137
5.16	121
5.19	152
5.22	212
5.25	147
5.28	141
5.31	140
5.34	167
5.37	147
5.4	152
5.43	208
5.46	346
5.49	158
5.52	85
5.55	124
5.58	321
5.61	257
5.64	271
5.67	300
5.7	367
5.73	211
5.76	207
5.79	207
5.82	168
5.85	244
5.88	271
5.91	314
5.94	341
5.97	294
6	401
6.03	279
6.06	248
6.09	323
6.12	294
6.15	492
6.18	309
6.21	231
6.24	232
6.27	208
6.3	232
6.33	149
6.36	100
6.39	187
6.42	340
6.45	275
6.48	144
6.51	236
6.54	376
6.57	320
6.6	400
6.63	268
6.66	239
6.69	253
6.72	204
6.75	173
6.78	244
6.81	265
6.84	296
6.87	279
6.9	406
6.93	412
6.96	359
6.99	341
7.02	438
7.05	391
7.08	165
7.11	234
7.14	329
7.17	340
7.2	261
7.23	317
7.26	420
7.29	344
7.32	293
7.35	365
7.38	351
7.41	384
7.44	363
7.47	384
7.5	366
7.53	390
7.56	184
7.59	398
7.62	278
7.65	327
7.68	314
7.71	370
7.74	377
7.77	267
7.8	376
7.83	447
7.86	365
7.89	290
7.92	240
7.95	241
7.98	208
8.01	187
8.04	203
8.07	254
8.1	255
8.13	306
8.16	338
8.19	239
8.22	265
8.25	248
8.28	213
8.31	235
8.34	264
8.37	258
8.4	303
8.43	279
8.46	199
8.49	302
8.52	821
8.55	727
8.58	316
8.61	159
8.64	185
8.67	164
8.7	201
8.73	238
8.76	880
8.79	351
8.82	273
8.85	189
8.88	198
8.91	186
8.94	225
8.97	197
9	297
9.03	269
9.06	383
9.09	180
9.12	162
9.15	127
9.18	178
9.21	125
9.24	36
9.27	37
9.3	32
9.33	64
9.36	60
9.39	44
9.42	67
9.45	64
9.48	66
9.51	54
9.54	56
9.57	59
9.6	70
9.63	78
9.66	86
9.69	81
9.72	118
9.75	85
9.78	113
9.81	80
9.84	58
9.87	76
9.9	53
9.93	56
9.96	56
9.99	66
10.02	47
10.05	70
10.08	62
10.11	61
10.14	73
10.17	61
10.2	67
10.23	54
10.26	86
10.29	101
10.32	79
10.35	78
10.38	73
10.41	77
10.44	82
10.47	128
10.5	78
10.53	85
10.56	63
10.59	70
10.62	47
10.65	59
10.68	79
10.71	62
10.74	34
10.77	38
10.8	44
10.83	61
10.86	58
10.89	67
10.92	64
10.95	92
10.98	54
11.01	53
11.04	42
11.07	49
11.1	24
11.13	31
11.16	38
11.19	55
11.22	65
11.25	60
11.28	78
11.31	86
11.34	54
11.37	44
11.4	62
11.43	28
11.46	32
11.49	31
11.52	37
11.55	24
11.58	38
11.61	41
11.64	31
11.67	39
11.7	60
11.73	53
11.76	66
11.79	52
11.82	63
11.85	35
11.88	55
11.91	27
11.94	32
11.97	69
12	60
12.03	32
12.06	40
12.09	42
12.12	35
12.15	57
12.18	38
12.21	39
12.24	39
12.27	44
12.3	30
12.33	27
12.36	32
12.39	52
12.42	38
12.45	35
12.48	33
12.51	31
12.54	27
12.57	38
12.6	54
12.63	49
12.66	36
12.69	38
12.72	31
12.75	39
12.78	34
12.81	33
12.84	30
12.87	28
12.9	30
12.93	39
12.96	36
12.99	19
13.02	17
13.05	19
13.08	18
13.11	24
13.14	68
13.17	39
13.2	33
13.23	28
13.26	26
13.29	27
13.32	32
13.35	21
13.38	41
13.41	32
13.44	31
13.47	29
13.5	39
13.53	29
13.56	71
13.59	37
13.62	47
13.65	44
13.68	43
13.71	41
13.74	65
13.77	33
13.8	51
13.83	34
13.86	33
13.89	45
13.92	36
13.95	41
13.98	49
14.01	36
14.04	34
14.07	44
14.1	77
14.13	41
14.16	27
14.19	45
14.22	34
14.25	27
14.28	40
14.31	36
14.34	114
14.37	564
14.4	336
14.43	162
14.46	87
14.49	208
14.52	223
14.55	166
14.58	272
14.61	428
14.64	301
14.67	65
14.7	76
14.73	76
14.76	31
14.79	102
14.82	84
14.85	93
14.88	57
14.91	44
14.94	46
14.97	398
15	496
15.03	402
15.06	614
15.09	651
15.12	63
15.15	137
15.18	754
15.21	769
15.24	718
15.27	668
15.3	771
15.33	652
15.36	744
15.39	794
15.42	782
15.45	767
15.48	729
15.51	682
15.54	743
15.57	821
15.6	726
15.63	842
15.66	720
15.69	767
15.72	730
15.75	740
15.78	583
15.81	737
15.84	604
15.87	683
15.9	728
15.93	697
15.96	613
15.99	670
16.02	644
16.05	714
16.08	687
16.11	609
16.14	756
16.17	683
16.2	111
16.23	98
16.26	396
16.29	611
16.32	663
16.35	631
16.38	642
16.41	759
16.44	674
16.47	670
16.5	629
16.53	735
16.56	699
16.59	575
16.62	715
16.65	788
16.68	667
16.71	813
16.74	710
16.77	730
16.8	538
16.83	581
16.86	518
16.89	550
16.92	546
16.95	532
16.98	493
17.01	545
17.04	511
17.07	557
17.1	608
17.13	669
17.16	721
17.19	716
17.22	628
17.25	628
17.28	669
17.31	644
17.34	803
17.37	587
17.4	530
17.43	634
17.46	616
17.49	631
17.52	236
17.55	64
17.58	79
17.61	79
17.64	63
17.67	472
17.7	670
17.73	677
17.76	619
17.79	692
17.82	650
17.85	648
17.88	580
17.91	567
17.94	656
17.97	583
18	688
18.03	713
18.06	621
18.09	769
18.12	767
18.15	712
18.18	644
18.21	326
18.24	693
18.27	853
18.3	847
18.33	963
18.36	853
18.39	758
18.42	371
18.45	679
18.48	631
18.51	634
18.54	558
18.57	712
18.6	827
18.63	861
18.66	820
18.69	852
18.72	692
18.75	734
18.78	770
18.81	840
18.84	849
18.87	886
18.9	713
18.93	781
18.96	756
18.99	707
19.02	598
19.05	671
19.08	637
19.11	641
19.14	600
19.17	631
19.2	615
19.23	648
19.26	700
19.29	686
19.32	569
19.35	619
19.38	671
19.41	699
19.44	787
19.47	770
19.5	717
19.53	592
19.56	630
19.59	678
19.62	711
19.65	693
19.68	756
19.71	635
19.74	251
19.77	459
19.8	638
19.83	684
19.86	773
19.89	745
19.92	676
19.95	655
19.98	561
20.01	544
20.04	612
20.07	645
20.1	632
20.13	590
20.16	732
20.19	630
20.22	670
20.25	639
20.28	614
20.31	553
20.34	567
20.37	508
20.4	589
20.43	657
20.46	339
20.49	363
20.52	464
20.55	353
20.58	336
20.61	295
20.64	312
20.67	266
20.7	390
20.73	236
20.76	196
20.79	256
20.82	319
20.85	347
20.88	285
20.91	340
20.94	277
20.97	225
21	268
21.03	268
21.06	258
21.09	199
21.12	222
21.15	297
21.18	254
21.21	281
21.24	187
21.27	235
21.3	262
21.33	194
21.36	205
21.39	301
21.42	259
21.45	289
21.48	328
21.51	326
21.54	371
21.57	320
21.6	133
21.63	153
21.66	208
21.69	267
21.72	204
21.75	181
21.78	142
21.81	143
21.84	173
21.87	256
21.9	146
21.93	119
21.96	127
21.99	119
22.02	95
22.05	85
22.08	98
22.11	81
22.14	80
22.17	92
22.2	106
22.23	102
22.26	117
22.29	85
22.32	92
22.35	104
22.38	68
22.41	47
22.44	106
22.47	82
22.5	94
22.53	133
22.56	284
22.59	158
22.62	76
22.65	177
22.68	309
22.71	347
22.74	395
22.77	368
22.8	354
22.83	466
22.86	507
22.89	255
22.92	233
22.95	459
22.98	467
23.01	447
23.04	334
23.07	364
23.1	470
23.13	626
23.16	170
23.19	286
23.22	202
23.25	191
23.28	161
23.31	169
23.34	288
23.37	262
23.4	363
23.43	273
23.46	282
23.49	187
23.52	43
23.55	45
23.58	70
23.61	63
23.64	93
23.67	70
23.7	95
23.73	147
23.76	122
23.79	159
23.82	173
23.85	171
23.88	173
23.91	90
23.94	405
23.97	163
24	169
24.03	134
24.06	127
24.09	98
24.12	215
24.15	192
24.18	148
24.21	138
24.24	137
24.27	188
24.3	424
24.33	365
24.36	288
24.39	208
24.42	277
24.45	296
24.48	351
24.51	576
24.54	485
24.57	344
24.6	340
24.63	294
24.66	316
24.69	364
24.72	419
24.75	415
24.78	360
24.81	439
24.84	439
24.87	395
24.9	391
24.93	346
24.96	430
24.99	536
25.02	583
25.05	651
25.08	665
25.11	550
25.14	518
25.17	634
25.2	656
25.23	656
25.26	723
25.29	854
25.32	786
25.35	666
25.38	684
25.41	805
25.44	770
25.47	741
25.5	735
25.53	173
25.56	177
25.59	162
25.62	193
25.65	207
25.68	256
25.71	234
25.74	201
25.77	251
25.8	144
25.83	108
25.86	131
25.89	101
25.92	94
25.95	117
25.98	154
26.01	150
26.04	135
26.07	200
26.1	183
26.13	201
26.16	144
26.19	179
26.22	256
26.25	191
26.28	136
26.31	189
26.34	205
26.37	174
26.4	182
26.43	151
26.46	120
26.49	113
26.52	148
26.55	134
26.58	142
26.61	146
26.64	146
26.67	126
26.7	168
26.73	198
26.76	237
26.79	165
26.82	198
26.85	240
26.88	341
26.91	385
26.94	383
26.97	267
27	505
27.03	584
27.06	536
27.09	300
27.12	252
27.15	302
27.18	290
27.21	265
27.24	281
27.27	130
27.3	115
27.33	82
27.36	184
27.39	158
27.42	136
27.45	121
27.48	140
27.51	84
27.54	95
27.57	154
27.6	131
27.63	79
27.66	111
27.69	186
27.72	274
27.75	110
27.78	178
27.81	182
27.84	165
27.87	139
27.9	65
27.93	173
27.96	136
27.99	96
28.02	97
28.05	111
28.08	107
28.11	149
28.14	143
28.17	174
28.2	261
28.23	209
28.26	190
28.29	218
28.32	277
28.35	215
28.38	189
28.41	158
28.44	195
28.47	226
28.5	173
28.53	222
28.56	188
28.59	212
28.62	190
28.65	195
28.68	173
28.71	183
28.74	154
28.77	193
28.8	174
28.83	225
28.86	196
28.89	183
28.92	188
28.95	155
28.98	161
29.01	220
29.04	161
29.07	137
29.1	135
29.13	182
29.16	105
29.19	182
29.22	157
29.25	165
29.28	181
29.31	156
29.34	124
29.37	121
29.4	105
29.43	167
29.46	226
29.49	121
29.52	134
29.55	185
29.58	159
29.61	209
29.64	104
29.67	107
29.7	138
29.73	159
29.76	169
29.79	90
29.82	122
29.85	120
29.88	105
29.91	90
29.94	113
29.97	95
