# Supplementary material for: Highly efficient exciton-exciton annihilation in single conjugated polymer chains
Source: Nat Commun. 2026 Jan 6;17:731. doi: 10.1038/s41467-025-67422-z (PMC12820388; doi:10.1038/s41467-025-67422-z)
Supplement: Supplementary file 3 — Source data [file 41467_2025_67422_MOESM3_ESM.zip › SI/FigS20/yellow sites count depend n vs time.txt]

time (ps)	all counts		time (ps)	>200 counts
-2040	1		-2040	1
-2019.9829	1		-2020	1
-1999.96579	1		-2000	1
-1979.94869	-0.16279		-1980	1
-1959.93158	1		-1960	1
-1939.91448	1		-1940	1
-1919.89737	1		-1920	1
-1899.88027	1		-1900	1
-1879.86316	1		-1880	1
-1859.84606	1		-1860	1
-1839.82896	1		-1840	1
-1819.81185	1		-1820	1
-1799.79475	1		-1800	1
-1779.77764	1		-1780	1
-1759.76054	1		-1760	1
-1739.74343	-0.11111		-1740	-0.03093
-1719.72633	1		-1720	1
-1699.70922	1		-1700	1
-1679.69212	1		-1680	1
-1659.67502	1		-1660	1
-1639.65791	-0.26582		-1640	-0.06383
-1619.64081	1		-1620	1
-1599.6237	1		-1600	1
-1579.6066	-0.23457		-1580	-0.07527
-1559.58949	-0.42857		-1560	-0.16279
-1539.57239	1		-1540	1
-1519.55528	1		-1520	1
-1499.53818	1		-1500	1
-1479.52108	1		-1480	1
-1459.50397	1		-1460	1
-1439.48687	1		-1440	1
-1419.46976	1		-1420	1
-1399.45266	-0.31579		-1400	1
-1379.43555	1		-1380	1
-1359.41845	1		-1360	1
-1339.40134	1		-1340	1
-1319.38424	1		-1320	1
-1299.36714	-0.11732		-1300	-0.03627
-1279.35003	1		-1280	1
-1259.33293	1		-1260	1
-1239.31582	1		-1240	1
-1219.29872	-0.25		-1220	1
-1199.28161	-0.25		-1200	1
-1179.26451	1		-1180	1
-1159.2474	1		-1160	1
-1139.2303	1		-1140	1
-1119.21319	-0.07527		-1120	1
-1099.19609	-0.19048		-1100	-0.07527
-1079.17899	1		-1080	1
-1059.16188	1		-1060	1
-1039.14478	1		-1040	1
-1019.12767	1		-1020	1
-999.11057	1		-1000	1
-979.09346	-0.28205		-980	1
-959.07636	-0.17647		-960	1
-939.05925	1		-940	1
-919.04215	1		-920	1
-899.02505	1		-900	1
-879.00794	1		-880	1
-858.99084	1		-860	1
-838.97373	-0.35135		-840	1
-818.95663	1		-820	1
-798.93952	1		-800	1
-778.92242	1		-780	1
-758.90531	1		-760	1
-738.88821	-1.85714		-740	1
-718.87111	-1.04082		-720	-0.44924
-698.854	-1.94118		-700	-0.5385
-678.8369	-4		-680	-1.27226
-658.81979	-2.84615		-660	-0.66667
-638.80269	1		-640	1
-618.78558	1		-620	1
-598.76848	1		-600	1
-578.75137	-3		-580	1
-558.73427	-0.26582		-560	-0.44924
-538.71717	1		-540	1
-518.70006	-1.94118		-520	-0.5872
-498.68296	-2.0303		-500	-0.49261
-478.66585	-2.0303		-480	1
-458.64875	1		-460	1
-438.63164	-15.66667		-440	-1.22249
-418.61454	1		-420	1
-398.59743	-0.73913		-400	-1.27226
-378.58033	-0.47059		-380	-0.39857
-358.56323	101		-360	-1.49925
-338.54612	1		-340	1
-318.52902	34.33333		-320	-1.70358
-298.51191	1		-300	1
-278.49481	-24		-280	1
-258.4777	4.84615		-260	-3.34448
-238.4606	-0.41509		-240	-0.35137
-218.44349	-11.5		-220	-1.56495
-198.42639	-49		-200	1
-178.40929	-0.44928		-180	-0.41841
-158.39218	-6.14286		-160	-0.85179
-138.37508	-0.57068		-140	-0.41841
-118.35797	1		-120	1
-98.34087	1		-100	1
-78.32376	1		-80	1
-58.30666	7.25		-60	-2.0284
-38.28955	-249		-40	142.85714
-18.27245	-18.28934		-20	-27.77778
1.74465	2.40682		0	2.36967
21.76176	4.21412		20	4.83092
41.77886	3.15736		40	2.85714
61.79597	1.74517		60	1.77936
81.81307	2.0433		80	2.00401
101.83018	2.11563		100	2.07469
121.84728	1.86951		120	1.81488
141.86439	1.78796		140	1.72414
161.88149	1.76487		160	1.7301
181.89859	2.02241		180	1.91205
201.9157	1.91363		200	1.77305
221.9328	1.99213		220	2.05339
241.94991	2.06591		240	1.96078
261.96701	1.60941		260	1.56006
281.98412	1.70954		280	1.70648
302.00122	1.76305		300	1.75131
322.01833	1.83352		320	1.70358
342.03543	1.90112		340	1.8315
362.05254	1.78173		360	1.64204
382.06964	1.9312		380	1.71527
402.08674	1.53694		400	1.49701
422.10385	1.62088		420	1.5873
442.12095	1.64213		440	1.64745
462.13806	1.56004		460	1.4245
482.15516	1.48544		480	1.36612
502.17227	1.64954		500	1.57729
522.18937	1.55192		520	1.5015
542.20648	1.58157		540	1.4771
562.22358	1.36043		560	1.39276
582.24068	1.53186		580	1.47275
602.25779	1.51602		600	1.46413
622.27489	1.48336		620	1.46199
642.292	1.56463		640	1.50376
662.3091	1.38401		660	1.34048
682.32621	1.65276		680	1.43885
702.34331	1.82378		700	1.59744
722.36042	1.40822		720	1.34771
742.37752	1.62228		740	1.40449
762.39462	1.29012		760	1.23001
782.41173	1.50157		780	1.37931
802.42883	1.34722		800	1.26582
822.44594	1.50052		820	1.40647
842.46304	1.43268		840	1.44092
862.48015	1.38036		860	1.40647
882.49725	1.51343		880	1.43266
902.51436	1.66696		900	1.47929
922.53146	1.4477		920	1.26422
942.54856	1.61004		940	1.30719
962.56567	1.18015		960	1.14025
982.58277	1.40036		980	1.31406
1002.59988	1.3876		1000	1.26582
1022.61698	1.5606		1020	1.41443
1042.63409	1.27862		1040	1.23153
1062.65119	1.49342		1060	1.3369
1082.6683	1.37086		1080	1.287
1102.6854	1.32146		1100	1.30548
1122.7025	1.33463		1120	1.23916
1142.71961	1.38146		1140	1.36799
1162.73671	1.65194		1160	1.49031
1182.75382	1.32439		1180	1.30378
1202.77092	1.20456		1200	1.16279
1222.78803	1.28939		1220	1.25471
1242.80513	1.33344		1240	1.2987
1262.82224	1.53322		1260	1.51515
1282.83934	1.48309		1280	1.3369
1302.85644	1.2008		1300	1.06838
1322.87355	1.54054		1320	1.44092
1342.89065	1.26646		1340	1.16279
1362.90776	1.22927		1360	1.16959
1382.92486	1.48403		1380	1.36054
1402.94197	1.37123		1400	1.31406
1422.95907	1.20259		1420	1.13122
1442.97618	1.21626		1440	1.19617
1462.99328	1.22686		1460	1.15075
1483.01038	1.35389		1480	1.15075
1503.02749	1.78181		1500	1.6129
1523.04459	1.32805		1520	1.10619
1543.0617	1.21198		1540	1.25471
1563.0788	1.2045		1560	1.11235
1583.09591	1.15275		1580	1
1603.11301	1.36855		1600	1.11982
1623.13012	1.409		1620	1.20919
1643.14722	1.41812		1640	1.40845
1663.16432	1.33898		1660	1.43472
1683.18143	1.36153		1680	1.23001
1703.19853	1.8316		1700	1.66389
1723.21564	1.4914		1720	1.24378
1743.23274	2.36799		1740	1.94932
1763.24985	1.41017		1760	1.25786
1783.26695	1.78125		1780	1.79211
1803.28406	2.34128		1800	2.60417
1823.30116	1.14493		1820	1.08108
1843.31827	1.49505		1840	1.31062
1863.33537	1.65217		1860	1.44092
1883.35247	1.6795		1880	1.4771
1903.36958	1.16764		1900	1.09409
1923.38668	1.27447		1920	1.0929
1943.40379	1.29042		1940	1.21803
1963.42089	1.29732		1960	1.10011
1983.438	1.08475		1980	1.10497
2003.4551	1.30612		2000	1.23762
2023.47221	1.09337		2020	1.11483
2043.48931	1.53121		2040	1.26904
2063.50641	2.08108		2060	2.13675
2083.52352	1.40107		2080	1.30719
2103.54062	1.36855		2100	1.12613
2123.55773	1.42553		2120	1.31926
2143.57483	1.95969		2140	1.9084
2163.59194	1.67682		2160	1.3245
2183.60904	2.06383		2180	2.01207
2203.62615	1.10672		2200	1.13379
2223.64325	2.67131		2220	1.63934
2243.66035	1.27972		2240	1
2263.67746	1.50761		2260	1.72117
2283.69456	1.29369		2280	1.39665
2303.71167	1.31153		2300	1.17096
2323.72877	1.58939		2320	1.18483
2343.74588	1.36969		2340	1.4881
2363.76298	1		2360	1
2383.78009	1.58939		2380	1
2403.79719	1.33956		2400	1.46199
2423.81429	2.16959		2420	1.96464
2443.8314	1.37594		2440	1.20773
2463.8485	3.68817		2460	2.28833
2483.86561	1.16		2480	1.20773
2503.88271	1.18484		2500	1
2523.89982	1.39293		2520	1.55521
2543.91692	1.83333		2540	1.62338
2563.93403	2.05263		2560	1.27226
2583.95113	2.9802		2580	1.28205
2603.96823	--		2600	7.57576
2623.98534	3.15054		2620	1.27714
2644.00244	1.21142		2640	1
2664.01955	1.2381		2660	1
2684.03665	1.20243		2680	1
2704.05376	1.24814		2700	1
2724.07086	2.33333		2720	1.9084
2744.08797	1.70423		2740	1.35135
2764.10507	1.68493		2760	1.37174
2784.12217	1.24876		2780	1.36054
2804.13928	1		2800	1
2824.15638	1.26667		2820	1
2844.17349	2.38889		2840	1.34228
2864.19059	3.04082		2860	1
2884.2077	2.97368		2880	7.69231
2904.2248	1.2994		2900	1.43472
2924.24191	1		2920	1
2944.25901	2.86335		2940	2.30947
2964.27611	2.80723		2960	1
2984.29322	3.5641		2980	1.48368
3004.31032	3.91262		3000	20.83333
3024.32743	5.10959		3020	3.32226
3044.34453	1		3040	1
3064.36164	1		3060	1
3084.37874	1.33557		3080	1
3104.39585	2.05263		3100	3.125
3124.41295	1.35461		3120	1
3144.43005	5.16667		3140	1
3164.44716	1.35714		3160	1
3184.46426	1		3180	1
3204.48137	2.3245		3200	1
3224.49847	8.89474		3220	1.67504
3244.51558	1.42553		3240	1
3264.53268	2.7094		3260	1
3284.54979	1		3280	1
3304.56689	1.42017		3300	1.62866
3324.584	1.50761		3320	1.81818
3344.6011	1		3340	1
3364.6182	3.29885		3360	1
3384.63531	-7.82353		3380	-13.33333
3404.65241	1		3400	1
3424.66952	1		3420	1
3444.68662	1.50761		3440	1.82482
3464.70373	1		3460	1
3484.72083	-29		3480	16.39344
3504.73794	1.53763		3500	1
3524.75504	11.52632		3520	1
3544.77214	-10.11111		3540	-12.34568
3564.78925	1.64103		3560	1
3584.80635	5.34783		3580	-6.99301
3604.82346	1		3600	1
3624.84056	1.65789		3620	1
3644.85767	1.83333		3640	1
3664.87477	1.75188		3660	1
3684.89188	1		3680	1
3704.90898	1		3700	1
3724.92608	-19		3720	4.13223
3744.94319	1.8		3740	1
3764.96029	5		3760	2.45098
3784.9774	1.74627		3780	2.51256
3804.9945	1.8547		3800	2.849
3825.01161	1.9434		3820	2.7248
3845.02871	1		3840	1
3865.04582	1.90909		3860	2.89017
3885.06292	1		3880	1
3905.08002	14.33333		3900	1
3925.09713	-6.69231		3920	6.25
3945.11423	1		3940	1
3965.13134	1		3960	1
3985.14844	1		3980	1
4005.16555	1		4000	1
4025.18265	1		4020	1
4045.19976	1		4040	1
4065.21686	1		4060	1
4085.23396	1		4080	1
4105.25107	-1.47934		4100	-1.27226
4125.26817	2.51515		4120	5.15464
4145.28528	1		4140	1
4165.30238	3.17391		4160	-50
4185.31949	2.28205		4180	1
4205.33659	2.88679		4200	34.48276
4225.3537	1		4220	1
4245.3708	-1.89855		4240	1
4265.3879	1		4260	1
4285.40501	1		4280	1
4305.42211	-0.97368		4300	-50
4325.43922	1		4320	1
4345.45632	1		4340	1
4365.47343	2.92308		4360	100
4385.49053	1		4380	1
4405.50764	1		4400	1
4425.52474	3.17391		4420	1
4445.54184	1		4440	1
4465.55895	1		4460	1
4485.57605	1		4480	1
4505.59316	3.38095		4500	1
4525.61026	3.85714		4520	-9.00901
4545.62737	3.7027		4540	1
4565.64447	-4.12821		4560	1
4585.66158	4.125		4580	1
4605.67868	2.81818		4600	34.48276
4625.69578	-1.94118		4620	1
4645.71289	4.7037		4640	1
4665.72999	-0.78571		4660	1
4685.7471	3.77778		4680	-13.33333
4705.7642	2.88679		4700	1
4725.78131	3.94118		4720	1
4745.79841	-1.10526		4740	1
4765.81552	11		4760	-2.57069
4785.83262	1		4780	1
4805.84973	1		4800	1
4825.86683	1		4820	1
4845.88393	1		4840	1
4865.90104	1		4860	1
4885.91814	4.57143		4880	1
4905.93525	1		4900	1
4925.95235	1		4920	1
4945.96946	1		4940	1
4965.98656	-1.06186		4960	-0.48146
4986.00367	7.25		4980	-2.22717
5006.02077	1		5000	1
5026.03787	1		5020	1
5046.05498	-1		5040	1
5066.07208	-0.83486		5060	-1.32626
5086.08919	-7.33333		5080	1
5106.10629	1		5100	1
5126.1234	1		5120	1
5146.1405	1		5140	1
5166.15761	1		5160	1
5186.17471	1		5180	1
5206.19181	1		5200	1
5226.20892	1		5220	1
5246.22602	1		5240	1
5266.24313	1		5260	1
5286.26023	-4.55556		5280	1
5306.27734	-6.14286		5300	-1.1274
5326.29444	1		5320	1
5346.31155	1		5340	1
5366.32865	-11.5		5360	1
5386.34575	-3		5380	1
5406.36286	1		5400	1
5426.37996	1		5420	1
5446.39707	1		5440	1
5466.41417	-0.6129		5460	-0.37936
5486.43128	1		5480	1
5506.44838	1		5500	1
5526.46549	-0.6129		5520	1
5546.48259	-10.11111		5540	-1.56495
5566.49969	1		5560	1
5586.5168	-99		5580	1
5606.5339	1		5600	1
5626.55101	--		5620	1
5646.56811	1		5640	1
5666.58522	1		5660	1
5686.60232	1		5680	1
5706.61943	-2.7037		5700	1
5726.63653	1		5720	1
5746.65363	1		5740	1
5766.67074	-0.53846		5760	1
5786.68784	1		5780	1
5806.70495	-2.33333		5800	1
5826.72205	-2.57143		5820	1
5846.73916	1		5840	1
5866.75626	1		5860	1
5886.77337	-0.76991		5880	-1.17371
5906.79047	-2.125		5900	-0.5872
5926.80757	1		5920	1
5946.82468	1		5940	1
5966.84178	-1.12766		5960	1
5986.85889	1		5980	1
6006.87599	1		6000	1
6026.8931	1		6020	1
6046.9102	1		6040	1
6066.92731	-1.27273		6060	1
6086.94441	1		6080	1
6106.96151	1		6100	1
6126.97862	1		6120	1
6146.99572	1		6140	1
6167.01283	-3.16667		6160	1
6187.02993	-1.43902		6180	1
6207.04704	-0.96078		6200	1
6227.06414	1		6220	1
6247.08125	1		6240	1
6267.09835	1		6260	1
6287.11546	1		6280	1
6307.13256	1		6300	1
6327.14966	-1.12766		6320	-0.42863
6347.16677	1		6340	1
6367.18387	1		6360	1
6387.20098	1		6380	1
6407.21808	1		6400	1
6427.23519	-1.43902		6420	-0.4085
6447.25229	1		6440	1
6467.2694	1		6460	1
6487.2865	1		6480	1
6507.3036	-0.85185		6500	1
6527.32071	-1.04082		6520	1
6547.33781	-0.72414		6540	1
6567.35492	1		6560	1
6587.37202	-1.04082		6580	1
6607.38913	1		6600	1
6627.40623	1		6620	1
6647.42334	1		6640	1
6667.44044	-0.81818		6660	1
6687.45754	-0.85185		6680	1
6707.47465	1		6700	1
6727.49175	-1.22222		6720	1
6747.50886	-0.63934		6740	1
6767.52596	-0.5873		6760	1
6787.54307	1		6780	1
6807.56017	-1.12766		6800	1
6827.57728	1		6820	1
6847.59438	-0.92308		6840	1
6867.61148	1		6860	1
6887.62859	-0.72414		6880	-0.31576
6907.64569	-0.5625		6900	-0.31576
6927.6628	-1.32558		6920	1
6947.6799	1		6940	1
6967.69701	1		6960	1
6987.71411	1		6980	1
7007.73122	1		7000	1
7027.74832	1		7020	1
7047.76542	-0.26582		7040	-0.35137
7067.78253	1		7060	1
7087.79963	1		7080	1
7107.81674	1		7100	1
7127.83384	1		7120	1
7147.85095	1		7140	1
7167.86805	1		7160	1
7187.88516	1		7180	1
7207.90226	1		7200	1
7227.91936	1		7220	1
7247.93647	-0.78571		7240	1
7267.95357	1		7260	1
7287.97068	1		7280	1
7307.98778	-0.85185		7300	1
7328.00489	1		7320	1
7348.02199	1		7340	1
7368.0391	-0.51515		7360	1
7388.0562	1		7380	1
7408.0733	1		7400	1
7428.09041	-0.6129		7420	-0.23458
7448.10751	1		7440	1
7468.12462	1		7460	1
7488.14172	-0.66667		7480	-0.29869
7508.15883	-0.24224		7500	-0.29869
7528.17593	-0.25		7520	-0.26582
7548.19304	1		7540	1
7568.21014	-0.69492		7560	-0.19048
7588.22724	1		7580	1
7608.24435	1		7600	1
7628.26145	-0.5873		7620	1
7648.27856	-0.5625		7640	-0.31576
7668.29566	1		7660	1
7688.31277	-0.44928		7680	1
7708.32987	1		7700	1
7728.34698	1		7720	1
7748.36408	1		7740	1
7768.38119	-0.96078		7760	1
7788.39829	1		7780	1
7808.41539	1		7800	1
7828.4325	1		7820	1
7848.4496	1		7840	1
7868.46671	-0.38889		7860	1
7888.48381	-0.75439		7880	1
7908.50092	-0.51515		7900	1
7928.51802	1		7920	1
7948.53513	-0.23457		7940	1
7968.55223	1		7960	1
7988.56933	-0.69492		7980	1
8008.58644	1		8000	1
8028.60354	1		8020	1
8048.62065	-0.21951		8040	-0.11111
8068.63775	-0.31579		8060	-0.20483
8088.65486	1		8080	1
8108.67196	1		8100	1
8128.68907	1		8120	1
8148.70617	1		8140	1
8168.72327	1		8160	1
8188.74038	-0.63934		8180	1
8208.75748	1		8200	1
8228.77459	1		8220	1
8248.79169	1		8240	1
8268.8088	1		8260	1
8288.8259	1		8280	1
8308.84301	1		8300	1
8328.86011	-0.26582		8320	1
8348.87721	-0.1976		8340	1
8368.89432	1		8360	1
8388.91142	-0.38889		8380	1
8408.92853	1		8400	1
8428.94563	1		8420	1
8448.96274	1		8440	1
8468.97984	-0.42857		8460	1
8488.99695	1		8480	1
8509.01405	1		8500	1
8529.03115	1		8520	1
8549.04826	1		8540	1
8569.06536	1		8560	1
8589.08247	1		8580	1
8609.09957	1		8600	1
8629.11668	1		8620	1
8649.13378	1		8640	1
8669.15089	1		8660	1
8689.16799	-0.40845		8680	1
8709.18509	1		8700	1
8729.2022	-0.35135		8720	1
8749.2193	1		8740	1
8769.23641	-0.28205		8760	1
8789.25351	1		8780	1
8809.27062	1		8800	1
8829.28772	1		8820	1
8849.30483	1		8840	1
8869.32193	-0.40845		8860	-0.13637
8889.33903	1		8880	1
8909.35614	1		8900	1
8929.37324	1		8920	1
8949.39035	1		8940	1
8969.40745	1		8960	1
8989.42456	1		8980	1
9009.44166	1		9000	1
9029.45877	1		9020	1
9049.47587	1		9040	1
9069.49297	1		9060	1
9089.51008	1		9080	1
9109.52718	1		9100	1
9129.54429	1		9120	1
9149.56139	1		9140	1
9169.5785	-0.19048		9160	1
9189.5956	1		9180	1
9209.61271	1		9200	1
9229.62981	1		9220	1
9249.64692	1		9240	1
9269.66402	1		9260	1
9289.68112	1		9280	1
9309.69823	1		9300	1
9329.71533	1		9320	1
9349.73244	1		9340	1
9369.74954	1		9360	1
9389.76665	-0.11732		9380	1
9409.78375	1		9400	1
9429.80086	1		9420	1
9449.81796	1		9440	1
9469.83506	1		9460	1
9489.85217	1		9480	1
9509.86927	1		9500	1
9529.88638	1		9520	1
9549.90348	1		9540	1
9569.92059	1		9560	1
9589.93769	1		9580	1
9609.9548	-0.19048		9600	1
9629.9719	-0.23457		9620	1
9649.989	1		9640	1
9670.00611	1		9660	1
9690.02321	1		9680	1
9710.04032	1		9700	1
9730.05742	1		9720	1
9750.07453	1		9740	1
9770.09163	-0.25		9760	1
9790.10874	1		9780	1
9810.12584	1		9800	1
9830.14294	-0.1236		9820	-0.06383
9850.16005	-0.23457		9840	1
9870.17715	-0.16279		9860	1
9890.19426	1		9880	1
9910.21136	-0.17647		9900	1
9930.22847	1		9920	1
9950.24557	1		9940	1
9970.26268	-0.16279		9960	-0.12359
9990.27978	1		9980	1
10010.29688	1		10000	1
10030.31399	1		10020	1
10050.33109	1		10040	1
10070.3482	1		10060	1
10090.3653	1		10080	1
10110.38241	1		10100	1
10130.39951	1		10120	1
10150.41662	1		10140	1
10170.43372	1		10160	1
10190.45082	1		10180	1
10210.46793	1		10200	1
10230.48503	1		10220	1
10250.50214	1		10240	1
10270.51924	1		10260	1
10290.53635	1		10280	1
10310.55345	-0.17647		10300	-0.08696
10330.57056	1		10320	1
10350.58766	1		10340	1
10370.60476	1		10360	1
10390.62187	-0.13636		10380	1
10410.63897	1		10400	1
10430.65608	1		10420	1
10450.67318	1		10440	1
10470.69029	1		10460	1
10490.70739	1		10480	1
10510.7245	1		10500	1
10530.7416	1		10520	1
10550.7587	1		10540	1
10570.77581	1		10560	1
10590.79291	1		10580	1
10610.81002	1		10600	1
10630.82712	1		10620	1
10650.84423	1		10640	1
10670.86133	1		10660	1
10690.87844	1		10680	1
10710.89554	1		10700	1
10730.91265	1		10720	1
10750.92975	1		10740	1
10770.94685	1		10760	1
10790.96396	1		10780	1
10810.98106	-0.1236		10800	1
10830.99817	1		10820	1
10851.01527	1		10840	1
10871.03238	-0.13636		10860	1
10891.04948	1		10880	1
10911.06659	-0.07527		10900	-0.02041
10931.08369	1		10920	1
10951.10079	-0.0989		10940	1
10971.1179	-0.28205		10960	1
10991.135	1		10980	1
11011.15211	1		11000	1
11031.16921	1		11020	1
11051.18632	1		11040	1
11071.20342	1		11060	1
11091.22053	1		11080	1
11111.23763	-0.19048		11100	1
11131.25473	1		11120	1
11151.27184	1		11140	1
11171.28894	1		11160	1
11191.30605	1		11180	1
11211.32315	1		11200	1
11231.34026	1		11220	1
11251.35736	1		11240	1
11271.37447	1		11260	1
11291.39157	1		11280	1
11311.40867	1		11300	1
11331.42578	1		11320	1
11351.44288	1		11340	1
11371.45999	1		11360	1
11391.47709	1		11380	1
11411.4942	1		11400	1
11431.5113	1		11420	1
11451.52841	-0.05263		11440	1
11471.54551	1		11460	1
11491.56261	1		11480	1
11511.57972	1		11500	1
11531.59682	-0.11111		11520	1
11551.61393	1		11540	1
11571.63103	1		11560	1
11591.64814	1		11580	1
11611.66524	-0.13636		11600	1
11631.68235	1		11620	1
11651.69945	1		11640	1
11671.71655	1		11660	1
11691.73366	-0.25		11680	1
11711.75076	1		11700	1
11731.76787	-0.07527		11720	--
11751.78497	1		11740	1
11771.80208	-0.1236		11760	1
11791.81918	-0.11111		11780	-0.04167
11811.83629	-0.11111		11800	1
11831.85339	1		11820	1
11851.87049	1		11840	1
11871.8876	1		11860	1
11891.9047	1		11880	1
11911.92181	1		11900	1
11931.93891	1		11920	1
11951.95602	1		11940	1
11971.97312	1		11960	1
11991.99023	1		11980	1
12012.00733	1		12000	1
12032.02443	-0.08108		12020	1
12052.04154	-0.0989		12040	1
12072.05864	1		12060	1
12092.07575	1		12080	1
12112.09285	-0.13636		12100	1
12132.10996	1		12120	1
12152.12706	1		12140	1
12172.14417	1		12160	1
12192.16127	1		12180	1
12212.17838	1		12200	1
12232.19548	1		12220	1
12252.21258	1		12240	1
12272.22969	1		12260	1
12292.24679	1		12280	1
12312.2639	1		12300	1
12332.281	1		12320	1
12352.29811	1		12340	1
12372.31521	1		12360	1
12392.33232	-0.04167		12380	1
12412.34942	-0.16279		12400	1
12432.36652	-0.05263		12420	--
12452.38363	1		12440	1
12472.40073	-0.11111		12460	-0.04167
12492.41784	-0.07527		12480	1
12512.43494	1		12500	1
12532.45205	1		12520	1
12552.46915	1		12540	1
12572.48626	-0.06383		12560	-0.04167
12592.50336	1		12580	1
12612.52046	-0.13636		12600	-0.06383
12632.53757	1		12620	1
12652.55467	1		12640	1
12672.57178	1		12660	1
12692.58888	-0.16279		12680	1
12712.60599	1		12700	1
12732.62309	1		12720	1
12752.6402	1		12740	1
12772.6573	1		12760	1
12792.6744	1		12780	1
12812.69151	1		12800	1
12832.70861	1		12820	1
12852.72572	1		12840	1
12872.74282	1		12860	1
12892.75993	1		12880	1
12912.77703	1		12900	1
12932.79414	-0.07527		12920	1
12952.81124	1		12940	1
12972.82834	-0.06383		12960	1
12992.84545	1		12980	1
13012.86255	1		13000	1
13032.87966	-0.07527		13020	1
13052.89676	1		13040	1
13072.91387	1		13060	1
13092.93097	-0.0989		13080	1
13112.94808	1		13100	1
13132.96518	-0.05263		13120	-0.0101
13152.98228	1		13140	1
13172.99939	1		13160	1
13193.01649	-0.06383		13180	1
13213.0336	1		13200	1
13233.0507	1		13220	1
13253.06781	1		13240	1
13273.08491	1		13260	1
13293.10202	1		13280	1
13313.11912	1		13300	1
13333.13622	1		13320	1
13353.15333	1		13340	1
13373.17043	1		13360	1
13393.18754	1		13380	1
13413.20464	1		13400	1
13433.22175	1		13420	1
13453.23885	1		13440	1
13473.25596	1		13460	1
13493.27306	1		13480	1
13513.29016	1		13500	1
13533.30727	-0.08696		13520	1
13553.32437	1		13540	1
13573.34148	1		13560	1
13593.35858	1		13580	1
13613.37569	1		13600	1
13633.39279	1		13620	--
13653.4099	1		13640	1
13673.427	-0.1236		13660	1
13693.44411	1		13680	1
13713.46121	1		13700	1
13733.47831	1		13720	1
13753.49542	-0.08696		13740	1
13773.51252	1		13760	--
13793.52963	1		13780	1
13813.54673	1		13800	1
13833.56384	1		13820	1
13853.58094	1		13840	1
13873.59805	1		13860	1
13893.61515	1		13880	1
13913.63225	1		13900	1
13933.64936	1		13920	1
13953.66646	1		13940	1
13973.68357	1		13960	1
13993.70067	1		13980	1
14013.71778	1		14000	1
14033.73488	1		14020	1
14053.75199	1		14040	1
14073.76909	1		14060	1
14093.78619	1		14080	1
14113.8033	1		14100	1
14133.8204	-0.1236		14120	--
14153.83751	1		14140	1
14173.85461	1		14160	1
14193.87172	1		14180	1
14213.88882	1		14200	1
14233.90593	1		14220	1
14253.92303	1		14240	1
14273.94013	-0.07527		14260	1
14293.95724	1		14280	1
14313.97434	-0.06383		14300	1
14333.99145	1		14320	1
14354.00855	1		14340	1
14374.02566	1		14360	1
14394.04276	1		14380	1
14414.05987	1		14400	1
14434.07697	-0.08696		14420	1
14454.09407	1		14440	1
14474.11118	-0.1236		14460	1
14494.12828	1		14480	1
14514.14539	1		14500	1
14534.16249	1		14520	1
14554.1796	1		14540	1
14574.1967	-0.07527		14560	--
14594.21381	1		14580	1
14614.23091	1		14600	--
14634.24801	1		14620	1
14654.26512	1		14640	1
14674.28222	1		14660	1
14694.29933	1		14680	--
14714.31643	1		14700	1
14734.33354	-0.04167		14720	1
14754.35064	1		14740	--
14774.36775	1		14760	--
14794.38485	1		14780	1
14814.40195	-0.08696		14800	1
14834.41906	1		14820	1
14854.43616	-0.05263		14840	1
14874.45327	1		14860	1
14894.47037	1		14880	1
14914.48748	1		14900	1
14934.50458	1		14920	1
14954.52169	1		14940	1
14974.53879	1		14960	1
14994.55589	1		14980	--
15014.573	1		15000	1
15034.5901	1		15020	1
15054.60721	1		15040	1
15074.62431	1		15060	1
15094.64142	1		15080	1
15114.65852	1		15100	1
15134.67563	1		15120	1
15154.69273	1		15140	--
15174.70984	1		15160	1
15194.72694	-0.02041		15180	-0.0101
15214.74404	1		15200	1
15234.76115	1		15220	1
15254.77825	1		15240	1
15274.79536	1		15260	1
15294.81246	1		15280	1
15314.82957	1		15300	1
15334.84667	1		15320	--
15354.86378	1		15340	--
15374.88088	1		15360	1
15394.89798	1		15380	1
15414.91509	1		15400	1
15434.93219	1		15420	1
15454.9493	1		15440	1
15474.9664	-0.07527		15460	1
15494.98351	1		15480	1
15515.00061	-0.08696		15500	1
15535.01772	1		15520	1
15555.03482	1		15540	1
15575.05192	1		15560	1
15595.06903	1		15580	1
15615.08613	1		15600	--
15635.10324	1		15620	1
15655.12034	1		15640	--
15675.13745	1		15660	1
15695.15455	1		15680	1
15715.17166	-0.07527		15700	1
15735.18876	1		15720	1
15755.20586	1		15740	1
15775.22297	1		15760	1
15795.24007	1		15780	1
15815.25718	1		15800	1
15835.27428	1		15820	1
15855.29139	1		15840	1
15875.30849	1		15860	1
15895.3256	1		15880	1
15915.3427	-0.04167		15900	1
15935.3598	1		15920	1
15955.37691	1		15940	1
15975.39401	-0.05263		15960	1
15995.41112	1		15980	1
16015.42822	1		16000	--
16035.44533	1		16020	1
16055.46243	1		16040	1
16075.47954	1		16060	1
16095.49664	1		16080	1
16115.51374	1		16100	1
16135.53085	1		16120	1
16155.54795	1		16140	1
16175.56506	-0.0101		16160	-0.02041
16195.58216	1		16180	1
16215.59927	1		16200	1
16235.61637	-0.07527		16220	-0.02041
16255.63348	1		16240	1
16275.65058	1		16260	1
16295.66768	1		16280	1
16315.68479	1		16300	1
16335.70189	1		16320	1
16355.719	1		16340	1
16375.7361	-0.05263		16360	--
16395.75321	1		16380	1
16415.77031	1		16400	1
16435.78742	1		16420	1
16455.80452	1		16440	1
16475.82162	1		16460	1
16495.83873	-0.02041		16480	--
16515.85583	1		16500	1
16535.87294	1		16520	--
16555.89004	1		16540	1
16575.90715	1		16560	1
16595.92425	1		16580	1
16615.94136	1		16600	--
16635.95846	-0.08696		16620	-0.05263
16655.97557	1		16640	1
16675.99267	1		16660	1
16696.00977	1		16680	1
16716.02688	-0.08696		16700	1
16736.04398	1		16720	--
16756.06109	1		16740	1
16776.07819	1		16760	1
16796.0953	1		16780	1
16816.1124	1		16800	--
16836.12951	1		16820	1
16856.14661	1		16840	1
16876.16371	1		16860	1
16896.18082	1		16880	1
16916.19792	1		16900	1
16936.21503	1		16920	--
16956.23213	1		16940	1
16976.24924	1		16960	1
16996.26634	1		16980	1
17016.28345	1		17000	1
17036.30055	1		17020	1
17056.31765	1		17040	1
17076.33476	1		17060	1
17096.35186	1		17080	--
17116.36897	1		17100	1
17136.38607	-0.04167		17120	1
17156.40318	1		17140	1
17176.42028	1		17160	1
17196.43739	1		17180	1
17216.45449	1		17200	1
17236.47159	1		17220	1
17256.4887	1		17240	1
17276.5058	1		17260	--
17296.52291	1		17280	1
17316.54001	--		17300	--
17336.55712	1		17320	1
17356.57422	1		17340	1
17376.59133	1		17360	1
17396.60843	1		17380	--
17416.62553	1		17400	--
17436.64264	1		17420	1
17456.65974	-0.0101		17440	--
17476.67685	1		17460	1
17496.69395	1		17480	--
17516.71106	1		17500	1
17536.72816	1		17520	--
17556.74527	1		17540	1
17576.76237	-0.04167		17560	1
17596.77947	1		17580	1
17616.79658	1		17600	--
17636.81368	-0.08696		17620	1
17656.83079	1		17640	--
17676.84789	1		17660	1
17696.865	1		17680	1
17716.8821	1		17700	--
17736.89921	1		17720	1
17756.91631	1		17740	1
17776.93341	1		17760	--
17796.95052	1		17780	1
17816.96762	1		17800	1
17836.98473	1		17820	1
17857.00183	1		17840	--
17877.01894	1		17860	1
17897.03604	1		17880	--
17917.05315	1		17900	1
17937.07025	1		17920	1
17957.08735	1		17940	--
17977.10446	1		17960	1
17997.12156	1		17980	--
18017.13867	1		18000	1
18037.15577	1		18020	1
18057.17288	1		18040	1
18077.18998	1		18060	1
18097.20709	1		18080	--
18117.22419	1		18100	--
18137.2413	1		18120	1
18157.2584	1		18140	1
18177.2755	1		18160	1
18197.29261	1		18180	1
18217.30971	1		18200	1
18237.32682	1		18220	1
18257.34392	1		18240	1
18277.36103	1		18260	1
18297.37813	1		18280	1
18317.39524	1		18300	1
18337.41234	1		18320	--
18357.42944	1		18340	1
18377.44655	1		18360	--
18397.46365	1		18380	1
18417.48076	1		18400	1
18437.49786	1		18420	1
18457.51497	1		18440	1
18477.53207	1		18460	--
18497.54918	-0.08696		18480	1
18517.56628	1		18500	1
18537.58338	1		18520	1
18557.60049	1		18540	--
18577.61759	1		18560	1
18597.6347	1		18580	1
18617.6518	1		18600	--
18637.66891	1		18620	--
18657.68601	1		18640	1
18677.70312	1		18660	--
18697.72022	1		18680	1
18717.73732	-0.03093		18700	1
18737.75443	1		18720	1
18757.77153	1		18740	1
18777.78864	1		18760	1
18797.80574	1		18780	1
18817.82285	1		18800	1
18837.83995	1		18820	1
18857.85706	1		18840	1
18877.87416	1		18860	1
18897.89126	1		18880	--
18917.90837	-0.06383		18900	1
18937.92547	1		18920	1
18957.94258	1		18940	--
18977.95968	1		18960	1
18997.97679	-0.04167		18980	1
19017.99389	1		19000	1
19038.011	1		19020	1
19058.0281	1		19040	1
19078.0452	1		19060	--
19098.06231	1		19080	1
19118.07941	--		19100	--
19138.09652	1		19120	1
19158.11362	1		19140	1
19178.13073	1		19160	--
19198.14783	1		19180	1
19218.16494	1		19200	1
19238.18204	1		19220	--
19258.19914	1		19240	1
19278.21625	1		19260	1
19298.23335	1		19280	1
19318.25046	1		19300	1
19338.26756	1		19320	1
19358.28467	1		19340	--
19378.30177	1		19360	1
19398.31888	1		19380	1
19418.33598	1		19400	1
19438.35308	1		19420	1
19458.37019	1		19440	1
19478.38729	1		19460	1
19498.4044	1		19480	1
19518.4215	1		19500	--
19538.43861	-0.0101		19520	--
19558.45571	1		19540	--
19578.47282	1		19560	--
19598.48992	1		19580	1
19618.50703	1		19600	1
19638.52413	1		19620	1
19658.54123	1		19640	1
19678.55834	1		19660	1
19698.57544	1		19680	1
19718.59255	1		19700	1
19738.60965	1		19720	1
19758.62676	1		19740	1
19778.64386	1		19760	1
19798.66097	1		19780	1
19818.67807	1		19800	--
19838.69517	1		19820	1
19858.71228	1		19840	1
19878.72938	1		19860	1
19898.74649	1		19880	--
19918.76359	1		19900	--
19938.7807	1		19920	1
19958.7978	1		19940	1
19978.81491	1		19960	1
19998.83201	1		19980	1
20018.84911	1		20000	1
20038.86622	1		20020	--
20058.88332	1		20040	1
20078.90043	1		20060	1
20098.91753	1		20080	1
20118.93464	1		20100	--
20138.95174	1		20120	1
20158.96885	--		20140	--
20178.98595	1		20160	--
20199.00305	1		20180	--
20219.02016	1		20200	1
20239.03726	1		20220	1
20259.05437	1		20240	--
20279.07147	1		20260	1
20299.08858	1		20280	--
20319.10568	1		20300	1
20339.12279	1		20320	1
20359.13989	1		20340	--
20379.15699	1		20360	1
20399.1741	1		20380	1
20419.1912	1		20400	1
20439.20831	1		20420	1
20459.22541	1		20440	--
20479.24252	1		20460	1
20499.25962	1		20480	1
20519.27673	1		20500	1
20539.29383	1		20520	1
20559.31093	1		20540	1
20579.32804	1		20560	1
20599.34514	1		20580	1
20619.36225	1		20600	1
20639.37935	1		20620	1
20659.39646	1		20640	1
20679.41356	1		20660	--
20699.43067	1		20680	--
20719.44777	1		20700	1
20739.46487	1		20720	1
20759.48198	-0.0101		20740	--
20779.49908	1		20760	1
20799.51619	1		20780	1
20819.53329	1		20800	1
20839.5504	1		20820	--
20859.5675	1		20840	--
20879.58461	1		20860	1
20899.60171	1		20880	1
20919.61881	1		20900	--
20939.63592	1		20920	1
20959.65302	1		20940	1
20979.67013	1		20960	1
20999.68723	1		20980	1
21019.70434	--		21000	--
21039.72144	--		21020	--
21059.73855	1		21040	--
21079.75565	1		21060	1
21099.77276	1		21080	1
21119.78986	1		21100	--
21139.80696	1		21120	1
21159.82407	1		21140	--
21179.84117	1		21160	1
21199.85828	-0.0101		21180	--
21219.87538	1		21200	1
21239.89249	1		21220	--
21259.90959	1		21240	--
21279.9267	1		21260	--
21299.9438	1		21280	1
21319.9609	1		21300	1
21339.97801	1		21320	--
21359.99511	1		21340	1
21380.01222	1		21360	1
21400.02932	1		21380	1
21420.04643	1		21400	--
21440.06353	1		21420	--
21460.08064	1		21440	1
21480.09774	1		21460	1
21500.11484	1		21480	1
21520.13195	1		21500	--
21540.14905	1		21520	--
21560.16616	1		21540	1
21580.18326	1		21560	1
21600.20037	--		21580	--
21620.21747	--		21600	--
21640.23458	1		21620	--
21660.25168	1		21640	1
21680.26878	--		21660	--
21700.28589	1		21680	--
21720.30299	1		21700	1
21740.3201	1		21720	1
21760.3372	1		21740	1
21780.35431	1		21760	1
21800.37141	1		21780	--
21820.38852	1		21800	1
21840.40562	1		21820	--
21860.42272	--		21840	--
21880.43983	--		21860	--
21900.45693	1		21880	1
21920.47404	-0.0101		21900	--
21940.49114	1		21920	--
21960.50825	1		21940	--
21980.52535	1		21960	1
22000.54246	1		21980	1
22020.55956	1		22000	1
22040.57666	1		22020	1
22060.59377	--		22040	--
22080.61087	1		22060	1
22100.62798	1		22080	1
22120.64508	1		22100	1
22140.66219	1		22120	--
22160.67929	1		22140	1
22180.6964	1		22160	1
22200.7135	1		22180	1
22220.7306	1		22200	1
22240.74771	1		22220	1
22260.76481	--		22240	--
22280.78192	--		22260	--
22300.79902	--		22280	--
22320.81613	1		22300	1
22340.83323	--		22320	--
22360.85034	1		22340	1
22380.86744	1		22360	--
22400.88454	1		22380	1
22420.90165	1		22400	--
22440.91875	1		22420	--
22460.93586	--		22440	--
22480.95296	1		22460	1
22500.97007	1		22480	--
22520.98717	1		22500	1
22541.00428	--		22520	--
22561.02138	1		22540	--
22581.03849	1		22560	--
22601.05559	1		22580	--
22621.07269	1		22600	1
22641.0898	1		22620	1
22661.1069	1		22640	1
22681.12401	1		22660	--
22701.14111	1		22680	1
22721.15822	1		22700	1
22741.17532	--		22720	--
22761.19243	1		22740	1
22781.20953	--		22760	--
22801.22663	1		22780	1
22821.24374	--		22800	--
22841.26084	1		22820	--
22861.27795	1		22840	1
22881.29505	1		22860	--
22901.31216	--		22880	--
22921.32926	1		22900	1
22941.34637	--		22920	--
22961.36347	1		22940	1
22981.38057	--		22960	--
23001.39768	--		22980	--
23021.41478	1		23000	--
23041.43189	--		23020	--
23061.44899	1		23040	--
23081.4661	1		23060	--
23101.4832	--		23080	--
23121.50031	1		23100	--
23141.51741	1		23120	--
23161.53451	1		23140	1
23181.55162	--		23160	--
23201.56872	1		23180	1
23221.58583	--		23200	--
23241.60293	--		23220	--
23261.62004	1		23240	--
23281.63714	1		23260	1
23301.65425	--		23280	--
23321.67135	1		23300	--
23341.68845	1		23320	--
23361.70556	--		23340	--
23381.72266	--		23360	--
23401.73977	1		23380	1
23421.75687	1		23400	--
23441.77398	1		23420	--
23461.79108	1		23440	--
23481.80819	--		23460	--
23501.82529	--		23480	--
23521.84239	1		23500	--
23541.8595	1		23520	--
23561.8766	1		23540	1
23581.89371	--		23560	--
23601.91081	--		23580	--
23621.92792	1		23600	--
23641.94502	--		23620	--
23661.96213	--		23640	--
23681.97923	--		23660	--
23701.99633	1		23680	--
23722.01344	1		23700	--
23742.03054	--		23720	--
23762.04765	--		23740	--
23782.06475	--		23760	--
23802.08186	--		23780	--
23822.09896	--		23800	--
23842.11607	--		23820	--
23862.13317	--		23840	--
23882.15027	--		23860	--
23902.16738	1		23880	--
23922.18448	--		23900	--
23942.20159	--		23920	--
23962.21869	--		23940	--
23982.2358	1		23960	1
24002.2529	--		23980	--
24022.27001	--		24000	--
24042.28711	--		24020	--
24062.30422	--		24040	--
24082.32132	--		24060	--
24102.33842	--		24080	--
24122.35553	--		24100	--
24142.37263	--		24120	--
24162.38974	--		24140	--
24182.40684	--		24160	--
24202.42395	--		24180	--
24222.44105	--		24200	--
24242.45816	--		24220	--
24262.47526	--		24240	--
24282.49236	--		24260	--
24302.50947	--		24280	--
24322.52657	--		24300	--
24342.54368	--		24320	--
24362.56078	--		24340	--
24382.57789	--		24360	--
24402.59499	--		24380	--
24422.6121	--		24400	--
24442.6292	--		24420	--
24462.6463	--		24440	--
24482.66341	--		24460	--
24502.68051	--		24480	--
24522.69762	--		24500	--
24542.71472	--		24520	--
24562.73183	--		24540	--
24582.74893	--		24560	--
24602.76604	--		24580	--
24622.78314	--		24600	--
24642.80024	--		24620	--
24662.81735	--		24640	--
24682.83445	--		24660	--
24702.85156	--		24680	--
24722.86866	--		24700	--
24742.88577	--		24720	--
24762.90287	--		24740	--
24782.91998	--		24760	--
24802.93708	--		24780	--
24822.95418	--		24800	--
24842.97129	--		24820	--
24862.98839	--		24840	--
24883.0055	--		24860	--
24903.0226	--		24880	--
24923.03971	--		24900	--
24943.05681	--		24920	--
24963.07392	--		24940	--
24983.09102	--		24960	--
25003.10812	--		24980	--
25023.12523	--		25000	--
25043.14233	--		25020	--
25063.15944	--		25040	--
25083.17654	--		25060	--
25103.19365	--		25080	--
25123.21075	--		25100	--
25143.22786	--		25120	--
25163.24496	--		25140	--
25183.26206	--		25160	--
25203.27917	--		25180	--
25223.29627	--		25200	--
25243.31338	--		25220	--
25263.33048	--		25240	--
25283.34759	--		25260	--
25303.36469	--		25280	--
25323.3818	--		25300	--
25343.3989	--		25320	--
25363.416	--		25340	--
25383.43311	--		25360	--
25403.45021	--		25380	--
25423.46732	--		25400	--
25443.48442	--		25420	--
25463.50153	--		25440	--
25483.51863	--		25460	--
25503.53574	--		25480	--
25523.55284	--		25500	--
25543.56995	--		25520	--
25563.58705	--		25540	--
25583.60415	1		25560	1
25603.62126	--		25580	--
25623.63836	--		25600	--
25643.65547	1		25620	1
25663.67257	--		25640	--
25683.68968	--		25660	--
25703.70678	--		25680	--
25723.72389	--		25700	--
25743.74099	--		25720	--
25763.75809	--		25740	--
25783.7752	--		25760	--
25803.7923	--		25780	--
25823.80941	--		25800	--
25843.82651	--		25820	--
25863.84362	--		25840	--
25883.86072	--		25860	--
25903.87783	--		25880	--
25923.89493	--		25900	--
25943.91203	--		25920	--
25963.92914	--		25940	--
25983.94624	--		25960	--
26003.96335	--		25980	--
26023.98045	--		26000	--
26043.99756	--		26020	--
26064.01466	--		26040	--
26084.03177	--		26060	--
26104.04887	--		26080	--
26124.06597	--		26100	--
26144.08308	--		26120	--
26164.10018	--		26140	--
26184.11729	--		26160	--
26204.13439	--		26180	--
26224.1515	--		26200	--
26244.1686	--		26220	--
26264.18571	--		26240	--
26284.20281	--		26260	--
26304.21991	--		26280	--
26324.23702	--		26300	--
26344.25412	--		26320	--
26364.27123	--		26340	--
26384.28833	--		26360	--
26404.30544	--		26380	--
26424.32254	--		26400	--
26444.33965	1		26420	1
26464.35675	--		26440	--
26484.37385	--		26460	--
26504.39096	--		26480	--
26524.40806	--		26500	--
26544.42517	--		26520	--
26564.44227	--		26540	--
26584.45938	--		26560	--
26604.47648	--		26580	--
26624.49359	--		26600	--
26644.51069	--		26620	--
26664.52779	--		26640	--
26684.5449	--		26660	--
26704.562	--		26680	--
26724.57911	--		26700	--
26744.59621	--		26720	--
26764.61332	--		26740	--
26784.63042	--		26760	--
26804.64753	--		26780	--
26824.66463	--		26800	--
26844.68173	--		26820	--
26864.69884	--		26840	--
26884.71594	--		26860	--
26904.73305	--		26880	--
26924.75015	--		26900	--
26944.76726	--		26920	--
26964.78436	--		26940	--
26984.80147	--		26960	--
27004.81857	--		26980	--
27024.83568	--		27000	--
27044.85278	--		27020	--
27064.86988	--		27040	--
27084.88699	--		27060	--
27104.90409	--		27080	--
27124.9212	--		27100	--
27144.9383	--		27120	--
27164.95541	--		27140	--
27184.97251	--		27160	--
27204.98962	--		27180	--
27225.00672	--		27200	--
27245.02382	--		27220	--
27265.04093	--		27240	--
27285.05803	--		27260	--
27305.07514	--		27280	--
27325.09224	--		27300	--
27345.10935	--		27320	--
27365.12645	--		27340	--
27385.14356	--		27360	--
27405.16066	--		27380	--
27425.17776	--		27400	--
27445.19487	--		27420	--
27465.21197	--		27440	--
27485.22908	--		27460	--
27505.24618	--		27480	--
27525.26329	--		27500	--
27545.28039	--		27520	--
27565.2975	--		27540	--
27585.3146	--		27560	--
27605.3317	--		27580	--
27625.34881	--		27600	--
27645.36591	--		27620	--
27665.38302	--		27640	--
27685.40012	--		27660	--
27705.41723	--		27680	--
27725.43433	--		27700	--
27745.45144	--		27720	--
27765.46854	--		27740	--
27785.48564	--		27760	--
27805.50275	--		27780	--
27825.51985	--		27800	--
27845.53696	--		27820	--
27865.55406	--		27840	--
27885.57117	--		27860	--
27905.58827	--		27880	--
27925.60538	--		27900	--
27945.62248	--		27920	--
27965.63958	--		27940	--
27985.65669	--		27960	--
28005.67379	--		27980	--
28025.6909	--		28000	--
28045.708	--		28020	--
28065.72511	--		28040	--
28085.74221	--		28060	--
28105.75932	--		28080	--
28125.77642	--		28100	--
28145.79352	--		28120	--
28165.81063	--		28140	--
28185.82773	--		28160	--
28205.84484	--		28180	--
28225.86194	--		28200	--
28245.87905	--		28220	--
28265.89615	--		28240	--
28285.91326	--		28260	--
28305.93036	--		28280	--
28325.94746	--		28300	--
28345.96457	--		28320	--
28365.98167	--		28340	--
28385.99878	--		28360	--
28406.01588	--		28380	--
28426.03299	--		28400	--
28446.05009	--		28420	--
28466.0672	--		28440	--
28486.0843	--		28460	--
28506.10141	--		28480	--
28526.11851	--		28500	--
28546.13561	--		28520	--
28566.15272	--		28540	--
28586.16982	--		28560	--
28606.18693	--		28580	--
28626.20403	--		28600	--
28646.22114	--		28620	--
28666.23824	--		28640	--
28686.25535	--		28660	--
28706.27245	--		28680	--
28726.28955	--		28700	--
28746.30666	--		28720	--
28766.32376	--		28740	--
28786.34087	--		28760	--
28806.35797	--		28780	--
28826.37508	--		28800	--
28846.39218	--		28820	--
28866.40929	--		28840	--
28886.42639	--		28860	--
28906.44349	--		28880	--
28926.4606	--		28900	--
28946.4777	--		28920	--
28966.49481	--		28940	--
28986.51191	--		28960	--
29006.52902	--		28980	--
29026.54612	--		29000	--
29046.56323	--		29020	--
29066.58033	--		29040	--
29086.59743	--		29060	--
29106.61454	--		29080	--
29126.63164	--		29100	--
29146.64875	--		29120	--
29166.66585	--		29140	--
29186.68296	--		29160	--
29206.70006	--		29180	--
29226.71717	--		29200	--
29246.73427	--		29220	--
29266.75137	--		29240	--
29286.76848	--		29260	--
29306.78558	--		29280	--
29326.80269	--		29300	--
29346.81979	--		29320	--
29366.8369	--		29340	--
29386.854	--		29360	--
29406.87111	--		29380	--
29426.88821	--		29400	--
29446.90531	--		29420	--
29466.92242	--		29440	--
29486.93952	--		29460	--
29506.95663	--		29480	--
29526.97373	--		29500	--
29546.99084	--		29520	--
29567.00794	--		29540	--
29587.02505	--		29560	--
29607.04215	--		29580	--
29627.05925	--		29600	--
29647.07636	--		29620	--
29667.09346	--		29640	--
29687.11057	--		29660	--
29707.12767	--		29680	--
29727.14478	--		29700	--
29747.16188	--		29720	--
29767.17899	--		29740	--
29787.19609	--		29760	--
29807.21319	--		29780	--
29827.2303	--		29800	--
29847.2474	--		29820	--
29867.26451	--		29840	--
29887.28161	--		29860	--
29907.29872	--		29880	--
29927.31582	--		29900	--
29947.33293	--		29920	--
29967.35003	--		29940	--
29987.36714	--		29960	--
30007.38424	--		29980	--
30027.40134	--		30000	--
30047.41845	--		30020	--
30067.43555	--		30040	--
30087.45266	--		30060	--
30107.46976	--		30080	--
30127.48687	--		30100	--
30147.50397	--		30120	--
30167.52108	--		30140	--
30187.53818	--		30160	--
30207.55528	--		30180	--
30227.57239	--		30200	--
30247.58949	--		30220	--
30267.6066	--		30240	--
30287.6237	--		30260	--
30307.64081	--		30280	--
30327.65791	--		30300	--
30347.67502	--		30320	--
30367.69212	--		30340	--
30387.70922	--		30360	--
30407.72633	--		30380	--
30427.74343	--		30400	--
30447.76054	--		30420	--
30467.77764	--		30440	--
30487.79475	--		30460	--
30507.81185	--		30480	--
30527.82896	--		30500	--
30547.84606	--		30520	--
30567.86316	--		30540	--
30587.88027	--		30560	--
30607.89737	--		30580	--
30627.91448	--		30600	--
30647.93158	--		30620	--
30667.94869	--		30640	--
30687.96579	--		30660	--
30707.9829	--		30680	--
30728	--		30700	--
