# Supplementary material for: Highly efficient exciton-exciton annihilation in single conjugated polymer chains
Source: Nat Commun. 2026 Jan 6;17:731. doi: 10.1038/s41467-025-67422-z (PMC12820388; doi:10.1038/s41467-025-67422-z)
Supplement: Supplementary file 3 — Source data [file 41467_2025_67422_MOESM3_ESM.zip › SI/FigS21/red sites count depend n vs time.txt]

time (ps)	all counts		time (ps)	>200 counts
-2040	1		-2040	1
-2019.9829	1		-2020	1
-1999.96579	1		-2000	--
-1979.94869	1		-1980	1
-1959.93158	1		-1960	1
-1939.91448	1		-1940	1
-1919.89737	1		-1920	1
-1899.88027	--		-1900	--
-1879.86316	1		-1880	1
-1859.84606	1		-1860	1
-1839.82896	1		-1840	1
-1819.81185	1		-1820	1
-1799.79475	1		-1800	1
-1779.77764	1		-1780	1
-1759.76054	1		-1760	1
-1739.74343	1		-1740	1
-1719.72633	1		-1720	--
-1699.70922	1		-1700	1
-1679.69212	1		-1680	1
-1659.67502	1		-1660	1
-1639.65791	1		-1640	1
-1619.64081	1		-1620	1
-1599.6237	1		-1600	1
-1579.6066	1		-1580	1
-1559.58949	1		-1560	1
-1539.57239	1		-1540	1
-1519.55528	1		-1520	1
-1499.53818	1		-1500	1
-1479.52108	1		-1480	1
-1459.50397	1		-1460	1
-1439.48687	1		-1440	1
-1419.46976	1		-1420	1
-1399.45266	1		-1400	1
-1379.43555	1		-1380	1
-1359.41845	1		-1360	1
-1339.40134	1		-1340	1
-1319.38424	-0.03093		-1320	-0.03093
-1299.36714	1		-1300	1
-1279.35003	1		-1280	1
-1259.33293	1		-1260	1
-1239.31582	1		-1240	1
-1219.29872	1		-1220	1
-1199.28161	1		-1200	1
-1179.26451	1		-1180	1
-1159.2474	1		-1160	1
-1139.2303	1		-1140	1
-1119.21319	1		-1120	1
-1099.19609	-0.04167		-1100	-0.04167
-1079.17899	1		-1080	1
-1059.16188	1		-1060	1
-1039.14478	1		-1040	1
-1019.12767	1		-1020	1
-999.11057	1		-1000	--
-979.09346	1		-980	1
-959.07636	1		-960	1
-939.05925	1		-940	1
-919.04215	1		-920	1
-899.02505	1		-900	1
-879.00794	1		-880	1
-858.99084	1		-860	1
-838.97373	1		-840	1
-818.95663	1		-820	1
-798.93952	1		-800	1
-778.92242	1		-780	1
-758.90531	1		-760	1
-738.88821	1		-740	1
-718.87111	-0.20482		-720	-0.17646
-698.854	1		-700	1
-678.8369	1		-680	1
-658.81979	1		-660	1
-638.80269	1		-640	1
-618.78558	-0.96078		-620	-0.85179
-598.76848	-0.28205		-600	-0.69493
-578.75137	1		-580	1
-558.73427	1		-560	1
-538.71717	-0.72414		-540	-0.63939
-518.70006	1		-520	1
-498.68296	-0.66667		-500	-0.5152
-478.66585	1		-480	1
-458.64875	1		-460	1
-438.63164	1		-440	1
-418.61454	1		-420	1
-398.59743	1		-400	1
-378.58033	1		-380	1
-358.56323	6.26316		-360	10.10101
-338.54612	-1.35294		-340	-1.02041
-318.52902	-1.89855		-320	-1.49925
-298.51191	8.69231		-300	20.83333
-278.49481	1		-280	1
-258.4777	1		-260	1
-238.4606	6		-240	1
-218.44349	3.77778		-220	4.85437
-198.42639	-0.6129		-200	-1.1274
-178.40929	-2.27869		-180	-2.0284
-158.39218	1		-160	1
-138.37508	1		-140	1
-118.35797	-0.53846		-120	-0.4852
-98.34087	-1.12766		-100	-1.02041
-78.32376	1		-80	1
-58.30666	-0.80995		-60	-0.7622
-38.28955	-3.09483		-40	-3.59712
-18.27245	5.30644		-20	5.20833
1.74465	5.0412		0	5.05051
21.76176	6.94141		20	6.94444
41.77886	4.46945		40	4.52489
61.79597	3.36648		60	3.38983
81.81307	2.89434		80	2.90698
101.83018	3.18215		100	3.14465
121.84728	2.80008		120	2.80899
141.86439	2.89587		140	2.88184
161.88149	2.66553		160	2.68097
181.89859	2.43231		180	2.42718
201.9157	2.54563		200	2.57732
221.9328	2.35596		220	2.36407
241.94991	2.26334		240	2.26244
261.96701	2.28295		260	2.29885
281.98412	2.38634		280	2.41546
302.00122	2.71269		300	2.71739
322.01833	2.12123		320	2.12314
342.03543	2.14229		340	2.1645
362.05254	2.11363		360	2.11416
382.06964	2.26671		380	2.2779
402.08674	2.07932		400	2.08768
422.10385	2.18762		420	2.20751
442.12095	1.97861		440	2.00401
462.13806	2.08313		460	2.06186
482.15516	1.9773		480	1.9802
502.17227	2.2967		500	2.35294
522.18937	1.88821		520	1.88679
542.20648	2.03875		540	2.06612
562.22358	2.11185		560	2.1097
582.24068	1.79427		580	1.81818
602.25779	1.8474		600	1.87617
622.27489	1.84689		620	1.8622
642.292	1.77009		640	1.76991
662.3091	2.06503		660	2.04918
682.32621	1.91447		680	1.9305
702.34331	1.77293		700	1.78571
722.36042	1.91837		720	1.93424
742.37752	2.04205		740	2.00803
762.39462	1.93165		760	1.91205
782.41173	1.72762		780	1.75439
802.42883	1.51542		800	1.51745
822.44594	1.78035		820	1.80832
842.46304	1.80426		840	1.81488
862.48015	1.83149		860	1.80505
882.49725	1.64395		880	1.63132
902.51436	1.8917		900	1.92308
922.53146	1.50985		920	1.49701
942.54856	1.58189		940	1.58479
962.56567	1.74372		960	1.72712
982.58277	1.81333		980	1.84502
1002.59988	1.72831		1000	1.7331
1022.61698	1.64533		1020	1.62338
1042.63409	1.86012		1040	1.78571
1062.65119	1.76074		1060	1.76367
1082.6683	1.64916		1080	1.64474
1102.6854	1.88165		1100	1.88324
1122.7025	1.85837		1120	1.89394
1142.71961	1.78878		1140	1.75747
1162.73671	1.66462		1160	1.63666
1182.75382	1.97047		1180	2.01613
1202.77092	1.82192		1200	1.85874
1222.78803	2.00784		1220	2.01207
1242.80513	1.87777		1240	1.8797
1262.82224	1.71023		1260	1.63399
1282.83934	1.4396		1280	1.4556
1302.85644	1.65498		1300	1.68067
1322.87355	1.57398		1320	1.5625
1342.89065	1.33106		1340	1.31926
1362.90776	1.69163		1360	1.63934
1382.92486	1.45288		1380	1.43678
1402.94197	1.56364		1400	1.47493
1422.95907	1.62144		1420	1.60514
1442.97618	1.37387		1440	1.38696
1462.99328	1.67208		1460	1.65289
1483.01038	1.52966		1480	1.47059
1503.02749	1.77712		1500	1.80832
1523.04459	1.35897		1520	1.30208
1543.0617	1.36794		1540	1.34228
1563.0788	1.30128		1560	1.31234
1583.09591	1.63123		1580	1.45349
1603.11301	1.71429		1600	1.62602
1623.13012	1.73246		1620	1.76991
1643.14722	1.27847		1640	1.287
1663.16432	1.56879		1660	1.59236
1683.18143	1.67973		1680	1.64204
1703.19853	1.46881		1700	1.48588
1723.21564	1.38515		1720	1.40252
1743.23274	1.44927		1740	1.46628
1763.24985	1.15399		1760	1.15875
1783.26695	1.27682		1780	1.28866
1803.28406	1.6772		1800	1.71527
1823.30116	1.54745		1820	1.49925
1843.31827	1.42212		1840	1.43885
1863.33537	1.38478		1860	1.40449
1883.35247	1.23715		1880	1.24688
1903.36958	1.43945		1900	1.45773
1923.38668	1.57561		1920	1.60256
1943.40379	2.05189		1940	2.1322
1963.42089	1.3998		1960	1.41443
1983.438	1.86643		1980	1.78891
2003.4551	1.50307		2000	1.52672
2023.47221	1.54446		2020	1.56986
2043.48931	1.3792		2040	1.39276
2063.50641	1.13934		2060	1.0917
2083.52352	1.26123		2080	1.27389
2103.54062	1.29223		2100	1.30548
2123.55773	1.35377		2120	1.36799
2143.57483	1.55905		2140	1.58228
2163.59194	1.24691		2160	1.25628
2183.60904	1.77386		2180	1.66667
2203.62615	1.5279		2200	1.43885
2223.64325	1.92166		2220	1.81159
2243.66035	1.35638		2240	1.27877
2263.67746	1.94142		2260	2.00803
2283.69456	1.2		2280	1.12867
2303.71167	1.6917		2300	1.73611
2323.72877	1.21629		2320	1.22699
2343.74588	1.43898		2340	1.33511
2363.76298	2.7094		2360	2.849
2383.78009	1.14738		2380	1.1534
2403.79719	1.14881		2400	1.1534
2423.81429	1.35149		2420	1.15607
2443.8314	1.23866		2440	1.25
2463.8485	1.3992		2460	1.4245
2483.86561	1.16653		2480	1.07991
2503.88271	1.79156		2500	1.8315
2523.89982	1.18622		2520	1.19617
2543.91692	1.59952		2540	1.64204
2563.93403	1.17937		2560	1.08578
2583.95113	1.33708		2580	1.34953
2603.96823	1.51613		2600	1.35685
2623.98534	2.05448		2620	2.14592
2644.00244	1.48309		2640	1.3369
2664.01955	1.58394		2660	1.60772
2684.03665	1.40541		2680	1.25
2704.05376	3.77778		2700	2.34192
2724.07086	1.38265		2720	1.40845
2744.08797	1.2551		2740	1.27226
2764.10507	1		2760	1
2784.12217	1.95785		2780	1.44509
2804.13928	1.12195		2800	1.1274
2824.15638	1.81136		2820	1.88324
2844.17349	2.17096		2840	2.28833
2864.19059	1.52356		2860	1.5456
2884.2077	1.86768		2880	1.93798
2904.2248	1.28531		2900	1.2987
2924.24191	1.96386		2920	2.04082
2944.25901	2.02041		2940	2.1097
2964.27611	1.65076		2960	1.69205
2984.29322	2.0929		2980	2.24215
3004.31032	1.16207		3000	1
3024.32743	2.17647		3020	2.28833
3044.34453	1		3040	1
3064.36164	1.16639		3060	1.17647
3084.37874	1.84986		3080	1.47493
3104.39585	1.83333		3100	1.88679
3124.41295	2.44404		3120	2.63852
3144.43005	2.0274		3140	2.08768
3164.44716	2.96078		3160	2.11864
3184.46426	1.95541		3180	1.52905
3204.48137	2.00334		3200	2.09205
3224.49847	1.56022		3220	1.5873
3244.51558	1.59701		3240	1.24224
3264.53268	1		3260	1
3284.54979	3.54777		3280	4.36681
3304.56689	1.625		3300	1.68634
3324.584	1.25126		3320	1
3344.6011	1		3340	1
3364.6182	1.2439		3360	1.26103
3384.63531	1		3380	1
3404.65241	2.53846		3400	2.80899
3424.66952	1.27855		3420	1.29534
3444.68662	1.77519		3440	1.84502
3464.70373	-3.34783		3460	-2.82486
3484.72083	1		3480	1
3504.73794	3.94118		3500	4.52489
3524.75504	3.58621		3520	4.329
3544.77214	1.33333		3540	1.3624
3564.78925	2.21212		3560	2.38663
3584.80635	2.0929		3580	2.14133
3604.82346	6.08475		3600	7.8125
3624.84056	1.36101		3620	1.39276
3644.85767	1		3640	1
3664.87477	1.39063		3660	1
3684.89188	1		3680	1
3704.90898	1.45045		3700	1.4881
3724.92608	1.41494		3720	1.43678
3744.94319	1		3740	1
3764.96029	1.43478		3760	1.47275
3784.9774	2.22699		3780	1.42045
3804.9945	2.69492		3800	3.0581
3825.01161	1.5102		3820	1
3845.02871	1		3840	1
3865.04582	1		3860	1
3885.06292	1		3880	1
3905.08002	1		3900	1
3925.09713	1.5814		3920	1.63666
3945.11423	3.8169		3940	1
3965.13134	4.92157		3960	5.88235
3985.14844	1		3980	1
4005.16555	1		4000	1
4025.18265	1		4020	1
4045.19976	5.7619		4040	9.00901
4065.21686	-2.57143		4060	-2.06186
4085.23396	12.76471		4080	50
4105.25107	1.82645		4100	1.9084
4125.26817	1		4120	1
4145.28528	1.7874		4140	1.94175
4165.30238	1		4160	1
4185.31949	1.78125		4180	1.84162
4205.33659	1		4200	1
4225.3537	1		4220	1
4245.3708	1		4240	1
4265.3879	2.14943		4260	1
4285.40501	2.28205		4280	2.42718
4305.42211	1.90909		4300	2.01207
4325.43922	1		4320	1
4345.45632	1		4340	1
4365.47343	1		4360	1
4385.49053	2.6129		4380	2.92398
4405.50764	2.14943		4400	2.35294
4425.52474	2.17647		4420	2.40964
4445.54184	2.2987		4440	1
4465.55895	1		4460	1
4485.57605	2.38889		4480	1
4505.59316	2.5625		4500	2.849
4525.61026	-3.16667		4520	-2.0284
4545.62737	2.66667		4540	3.03951
4565.64447	1		4560	1
4585.66158	1		4580	1
4605.67868	3		4600	3.63636
4625.69578	1		4620	1
4645.71289	2.81818		4640	1
4665.72999	3.77778		4660	4.329
4685.7471	1		4680	1
4705.7642	1		4700	1
4725.78131	1		4720	1
4745.79841	4.44828		4740	5.98802
4765.81552	1		4760	1
4785.83262	1		4780	1
4805.84973	1		4800	1
4825.86683	5.16667		4820	7.24638
4845.88393	1		4840	1
4865.90104	-1.5		4860	10.10101
4885.91814	1		4880	1
4905.93525	26		4900	-18.86792
4925.95235	1		4920	1
4945.96946	1		4940	1
4965.98656	1		4960	1
4986.00367	-1.0202		4980	-0.81833
5006.02077	1		5000	1
5026.03787	1		5020	1
5046.05498	1		5040	1
5066.07208	1		5060	1
5086.08919	1		5080	1
5106.10629	1		5100	1
5126.1234	1		5120	1
5146.1405	1		5140	1
5166.15761	1		5160	1
5186.17471	26		5180	-10.10101
5206.19181	1		5200	1
5226.20892	-0.7094		5220	-0.65274
5246.22602	1		5240	1
5266.24313	1		5260	1
5286.26023	-0.7094		5280	-0.61275
5306.27734	1		5300	1
5326.29444	1		5320	1
5346.31155	1		5340	1
5366.32865	1		5360	1
5386.34575	-6.69231		5380	-4
5406.36286	1		5400	1
5426.37996	-0.42857		5420	-0.37936
5446.39707	1		5440	1
5466.41417	1		5460	1
5486.43128	1		5480	1
5506.44838	1		5500	1
5526.46549	-3		5520	-2.0284
5546.48259	1		5540	1
5566.49969	-3.54545		5560	-2.22717
5586.5168	1		5580	1
5606.5339	1		5600	1
5626.55101	-1.85714		5620	-1.32626
5646.56811	1		5640	1
5666.58522	1		5660	1
5686.60232	1		5680	1
5706.61943	1		5700	1
5726.63653	-1.12766		5720	-1
5746.65363	1		5740	1
5766.67074	1		5760	1
5786.68784	1		5780	1
5806.70495	1		5800	1
5826.72205	-1.17391		5820	-1
5846.73916	-4		5840	-2.22717
5866.75626	1		5860	1
5886.77337	1		5880	1
5906.79047	1		5900	1
5926.80757	-1.27273		5920	-1.1274
5946.82468	1		5940	1
5966.84178	1		5960	1
5986.85889	-1.27273		5980	-0.92336
6006.87599	1		6000	1
6026.8931	1		6020	1
6046.9102	-0.53846		6040	1
6066.92731	-0.69492		6060	-0.47059
6086.94441	1		6080	1
6106.96151	1		6100	1
6126.97862	1		6120	1
6146.99572	-1.17391		6140	-0.75415
6167.01283	1		6160	1
6187.02993	1		6180	1
6207.04704	1		6200	1
6227.06414	1		6220	1
6247.08125	1		6240	1
6267.09835	-1		6260	1
6287.11546	1		6280	1
6307.13256	1		6300	1
6327.14966	1		6320	1
6347.16677	1		6340	1
6367.18387	-0.53846		6360	-0.49261
6387.20098	1		6380	1
6407.21808	1		6400	1
6427.23519	1		6420	1
6447.25229	1		6440	1
6467.2694	1		6460	1
6487.2865	1		6480	1
6507.3036	1		6500	1
6527.32071	1		6520	1
6547.33781	-0.16279		6540	-0.13637
6567.35492	1		6560	1
6587.37202	1		6580	1
6607.38913	1		6600	1
6627.40623	1		6620	1
6647.42334	1		6640	1
6667.44044	1		6660	1
6687.45754	1		6680	1
6707.47465	1		6700	1
6727.49175	1		6720	1
6747.50886	1		6740	1
6767.52596	1		6760	1
6787.54307	-0.47059		6780	1
6807.56017	-0.51515		6800	-0.44924
6827.57728	1		6820	1
6847.59438	1		6840	1
6867.61148	1		6860	1
6887.62859	1		6880	1
6907.64569	1		6900	1
6927.6628	1		6920	1
6947.6799	1		6940	1
6967.69701	-0.44928		6960	-0.31576
6987.71411	-0.28205		6980	1
7007.73122	1		7000	1
7027.74832	-0.36986		7020	-0.28209
7047.76542	1		7040	1
7067.78253	1		7060	1
7087.79963	1		7080	1
7107.81674	1		7100	1
7127.83384	1		7120	1
7147.85095	1		7140	1
7167.86805	1		7160	1
7187.88516	1		7180	1
7207.90226	1		7200	1
7227.91936	-0.33333		7220	-0.26582
7247.93647	1		7240	1
7267.95357	1		7260	1
7287.97068	-0.28205		7280	-0.25
7307.98778	1		7300	1
7328.00489	1		7320	1
7348.02199	-0.2987		7340	1
7368.0391	1		7360	1
7388.0562	1		7380	1
7408.0733	-0.31579		7400	-0.21949
7428.09041	1		7420	1
7448.10751	1		7440	1
7468.12462	1		7460	1
7488.14172	-0.21951		7480	1
7508.15883	1		7500	1
7528.17593	1		7520	1
7548.19304	1		7540	1
7568.21014	1		7560	1
7588.22724	1		7580	1
7608.24435	1		7600	1
7628.26145	1		7620	1
7648.27856	1		7640	1
7668.29566	1		7660	1
7688.31277	1		7680	1
7708.32987	1		7700	1
7728.34698	1		7720	1
7748.36408	1		7740	1
7768.38119	1		7760	1
7788.39829	1		7780	1
7808.41539	-0.19048		7800	1
7828.4325	1		7820	1
7848.4496	1		7840	1
7868.46671	1		7860	1
7888.48381	1		7880	1
7908.50092	-0.14943		7900	1
7928.51802	1		7920	1
7948.53513	-0.13636		7940	1
7968.55223	1		7960	1
7988.56933	1		7980	1
8008.58644	1		8000	1
8028.60354	1		8020	1
8048.62065	1		8040	1
8068.63775	-0.0989		8060	-0.08696
8088.65486	1		8080	1
8108.67196	1		8100	1
8128.68907	-0.17647		8120	-0.16279
8148.70617	1		8140	1
8168.72327	1		8160	1
8188.74038	1		8180	1
8208.75748	1		8200	1
8228.77459	1		8220	1
8248.79169	1		8240	1
8268.8088	1		8260	1
8288.8259	-0.16279		8280	-0.13637
8308.84301	1		8300	1
8328.86011	-0.17647		8320	1
8348.87721	1		8340	1
8368.89432	1		8360	1
8388.91142	1		8380	1
8408.92853	1		8400	1
8428.94563	1		8420	1
8448.96274	1		8440	1
8468.97984	1		8460	1
8488.99695	1		8480	1
8509.01405	1		8500	1
8529.03115	1		8520	1
8549.04826	1		8540	1
8569.06536	1		8560	1
8589.08247	1		8580	1
8609.09957	1		8600	1
8629.11668	1		8620	1
8649.13378	-0.11111		8640	1
8669.15089	1		8660	1
8689.16799	-0.14943		8680	1
8709.18509	1		8700	1
8729.2022	1		8720	1
8749.2193	1		8740	1
8769.23641	1		8760	1
8789.25351	1		8780	1
8809.27062	1		8800	1
8829.28772	1		8820	1
8849.30483	1		8840	1
8869.32193	1		8860	1
8889.33903	1		8880	1
8909.35614	1		8900	1
8929.37324	1		8920	1
8949.39035	1		8940	1
8969.40745	1		8960	1
8989.42456	1		8980	1
9009.44166	1		9000	1
9029.45877	1		9020	1
9049.47587	1		9040	1
9069.49297	1		9060	1
9089.51008	1		9080	1
9109.52718	1		9100	1
9129.54429	1		9120	1
9149.56139	1		9140	1
9169.5785	1		9160	1
9189.5956	1		9180	1
9209.61271	1		9200	1
9229.62981	1		9220	1
9249.64692	1		9240	1
9269.66402	1		9260	1
9289.68112	1		9280	1
9309.69823	1		9300	1
9329.71533	1		9320	1
9349.73244	1		9340	1
9369.74954	1		9360	1
9389.76665	1		9380	1
9409.78375	1		9400	1
9429.80086	1		9420	1
9449.81796	1		9440	1
9469.83506	1		9460	1
9489.85217	1		9480	1
9509.86927	1		9500	1
9529.88638	1		9520	1
9549.90348	1		9540	1
9569.92059	1		9560	1
9589.93769	-0.1236		9580	-0.08696
9609.9548	1		9600	1
9629.9719	1		9620	1
9649.989	1		9640	1
9670.00611	1		9660	1
9690.02321	1		9680	1
9710.04032	1		9700	1
9730.05742	1		9720	1
9750.07453	-0.14943		9740	-0.11111
9770.09163	1		9760	1
9790.10874	1		9780	1
9810.12584	1		9800	1
9830.14294	1		9820	1
9850.16005	1		9840	1
9870.17715	1		9860	1
9890.19426	1		9880	1
9910.21136	1		9900	1
9930.22847	1		9920	1
9950.24557	1		9940	1
9970.26268	1		9960	1
9990.27978	1		9980	1
10010.29688	1		10000	1
10030.31399	1		10020	1
10050.33109	1		10040	1
10070.3482	1		10060	1
10090.3653	1		10080	1
10110.38241	-0.0989		10100	-0.0989
10130.39951	1		10120	1
10150.41662	1		10140	1
10170.43372	1		10160	1
10190.45082	1		10180	1
10210.46793	1		10200	1
10230.48503	-0.0989		10220	-0.06383
10250.50214	1		10240	1
10270.51924	1		10260	1
10290.53635	-0.04167		10280	-0.03093
10310.55345	1		10300	1
10330.57056	1		10320	1
10350.58766	1		10340	1
10370.60476	1		10360	1
10390.62187	1		10380	1
10410.63897	1		10400	1
10430.65608	1		10420	1
10450.67318	1		10440	1
10470.69029	1		10460	1
10490.70739	1		10480	1
10510.7245	1		10500	1
10530.7416	1		10520	1
10550.7587	1		10540	1
10570.77581	1		10560	1
10590.79291	1		10580	1
10610.81002	1		10600	1
10630.82712	1		10620	1
10650.84423	1		10640	1
10670.86133	1		10660	1
10690.87844	1		10680	1
10710.89554	1		10700	1
10730.91265	1		10720	1
10750.92975	1		10740	1
10770.94685	1		10760	1
10790.96396	1		10780	1
10810.98106	1		10800	1
10830.99817	1		10820	1
10851.01527	1		10840	1
10871.03238	1		10860	1
10891.04948	1		10880	1
10911.06659	1		10900	1
10931.08369	1		10920	1
10951.10079	1		10940	1
10971.1179	-0.05263		10960	1
10991.135	1		10980	1
11011.15211	1		11000	1
11031.16921	1		11020	1
11051.18632	1		11040	1
11071.20342	1		11060	1
11091.22053	1		11080	1
11111.23763	1		11100	1
11131.25473	1		11120	1
11151.27184	1		11140	1
11171.28894	1		11160	1
11191.30605	1		11180	1
11211.32315	1		11200	1
11231.34026	1		11220	1
11251.35736	-0.05263		11240	1
11271.37447	1		11260	1
11291.39157	-0.02041		11280	-0.02041
11311.40867	1		11300	1
11331.42578	1		11320	1
11351.44288	1		11340	1
11371.45999	1		11360	1
11391.47709	1		11380	1
11411.4942	1		11400	1
11431.5113	1		11420	1
11451.52841	1		11440	1
11471.54551	-0.03093		11460	1
11491.56261	1		11480	1
11511.57972	1		11500	1
11531.59682	1		11520	1
11551.61393	1		11540	1
11571.63103	1		11560	1
11591.64814	1		11580	1
11611.66524	1		11600	1
11631.68235	1		11620	1
11651.69945	1		11640	1
11671.71655	1		11660	1
11691.73366	1		11680	1
11711.75076	1		11700	1
11731.76787	1		11720	1
11751.78497	-0.06383		11740	-0.03093
11771.80208	1		11760	1
11791.81918	1		11780	1
11811.83629	1		11800	1
11831.85339	1		11820	1
11851.87049	1		11840	1
11871.8876	1		11860	1
11891.9047	1		11880	1
11911.92181	1		11900	1
11931.93891	1		11920	1
11951.95602	1		11940	1
11971.97312	1		11960	1
11991.99023	1		11980	1
12012.00733	1		12000	1
12032.02443	--		12020	--
12052.04154	1		12040	1
12072.05864	1		12060	1
12092.07575	--		12080	--
12112.09285	1		12100	1
12132.10996	-0.05263		12120	-0.03093
12152.12706	1		12140	1
12172.14417	1		12160	1
12192.16127	1		12180	1
12212.17838	1		12200	1
12232.19548	1		12220	1
12252.21258	1		12240	1
12272.22969	1		12260	1
12292.24679	1		12280	1
12312.2639	1		12300	1
12332.281	1		12320	1
12352.29811	1		12340	1
12372.31521	1		12360	1
12392.33232	1		12380	1
12412.34942	1		12400	1
12432.36652	1		12420	1
12452.38363	-0.02041		12440	-0.0101
12472.40073	1		12460	1
12492.41784	1		12480	1
12512.43494	1		12500	1
12532.45205	1		12520	1
12552.46915	1		12540	1
12572.48626	1		12560	1
12592.50336	1		12580	1
12612.52046	1		12600	1
12632.53757	1		12620	1
12652.55467	1		12640	1
12672.57178	1		12660	1
12692.58888	1		12680	1
12712.60599	1		12700	1
12732.62309	1		12720	1
12752.6402	1		12740	1
12772.6573	1		12760	1
12792.6744	1		12780	1
12812.69151	1		12800	1
12832.70861	1		12820	1
12852.72572	1		12840	1
12872.74282	1		12860	1
12892.75993	1		12880	1
12912.77703	1		12900	1
12932.79414	1		12920	1
12952.81124	1		12940	1
12972.82834	1		12960	1
12992.84545	1		12980	1
13012.86255	1		13000	1
13032.87966	1		13020	1
13052.89676	1		13040	1
13072.91387	1		13060	1
13092.93097	1		13080	1
13112.94808	1		13100	1
13132.96518	1		13120	1
13152.98228	1		13140	1
13172.99939	-0.06383		13160	-0.05263
13193.01649	1		13180	1
13213.0336	1		13200	1
13233.0507	1		13220	--
13253.06781	1		13240	1
13273.08491	1		13260	1
13293.10202	1		13280	1
13313.11912	1		13300	1
13333.13622	--		13320	--
13353.15333	1		13340	1
13373.17043	1		13360	1
13393.18754	1		13380	1
13413.20464	1		13400	1
13433.22175	1		13420	1
13453.23885	1		13440	1
13473.25596	1		13460	1
13493.27306	1		13480	1
13513.29016	1		13500	1
13533.30727	1		13520	1
13553.32437	1		13540	1
13573.34148	1		13560	1
13593.35858	1		13580	1
13613.37569	1		13600	1
13633.39279	1		13620	1
13653.4099	1		13640	1
13673.427	1		13660	1
13693.44411	1		13680	1
13713.46121	1		13700	1
13733.47831	1		13720	--
13753.49542	1		13740	1
13773.51252	1		13760	1
13793.52963	1		13780	1
13813.54673	1		13800	1
13833.56384	1		13820	1
13853.58094	1		13840	1
13873.59805	1		13860	1
13893.61515	1		13880	1
13913.63225	1		13900	1
13933.64936	1		13920	1
13953.66646	1		13940	1
13973.68357	1		13960	1
13993.70067	1		13980	1
14013.71778	1		14000	1
14033.73488	1		14020	1
14053.75199	1		14040	1
14073.76909	1		14060	1
14093.78619	1		14080	1
14113.8033	1		14100	1
14133.8204	1		14120	1
14153.83751	1		14140	1
14173.85461	--		14160	--
14193.87172	1		14180	--
14213.88882	1		14200	1
14233.90593	1		14220	1
14253.92303	1		14240	1
14273.94013	1		14260	1
14293.95724	1		14280	1
14313.97434	1		14300	1
14333.99145	1		14320	1
14354.00855	1		14340	1
14374.02566	1		14360	1
14394.04276	1		14380	1
14414.05987	1		14400	1
14434.07697	1		14420	1
14454.09407	-0.0101		14440	--
14474.11118	1		14460	1
14494.12828	1		14480	1
14514.14539	1		14500	1
14534.16249	1		14520	1
14554.1796	1		14540	1
14574.1967	1		14560	1
14594.21381	1		14580	1
14614.23091	1		14600	1
14634.24801	1		14620	1
14654.26512	1		14640	1
14674.28222	1		14660	1
14694.29933	1		14680	1
14714.31643	1		14700	1
14734.33354	1		14720	1
14754.35064	1		14740	1
14774.36775	1		14760	1
14794.38485	1		14780	1
14814.40195	1		14800	1
14834.41906	--		14820	--
14854.43616	1		14840	1
14874.45327	1		14860	1
14894.47037	--		14880	--
14914.48748	1		14900	1
14934.50458	1		14920	1
14954.52169	1		14940	--
14974.53879	1		14960	1
14994.55589	1		14980	1
15014.573	1		15000	--
15034.5901	--		15020	--
15054.60721	--		15040	--
15074.62431	1		15060	1
15094.64142	1		15080	1
15114.65852	1		15100	1
15134.67563	1		15120	1
15154.69273	1		15140	1
15174.70984	1		15160	1
15194.72694	1		15180	1
15214.74404	1		15200	1
15234.76115	1		15220	1
15254.77825	1		15240	1
15274.79536	1		15260	1
15294.81246	1		15280	1
15314.82957	-0.03093		15300	1
15334.84667	1		15320	1
15354.86378	1		15340	1
15374.88088	1		15360	1
15394.89798	--		15380	--
15414.91509	--		15400	--
15434.93219	1		15420	--
15454.9493	1		15440	1
15474.9664	1		15460	1
15494.98351	1		15480	1
15515.00061	1		15500	1
15535.01772	1		15520	1
15555.03482	1		15540	1
15575.05192	--		15560	--
15595.06903	--		15580	--
15615.08613	1		15600	1
15635.10324	1		15620	--
15655.12034	1		15640	1
15675.13745	-0.02041		15660	1
15695.15455	--		15680	--
15715.17166	1		15700	1
15735.18876	1		15720	1
15755.20586	--		15740	--
15775.22297	1		15760	1
15795.24007	1		15780	1
15815.25718	1		15800	1
15835.27428	1		15820	1
15855.29139	1		15840	1
15875.30849	1		15860	1
15895.3256	1		15880	1
15915.3427	1		15900	1
15935.3598	1		15920	1
15955.37691	1		15940	1
15975.39401	1		15960	1
15995.41112	1		15980	--
16015.42822	1		16000	1
16035.44533	1		16020	1
16055.46243	1		16040	1
16075.47954	1		16060	1
16095.49664	1		16080	--
16115.51374	1		16100	1
16135.53085	1		16120	1
16155.54795	1		16140	1
16175.56506	--		16160	--
16195.58216	1		16180	1
16215.59927	1		16200	1
16235.61637	1		16220	--
16255.63348	--		16240	--
16275.65058	1		16260	1
16295.66768	1		16280	1
16315.68479	1		16300	1
16335.70189	1		16320	1
16355.719	1		16340	1
16375.7361	1		16360	1
16395.75321	1		16380	1
16415.77031	--		16400	--
16435.78742	-0.0101		16420	1
16455.80452	1		16440	1
16475.82162	1		16460	1
16495.83873	1		16480	1
16515.85583	1		16500	1
16535.87294	1		16520	1
16555.89004	1		16540	1
16575.90715	1		16560	1
16595.92425	1		16580	1
16615.94136	--		16600	--
16635.95846	1		16620	1
16655.97557	1		16640	1
16675.99267	1		16660	1
16696.00977	1		16680	1
16716.02688	1		16700	1
16736.04398	1		16720	1
16756.06109	1		16740	1
16776.07819	1		16760	--
16796.0953	1		16780	1
16816.1124	--		16800	--
16836.12951	1		16820	1
16856.14661	1		16840	1
16876.16371	-0.03093		16860	-0.03093
16896.18082	1		16880	1
16916.19792	1		16900	1
16936.21503	1		16920	1
16956.23213	1		16940	1
16976.24924	1		16960	1
16996.26634	1		16980	--
17016.28345	1		17000	1
17036.30055	1		17020	1
17056.31765	1		17040	1
17076.33476	1		17060	1
17096.35186	1		17080	1
17116.36897	1		17100	1
17136.38607	1		17120	1
17156.40318	1		17140	1
17176.42028	1		17160	1
17196.43739	1		17180	1
17216.45449	1		17200	1
17236.47159	1		17220	1
17256.4887	1		17240	1
17276.5058	1		17260	1
17296.52291	--		17280	--
17316.54001	1		17300	1
17336.55712	1		17320	1
17356.57422	-0.02041		17340	1
17376.59133	1		17360	1
17396.60843	1		17380	1
17416.62553	1		17400	1
17436.64264	1		17420	--
17456.65974	1		17440	--
17476.67685	1		17460	1
17496.69395	1		17480	1
17516.71106	1		17500	1
17536.72816	1		17520	1
17556.74527	--		17540	--
17576.76237	1		17560	1
17596.77947	1		17580	1
17616.79658	1		17600	1
17636.81368	1		17620	1
17656.83079	1		17640	1
17676.84789	1		17660	1
17696.865	1		17680	1
17716.8821	1		17700	1
17736.89921	1		17720	1
17756.91631	1		17740	1
17776.93341	1		17760	1
17796.95052	1		17780	1
17816.96762	1		17800	1
17836.98473	1		17820	1
17857.00183	--		17840	--
17877.01894	1		17860	1
17897.03604	1		17880	1
17917.05315	1		17900	1
17937.07025	1		17920	1
17957.08735	1		17940	1
17977.10446	1		17960	1
17997.12156	1		17980	1
18017.13867	1		18000	1
18037.15577	1		18020	1
18057.17288	1		18040	1
18077.18998	1		18060	1
18097.20709	1		18080	1
18117.22419	1		18100	1
18137.2413	1		18120	1
18157.2584	1		18140	1
18177.2755	1		18160	1
18197.29261	--		18180	--
18217.30971	1		18200	1
18237.32682	--		18220	--
18257.34392	1		18240	1
18277.36103	1		18260	1
18297.37813	1		18280	1
18317.39524	--		18300	--
18337.41234	--		18320	--
18357.42944	--		18340	--
18377.44655	1		18360	1
18397.46365	1		18380	1
18417.48076	1		18400	1
18437.49786	1		18420	1
18457.51497	--		18440	--
18477.53207	1		18460	1
18497.54918	1		18480	1
18517.56628	1		18500	1
18537.58338	1		18520	1
18557.60049	1		18540	1
18577.61759	1		18560	1
18597.6347	1		18580	--
18617.6518	--		18600	--
18637.66891	1		18620	1
18657.68601	1		18640	1
18677.70312	1		18660	1
18697.72022	1		18680	1
18717.73732	1		18700	1
18737.75443	1		18720	1
18757.77153	1		18740	--
18777.78864	1		18760	--
18797.80574	-0.0101		18780	-0.0101
18817.82285	--		18800	--
18837.83995	--		18820	--
18857.85706	--		18840	--
18877.87416	1		18860	1
18897.89126	--		18880	--
18917.90837	-0.02041		18900	-0.02041
18937.92547	1		18920	1
18957.94258	1		18940	1
18977.95968	1		18960	1
18997.97679	1		18980	1
19017.99389	1		19000	1
19038.011	1		19020	1
19058.0281	1		19040	1
19078.0452	1		19060	1
19098.06231	--		19080	--
19118.07941	1		19100	1
19138.09652	1		19120	1
19158.11362	1		19140	1
19178.13073	1		19160	1
19198.14783	--		19180	--
19218.16494	1		19200	--
19238.18204	1		19220	1
19258.19914	1		19240	1
19278.21625	--		19260	--
19298.23335	1		19280	1
19318.25046	1		19300	1
19338.26756	--		19320	--
19358.28467	1		19340	1
19378.30177	1		19360	1
19398.31888	--		19380	--
19418.33598	1		19400	1
19438.35308	--		19420	--
19458.37019	1		19440	1
19478.38729	1		19460	1
19498.4044	1		19480	1
19518.4215	1		19500	1
19538.43861	--		19520	--
19558.45571	1		19540	1
19578.47282	1		19560	1
19598.48992	--		19580	--
19618.50703	1		19600	1
19638.52413	1		19620	1
19658.54123	1		19640	1
19678.55834	--		19660	--
19698.57544	1		19680	1
19718.59255	1		19700	1
19738.60965	1		19720	1
19758.62676	1		19740	1
19778.64386	1		19760	1
19798.66097	1		19780	1
19818.67807	1		19800	--
19838.69517	1		19820	1
19858.71228	1		19840	1
19878.72938	1		19860	1
19898.74649	1		19880	1
19918.76359	1		19900	1
19938.7807	1		19920	1
19958.7978	1		19940	--
19978.81491	1		19960	1
19998.83201	1		19980	1
20018.84911	1		20000	1
20038.86622	1		20020	--
20058.88332	1		20040	1
20078.90043	1		20060	1
20098.91753	1		20080	--
20118.93464	-0.02041		20100	-0.0101
20138.95174	1		20120	1
20158.96885	1		20140	1
20178.98595	--		20160	--
20199.00305	1		20180	1
20219.02016	1		20200	--
20239.03726	--		20220	--
20259.05437	1		20240	1
20279.07147	1		20260	1
20299.08858	1		20280	--
20319.10568	--		20300	--
20339.12279	1		20320	--
20359.13989	--		20340	--
20379.15699	1		20360	--
20399.1741	--		20380	--
20419.1912	1		20400	1
20439.20831	1		20420	--
20459.22541	1		20440	1
20479.24252	--		20460	--
20499.25962	1		20480	1
20519.27673	1		20500	1
20539.29383	1		20520	1
20559.31093	1		20540	1
20579.32804	1		20560	1
20599.34514	1		20580	1
20619.36225	1		20600	--
20639.37935	1		20620	1
20659.39646	1		20640	1
20679.41356	1		20660	1
20699.43067	--		20680	--
20719.44777	1		20700	1
20739.46487	1		20720	1
20759.48198	--		20740	--
20779.49908	1		20760	1
20799.51619	1		20780	--
20819.53329	1		20800	1
20839.5504	1		20820	1
20859.5675	1		20840	1
20879.58461	1		20860	1
20899.60171	--		20880	--
20919.61881	--		20900	--
20939.63592	-0.0101		20920	-0.0101
20959.65302	1		20940	1
20979.67013	1		20960	1
20999.68723	1		20980	1
21019.70434	1		21000	1
21039.72144	--		21020	--
21059.73855	1		21040	--
21079.75565	--		21060	--
21099.77276	1		21080	1
21119.78986	1		21100	1
21139.80696	1		21120	1
21159.82407	1		21140	1
21179.84117	--		21160	--
21199.85828	1		21180	1
21219.87538	1		21200	1
21239.89249	1		21220	1
21259.90959	1		21240	1
21279.9267	1		21260	--
21299.9438	--		21280	--
21319.9609	--		21300	--
21339.97801	--		21320	--
21359.99511	1		21340	--
21380.01222	1		21360	1
21400.02932	1		21380	--
21420.04643	1		21400	1
21440.06353	--		21420	--
21460.08064	1		21440	1
21480.09774	--		21460	--
21500.11484	1		21480	1
21520.13195	1		21500	1
21540.14905	1		21520	1
21560.16616	1		21540	1
21580.18326	--		21560	--
21600.20037	--		21580	--
21620.21747	--		21600	--
21640.23458	1		21620	1
21660.25168	--		21640	--
21680.26878	1		21660	1
21700.28589	--		21680	--
21720.30299	--		21700	--
21740.3201	--		21720	--
21760.3372	1		21740	1
21780.35431	--		21760	--
21800.37141	--		21780	--
21820.38852	-0.0101		21800	--
21840.40562	--		21820	--
21860.42272	--		21840	--
21880.43983	--		21860	--
21900.45693	1		21880	1
21920.47404	1		21900	1
21940.49114	1		21920	1
21960.50825	1		21940	1
21980.52535	--		21960	--
22000.54246	--		21980	--
22020.55956	1		22000	1
22040.57666	1		22020	--
22060.59377	--		22040	--
22080.61087	--		22060	--
22100.62798	--		22080	--
22120.64508	--		22100	--
22140.66219	1		22120	1
22160.67929	1		22140	--
22180.6964	1		22160	1
22200.7135	--		22180	--
22220.7306	--		22200	--
22240.74771	--		22220	--
22260.76481	--		22240	--
22280.78192	1		22260	--
22300.79902	--		22280	--
22320.81613	1		22300	1
22340.83323	--		22320	--
22360.85034	1		22340	1
22380.86744	--		22360	--
22400.88454	1		22380	1
22420.90165	--		22400	--
22440.91875	--		22420	--
22460.93586	1		22440	1
22480.95296	--		22460	--
22500.97007	--		22480	--
22520.98717	1		22500	1
22541.00428	1		22520	1
22561.02138	--		22540	--
22581.03849	1		22560	--
22601.05559	1		22580	1
22621.07269	1		22600	1
22641.0898	--		22620	--
22661.1069	1		22640	--
22681.12401	--		22660	--
22701.14111	1		22680	--
22721.15822	1		22700	--
22741.17532	--		22720	--
22761.19243	1		22740	1
22781.20953	--		22760	--
22801.22663	1		22780	1
22821.24374	1		22800	1
22841.26084	--		22820	--
22861.27795	--		22840	--
22881.29505	1		22860	1
22901.31216	--		22880	--
22921.32926	--		22900	--
22941.34637	--		22920	--
22961.36347	--		22940	--
22981.38057	--		22960	--
23001.39768	--		22980	--
23021.41478	1		23000	1
23041.43189	--		23020	--
23061.44899	--		23040	--
23081.4661	1		23060	1
23101.4832	1		23080	1
23121.50031	1		23100	1
23141.51741	--		23120	--
23161.53451	--		23140	--
23181.55162	--		23160	--
23201.56872	--		23180	--
23221.58583	--		23200	--
23241.60293	--		23220	--
23261.62004	1		23240	1
23281.63714	--		23260	--
23301.65425	1		23280	1
23321.67135	--		23300	--
23341.68845	--		23320	--
23361.70556	--		23340	--
23381.72266	--		23360	--
23401.73977	--		23380	--
23421.75687	--		23400	--
23441.77398	1		23420	1
23461.79108	1		23440	1
23481.80819	--		23460	--
23501.82529	--		23480	--
23521.84239	--		23500	--
23541.8595	--		23520	--
23561.8766	--		23540	--
23581.89371	--		23560	--
23601.91081	1		23580	1
23621.92792	--		23600	--
23641.94502	--		23620	--
23661.96213	--		23640	--
23681.97923	--		23660	--
23701.99633	--		23680	--
23722.01344	1		23700	1
23742.03054	--		23720	--
23762.04765	--		23740	--
23782.06475	--		23760	--
23802.08186	--		23780	--
23822.09896	1		23800	1
23842.11607	--		23820	--
23862.13317	--		23840	--
23882.15027	--		23860	--
23902.16738	--		23880	--
23922.18448	--		23900	--
23942.20159	--		23920	--
23962.21869	--		23940	--
23982.2358	--		23960	--
24002.2529	--		23980	--
24022.27001	--		24000	--
24042.28711	--		24020	--
24062.30422	--		24040	--
24082.32132	--		24060	--
24102.33842	--		24080	--
24122.35553	--		24100	--
24142.37263	--		24120	--
24162.38974	--		24140	--
24182.40684	--		24160	--
24202.42395	--		24180	--
24222.44105	--		24200	--
24242.45816	--		24220	--
24262.47526	--		24240	--
24282.49236	--		24260	--
24302.50947	--		24280	--
24322.52657	--		24300	--
24342.54368	--		24320	--
24362.56078	--		24340	--
24382.57789	--		24360	--
24402.59499	--		24380	--
24422.6121	--		24400	--
24442.6292	--		24420	--
24462.6463	--		24440	--
24482.66341	--		24460	--
24502.68051	--		24480	--
24522.69762	--		24500	--
24542.71472	--		24520	--
24562.73183	--		24540	--
24582.74893	--		24560	--
24602.76604	--		24580	--
24622.78314	--		24600	--
24642.80024	--		24620	--
24662.81735	--		24640	--
24682.83445	--		24660	--
24702.85156	--		24680	--
24722.86866	--		24700	--
24742.88577	--		24720	--
24762.90287	--		24740	--
24782.91998	--		24760	--
24802.93708	--		24780	--
24822.95418	--		24800	--
24842.97129	--		24820	--
24862.98839	--		24840	--
24883.0055	--		24860	--
24903.0226	--		24880	--
24923.03971	--		24900	--
24943.05681	--		24920	--
24963.07392	--		24940	--
24983.09102	--		24960	--
25003.10812	--		24980	--
25023.12523	--		25000	--
25043.14233	--		25020	--
25063.15944	--		25040	--
25083.17654	--		25060	--
25103.19365	--		25080	--
25123.21075	-0.0101		25100	-0.0101
25143.22786	1		25120	1
25163.24496	--		25140	--
25183.26206	--		25160	--
25203.27917	1		25180	1
25223.29627	1		25200	1
25243.31338	--		25220	--
25263.33048	--		25240	--
25283.34759	1		25260	1
25303.36469	1		25280	1
25323.3818	--		25300	--
25343.3989	--		25320	--
25363.416	-0.0101		25340	-0.0101
25383.43311	--		25360	--
25403.45021	--		25380	--
25423.46732	1		25400	1
25443.48442	--		25420	--
25463.50153	--		25440	--
25483.51863	--		25460	--
25503.53574	1		25480	1
25523.55284	--		25500	--
25543.56995	1		25520	1
25563.58705	--		25540	--
25583.60415	1		25560	1
25603.62126	--		25580	--
25623.63836	1		25600	1
25643.65547	--		25620	--
25663.67257	1		25640	1
25683.68968	--		25660	--
25703.70678	--		25680	--
25723.72389	--		25700	--
25743.74099	--		25720	--
25763.75809	--		25740	--
25783.7752	--		25760	--
25803.7923	--		25780	--
25823.80941	--		25800	--
25843.82651	--		25820	--
25863.84362	--		25840	--
25883.86072	1		25860	1
25903.87783	--		25880	--
25923.89493	--		25900	--
25943.91203	--		25920	--
25963.92914	--		25940	--
25983.94624	1		25960	1
26003.96335	--		25980	--
26023.98045	--		26000	--
26043.99756	1		26020	1
26064.01466	--		26040	--
26084.03177	--		26060	--
26104.04887	1		26080	1
26124.06597	--		26100	--
26144.08308	--		26120	--
26164.10018	--		26140	--
26184.11729	--		26160	--
26204.13439	--		26180	--
26224.1515	--		26200	--
26244.1686	--		26220	--
26264.18571	--		26240	--
26284.20281	--		26260	--
26304.21991	--		26280	--
26324.23702	--		26300	--
26344.25412	--		26320	--
26364.27123	--		26340	--
26384.28833	1		26360	1
26404.30544	--		26380	--
26424.32254	--		26400	--
26444.33965	--		26420	--
26464.35675	--		26440	--
26484.37385	--		26460	--
26504.39096	1		26480	1
26524.40806	--		26500	--
26544.42517	--		26520	--
26564.44227	--		26540	--
26584.45938	--		26560	--
26604.47648	1		26580	1
26624.49359	--		26600	--
26644.51069	--		26620	--
26664.52779	--		26640	--
26684.5449	--		26660	--
26704.562	--		26680	--
26724.57911	--		26700	--
26744.59621	--		26720	--
26764.61332	--		26740	--
26784.63042	--		26760	--
26804.64753	--		26780	--
26824.66463	--		26800	--
26844.68173	--		26820	--
26864.69884	--		26840	--
26884.71594	--		26860	--
26904.73305	--		26880	--
26924.75015	--		26900	--
26944.76726	--		26920	--
26964.78436	--		26940	--
26984.80147	--		26960	--
27004.81857	--		26980	--
27024.83568	--		27000	--
27044.85278	--		27020	--
27064.86988	--		27040	--
27084.88699	--		27060	--
27104.90409	--		27080	--
27124.9212	--		27100	--
27144.9383	--		27120	--
27164.95541	--		27140	--
27184.97251	--		27160	--
27204.98962	--		27180	--
27225.00672	--		27200	--
27245.02382	--		27220	--
27265.04093	--		27240	--
27285.05803	--		27260	--
27305.07514	--		27280	--
27325.09224	--		27300	--
27345.10935	--		27320	--
27365.12645	--		27340	--
27385.14356	--		27360	--
27405.16066	--		27380	--
27425.17776	--		27400	--
27445.19487	--		27420	--
27465.21197	--		27440	--
27485.22908	--		27460	--
27505.24618	--		27480	--
27525.26329	--		27500	--
27545.28039	--		27520	--
27565.2975	--		27540	--
27585.3146	--		27560	--
27605.3317	--		27580	--
27625.34881	--		27600	--
27645.36591	--		27620	--
27665.38302	--		27640	--
27685.40012	--		27660	--
27705.41723	--		27680	--
27725.43433	--		27700	--
27745.45144	--		27720	--
27765.46854	--		27740	--
27785.48564	--		27760	--
27805.50275	--		27780	--
27825.51985	--		27800	--
27845.53696	--		27820	--
27865.55406	--		27840	--
27885.57117	--		27860	--
27905.58827	--		27880	--
27925.60538	--		27900	--
27945.62248	--		27920	--
27965.63958	--		27940	--
27985.65669	--		27960	--
28005.67379	--		27980	--
28025.6909	--		28000	--
28045.708	--		28020	--
28065.72511	--		28040	--
28085.74221	--		28060	--
28105.75932	--		28080	--
28125.77642	--		28100	--
28145.79352	--		28120	--
28165.81063	--		28140	--
28185.82773	--		28160	--
28205.84484	--		28180	--
28225.86194	--		28200	--
28245.87905	--		28220	--
28265.89615	--		28240	--
28285.91326	--		28260	--
28305.93036	--		28280	--
28325.94746	--		28300	--
28345.96457	--		28320	--
28365.98167	--		28340	--
28385.99878	--		28360	--
28406.01588	--		28380	--
28426.03299	--		28400	--
28446.05009	--		28420	--
28466.0672	--		28440	--
28486.0843	--		28460	--
28506.10141	--		28480	--
28526.11851	--		28500	--
28546.13561	--		28520	--
28566.15272	--		28540	--
28586.16982	--		28560	--
28606.18693	--		28580	--
28626.20403	--		28600	--
28646.22114	--		28620	--
28666.23824	--		28640	--
28686.25535	--		28660	--
28706.27245	--		28680	--
28726.28955	--		28700	--
28746.30666	--		28720	--
28766.32376	--		28740	--
28786.34087	--		28760	--
28806.35797	--		28780	--
28826.37508	--		28800	--
28846.39218	--		28820	--
28866.40929	--		28840	--
28886.42639	--		28860	--
28906.44349	--		28880	--
28926.4606	--		28900	--
28946.4777	--		28920	--
28966.49481	--		28940	--
28986.51191	--		28960	--
29006.52902	--		28980	--
29026.54612	--		29000	--
29046.56323	--		29020	--
29066.58033	--		29040	--
29086.59743	--		29060	--
29106.61454	--		29080	--
29126.63164	--		29100	--
29146.64875	--		29120	--
29166.66585	--		29140	--
29186.68296	--		29160	--
29206.70006	--		29180	--
29226.71717	--		29200	--
29246.73427	--		29220	--
29266.75137	--		29240	--
29286.76848	--		29260	--
29306.78558	--		29280	--
29326.80269	--		29300	--
29346.81979	--		29320	--
29366.8369	--		29340	--
29386.854	--		29360	--
29406.87111	--		29380	--
29426.88821	--		29400	--
29446.90531	--		29420	--
29466.92242	--		29440	--
29486.93952	--		29460	--
29506.95663	--		29480	--
29526.97373	--		29500	--
29546.99084	--		29520	--
29567.00794	--		29540	--
29587.02505	--		29560	--
29607.04215	--		29580	--
29627.05925	--		29600	--
29647.07636	--		29620	--
29667.09346	--		29640	--
29687.11057	--		29660	--
29707.12767	--		29680	--
29727.14478	--		29700	--
29747.16188	--		29720	--
29767.17899	--		29740	--
29787.19609	--		29760	--
29807.21319	--		29780	--
29827.2303	--		29800	--
29847.2474	--		29820	--
29867.26451	--		29840	--
29887.28161	--		29860	--
29907.29872	--		29880	--
29927.31582	--		29900	--
29947.33293	--		29920	--
29967.35003	--		29940	--
29987.36714	--		29960	--
30007.38424	--		29980	--
30027.40134	--		30000	--
30047.41845	--		30020	--
30067.43555	--		30040	--
30087.45266	--		30060	--
30107.46976	--		30080	--
30127.48687	--		30100	--
30147.50397	--		30120	--
30167.52108	--		30140	--
30187.53818	--		30160	--
30207.55528	--		30180	--
30227.57239	--		30200	--
30247.58949	--		30220	--
30267.6066	--		30240	--
30287.6237	--		30260	--
30307.64081	--		30280	--
30327.65791	--		30300	--
30347.67502	--		30320	--
30367.69212	--		30340	--
30387.70922	--		30360	--
30407.72633	--		30380	--
30427.74343	--		30400	--
30447.76054	--		30420	--
30467.77764	--		30440	--
30487.79475	--		30460	--
30507.81185	--		30480	--
30527.82896	--		30500	--
30547.84606	--		30520	--
30567.86316	--		30540	--
30587.88027	--		30560	--
30607.89737	--		30580	--
30627.91448	--		30600	--
30647.93158	--		30620	--
30667.94869	--		30640	--
30687.96579	--		30660	--
30707.9829	--		30680	--
30728	--		30700	--
