# Supplementary material for: Highly efficient exciton-exciton annihilation in single conjugated polymer chains
Source: Nat Commun. 2026 Jan 6;17:731. doi: 10.1038/s41467-025-67422-z (PMC12820388; doi:10.1038/s41467-025-67422-z)
Supplement: Supplementary file 3 — Source data [file 41467_2025_67422_MOESM3_ESM.zip › SI/FigS22/rentention time vs detector response.txt]

retention time (min)	RI detector response (arb. U.)
10.11667	0.01382
10.125	0.01387
10.13333	0.01391
10.14167	0.01393
10.15	0.01393
10.15833	0.01393
10.16667	0.01392
10.175	0.0139
10.18333	0.01388
10.19167	0.01386
10.2	0.01387
10.20833	0.0139
10.21667	0.01397
10.225	0.01406
10.23333	0.01417
10.24167	0.01429
10.25	0.01441
10.25833	0.01451
10.26667	0.01459
10.275	0.01466
10.28333	0.01472
10.29167	0.01476
10.3	0.01479
10.30833	0.0148
10.31667	0.01481
10.325	0.01481
10.33333	0.01481
10.34167	0.01481
10.35	0.01482
10.35833	0.01486
10.36667	0.01492
10.375	0.015
10.38333	0.01509
10.39167	0.01519
10.4	0.01529
10.40833	0.01538
10.41667	0.01546
10.425	0.01552
10.43333	0.01557
10.44167	0.01559
10.45	0.0156
10.45833	0.0156
10.46667	0.01559
10.475	0.01559
10.48333	0.01559
10.49167	0.01562
10.5	0.01566
10.50833	0.01573
10.51667	0.01581
10.525	0.01592
10.53333	0.01604
10.54167	0.01617
10.55	0.01632
10.55833	0.01648
10.56667	0.01665
10.575	0.0168
10.58333	0.01694
10.59167	0.01707
10.6	0.01718
10.60833	0.01727
10.61667	0.01736
10.625	0.01745
10.63333	0.01755
10.64167	0.01765
10.65	0.01777
10.65833	0.0179
10.66667	0.01806
10.675	0.01824
10.68333	0.01844
10.69167	0.01866
10.7	0.01889
10.70833	0.01914
10.71667	0.01938
10.725	0.01962
10.73333	0.01985
10.74167	0.02008
10.75	0.02031
10.75833	0.02054
10.76667	0.02078
10.775	0.02103
10.78333	0.02127
10.79167	0.02152
10.8	0.02174
10.80833	0.02194
10.81667	0.02212
10.825	0.02227
10.83333	0.02242
10.84167	0.02257
10.85	0.02273
10.85833	0.02293
10.86667	0.02318
10.875	0.02348
10.88333	0.02381
10.89167	0.02418
10.9	0.02459
10.90833	0.02499
10.91667	0.02541
10.925	0.02583
10.93333	0.02626
10.94167	0.0267
10.95	0.02714
10.95833	0.02759
10.96667	0.02803
10.975	0.02845
10.98333	0.02884
10.99167	0.02921
11	0.02956
11.00833	0.0299
11.01667	0.03025
11.025	0.03062
11.03333	0.031
11.04167	0.0314
11.05	0.03182
11.05833	0.03224
11.06667	0.03267
11.075	0.0331
11.08333	0.03352
11.09167	0.03393
11.1	0.03433
11.10833	0.03472
11.11667	0.03509
11.125	0.03545
11.13333	0.03579
11.14167	0.03611
11.15	0.03642
11.15833	0.03672
11.16667	0.03701
11.175	0.03728
11.18333	0.03753
11.19167	0.03776
11.2	0.03796
11.20833	0.03814
11.21667	0.03829
11.225	0.03842
11.23333	0.03851
11.24167	0.03858
11.25	0.03864
11.25833	0.03869
11.26667	0.03874
11.275	0.0388
11.28333	0.03888
11.29167	0.03898
11.3	0.03909
11.30833	0.03921
11.31667	0.03932
11.325	0.03942
11.33333	0.0395
11.34167	0.03956
11.35	0.03961
11.35833	0.03966
11.36667	0.0397
11.375	0.03975
11.38333	0.03981
11.39167	0.03985
11.4	0.03988
11.40833	0.03988
11.41667	0.03985
11.425	0.0398
11.43333	0.03974
11.44167	0.03966
11.45	0.03959
11.45833	0.03953
11.46667	0.03947
11.475	0.03942
11.48333	0.03937
11.49167	0.03932
11.5	0.03926
11.50833	0.03918
11.51667	0.03909
11.525	0.03898
11.53333	0.03888
11.54167	0.03877
11.55	0.03866
11.55833	0.03853
11.56667	0.03839
11.575	0.03822
11.58333	0.03805
11.59167	0.03787
11.6	0.03769
11.60833	0.0375
11.61667	0.03732
11.625	0.03716
11.63333	0.03699
11.64167	0.03682
11.65	0.03663
11.65833	0.03643
11.66667	0.0362
11.675	0.03597
11.68333	0.03572
11.69167	0.03546
11.7	0.03518
11.70833	0.03489
11.71667	0.0346
11.725	0.03428
11.73333	0.03396
11.74167	0.03363
11.75	0.03329
11.75833	0.03295
11.76667	0.03262
11.775	0.03231
11.78333	0.032
11.79167	0.03172
11.8	0.03145
11.80833	0.0312
11.81667	0.03096
11.825	0.03072
11.83333	0.03048
11.84167	0.03022
11.85	0.02995
11.85833	0.02969
11.86667	0.02943
11.875	0.02918
11.88333	0.02895
11.89167	0.02874
11.9	0.02855
11.90833	0.02838
11.91667	0.02821
11.925	0.02803
11.93333	0.02784
11.94167	0.02765
11.95	0.02745
11.95833	0.02724
11.96667	0.02705
11.975	0.02686
11.98333	0.02668
11.99167	0.02651
12	0.02634
12.00833	0.02617
12.01667	0.02599
12.025	0.02581
12.03333	0.02562
12.04167	0.02543
12.05	0.02525
12.05833	0.02509
12.06667	0.02496
12.075	0.02486
12.08333	0.0248
12.09167	0.02476
12.1	0.02475
12.10833	0.02475
12.11667	0.02476
12.125	0.02475
12.13333	0.02472
12.14167	0.02467
12.15	0.02462
12.15833	0.02458
12.16667	0.02455
12.175	0.02456
12.18333	0.02459
12.19167	0.02464
12.2	0.02469
12.20833	0.02473
12.21667	0.02477
12.225	0.0248
12.23333	0.02485
12.24167	0.02492
12.25	0.02504
12.25833	0.02519
12.26667	0.02538
12.275	0.0256
12.28333	0.02584
12.29167	0.02608
12.3	0.02632
12.30833	0.02657
12.31667	0.02683
12.325	0.02711
12.33333	0.02742
12.34167	0.02773
12.35	0.02807
12.35833	0.02844
12.36667	0.02882
12.375	0.02923
12.38333	0.02967
12.39167	0.03013
12.4	0.03063
12.40833	0.03116
12.41667	0.03172
12.425	0.03231
12.43333	0.03293
12.44167	0.03357
12.45	0.03422
12.45833	0.0349
12.46667	0.03558
12.475	0.03627
12.48333	0.03695
12.49167	0.03763
12.5	0.03832
12.50833	0.03903
12.51667	0.03979
12.525	0.04061
12.53333	0.0415
12.54167	0.04246
12.55	0.04351
12.55833	0.04461
12.56667	0.04577
12.575	0.04696
12.58333	0.04817
12.59167	0.04941
12.6	0.05066
12.60833	0.05195
12.61667	0.05327
12.625	0.05464
12.63333	0.05605
12.64167	0.05752
12.65	0.05904
12.65833	0.06063
12.66667	0.06228
12.675	0.06398
12.68333	0.06575
12.69167	0.06757
12.7	0.06945
12.70833	0.07138
12.71667	0.07336
12.725	0.0754
12.73333	0.07751
12.74167	0.07969
12.75	0.08195
12.75833	0.08429
12.76667	0.0867
12.775	0.08917
12.78333	0.09168
12.79167	0.09423
12.8	0.09681
12.80833	0.09941
12.81667	0.10206
12.825	0.10477
12.83333	0.10756
12.84167	0.11045
12.85	0.11345
12.85833	0.11655
12.86667	0.11975
12.875	0.12302
12.88333	0.12634
12.89167	0.12972
12.9	0.13314
12.90833	0.13661
12.91667	0.14012
12.925	0.14371
12.93333	0.14737
12.94167	0.15111
12.95	0.15494
12.95833	0.15882
12.96667	0.16277
12.975	0.16677
12.98333	0.17081
12.99167	0.1749
13	0.17904
13.00833	0.18324
13.01667	0.18752
13.025	0.1919
13.03333	0.19636
13.04167	0.20092
13.05	0.20558
13.05833	0.21031
13.06667	0.2151
13.075	0.21995
13.08333	0.22483
13.09167	0.22976
13.1	0.23473
13.10833	0.23974
13.11667	0.24481
13.125	0.24993
13.13333	0.25512
13.14167	0.26038
13.15	0.26572
13.15833	0.27115
13.16667	0.27665
13.175	0.2822
13.18333	0.28781
13.19167	0.29345
13.2	0.29912
13.20833	0.30483
13.21667	0.31059
13.225	0.31643
13.23333	0.32233
13.24167	0.32832
13.25	0.33439
13.25833	0.34052
13.26667	0.34669
13.275	0.35289
13.28333	0.35911
13.29167	0.36536
13.3	0.37164
13.30833	0.37796
13.31667	0.38433
13.325	0.39076
13.33333	0.39724
13.34167	0.40376
13.35	0.41032
13.35833	0.41692
13.36667	0.42354
13.375	0.43018
13.38333	0.43684
13.39167	0.44353
13.4	0.45023
13.40833	0.45696
13.41667	0.46369
13.425	0.47043
13.43333	0.47718
13.44167	0.48393
13.45	0.49067
13.45833	0.49742
13.46667	0.50417
13.475	0.51094
13.48333	0.51772
13.49167	0.52453
13.5	0.53136
13.50833	0.53821
13.51667	0.54507
13.525	0.55194
13.53333	0.55881
13.54167	0.56566
13.55	0.5725
13.55833	0.57931
13.56667	0.58611
13.575	0.5929
13.58333	0.59969
13.59167	0.60647
13.6	0.61324
13.60833	0.61998
13.61667	0.62669
13.625	0.63336
13.63333	0.63999
13.64167	0.64658
13.65	0.65315
13.65833	0.65969
13.66667	0.66622
13.675	0.67274
13.68333	0.67923
13.69167	0.68569
13.7	0.6921
13.70833	0.69847
13.71667	0.70478
13.725	0.71104
13.73333	0.71725
13.74167	0.72343
13.75	0.72957
13.75833	0.73566
13.76667	0.7417
13.775	0.74768
13.78333	0.7536
13.79167	0.75945
13.8	0.76525
13.80833	0.77098
13.81667	0.77668
13.825	0.78232
13.83333	0.78793
13.84167	0.79349
13.85	0.799
13.85833	0.80444
13.86667	0.80984
13.875	0.81517
13.88333	0.82044
13.89167	0.82566
13.9	0.83079
13.90833	0.83587
13.91667	0.84087
13.925	0.84581
13.93333	0.85068
13.94167	0.8555
13.95	0.86027
13.95833	0.86498
13.96667	0.86965
13.975	0.87426
13.98333	0.87882
13.99167	0.8833
14	0.88771
14.00833	0.89205
14.01667	0.89632
14.025	0.90053
14.03333	0.90466
14.04167	0.9087
14.05	0.91266
14.05833	0.91653
14.06667	0.9203
14.075	0.92397
14.08333	0.92755
14.09167	0.93104
14.1	0.93444
14.10833	0.93776
14.11667	0.94099
14.125	0.94413
14.13333	0.94717
14.14167	0.95011
14.15	0.95296
14.15833	0.95572
14.16667	0.95838
14.175	0.96096
14.18333	0.96347
14.19167	0.96591
14.2	0.96829
14.20833	0.9706
14.21667	0.97284
14.225	0.97501
14.23333	0.9771
14.24167	0.9791
14.25	0.98102
14.25833	0.98285
14.26667	0.98461
14.275	0.98628
14.28333	0.98787
14.29167	0.98937
14.3	0.99077
14.30833	0.99206
14.31667	0.99325
14.325	0.99433
14.33333	0.99533
14.34167	0.99623
14.35	0.99705
14.35833	0.99777
14.36667	0.99839
14.375	0.99891
14.38333	0.99932
14.39167	0.99962
14.4	0.99983
14.40833	0.99995
14.41667	1
14.425	0.99999
14.43333	0.99992
14.44167	0.9998
14.45	0.99962
14.45833	0.99937
14.46667	0.99905
14.475	0.99865
14.48333	0.99815
14.49167	0.99755
14.5	0.99687
14.50833	0.99609
14.51667	0.99525
14.525	0.99434
14.53333	0.99338
14.54167	0.99237
14.55	0.9913
14.55833	0.99018
14.56667	0.98899
14.575	0.9877
14.58333	0.98632
14.59167	0.98482
14.6	0.98321
14.60833	0.98149
14.61667	0.97968
14.625	0.97778
14.63333	0.97582
14.64167	0.9738
14.65	0.97172
14.65833	0.9696
14.66667	0.96743
14.675	0.9652
14.68333	0.96292
14.69167	0.96059
14.7	0.95819
14.70833	0.95574
14.71667	0.95323
14.725	0.95065
14.73333	0.948
14.74167	0.94528
14.75	0.94248
14.75833	0.93961
14.76667	0.93668
14.775	0.93369
14.78333	0.93066
14.79167	0.92758
14.8	0.92446
14.80833	0.9213
14.81667	0.9181
14.825	0.91484
14.83333	0.91151
14.84167	0.90811
14.85	0.90464
14.85833	0.90111
14.86667	0.89752
14.875	0.89387
14.88333	0.89017
14.89167	0.88646
14.9	0.88271
14.90833	0.87894
14.91667	0.87515
14.925	0.87132
14.93333	0.86746
14.94167	0.86354
14.95	0.85958
14.95833	0.85556
14.96667	0.85148
14.975	0.84735
14.98333	0.84317
14.99167	0.83895
15	0.83469
15.00833	0.83041
15.01667	0.82612
15.025	0.82184
15.03333	0.81757
15.04167	0.81333
15.05	0.8091
15.05833	0.80488
15.06667	0.80066
15.075	0.7964
15.08333	0.79209
15.09167	0.78773
15.1	0.7833
15.10833	0.7788
15.11667	0.77424
15.125	0.76963
15.13333	0.76498
15.14167	0.76032
15.15	0.75567
15.15833	0.75104
15.16667	0.74645
15.175	0.74191
15.18333	0.7374
15.19167	0.73293
15.2	0.72847
15.20833	0.72403
15.21667	0.71958
15.225	0.71514
15.23333	0.71069
15.24167	0.70621
15.25	0.70171
15.25833	0.69717
15.26667	0.69258
15.275	0.68794
15.28333	0.68322
15.29167	0.67846
15.3	0.67365
15.30833	0.66881
15.31667	0.66396
15.325	0.65914
15.33333	0.65437
15.34167	0.64968
15.35	0.64508
15.35833	0.6406
15.36667	0.63625
15.375	0.63204
15.38333	0.62798
15.39167	0.62405
15.4	0.62025
15.40833	0.61654
15.41667	0.61289
15.425	0.60923
15.43333	0.60551
15.44167	0.60168
15.45	0.59771
15.45833	0.59354
15.46667	0.58916
15.475	0.58459
15.48333	0.57985
15.49167	0.57495
15.5	0.56996
15.50833	0.56491
15.51667	0.55986
15.525	0.55485
15.53333	0.54993
15.54167	0.54513
15.55	0.5405
15.55833	0.53605
15.56667	0.53182
15.575	0.52782
15.58333	0.52405
15.59167	0.52052
15.6	0.51719
15.60833	0.51402
15.61667	0.51098
15.625	0.50801
15.63333	0.50505
15.64167	0.50206
15.65	0.49898
15.65833	0.49578
15.66667	0.49241
15.675	0.48883
15.68333	0.48501
15.69167	0.48093
15.7	0.47657
15.70833	0.47194
15.71667	0.46705
15.725	0.46195
15.73333	0.45667
15.74167	0.45128
15.75	0.44583
15.75833	0.4404
15.76667	0.43503
15.775	0.42977
15.78333	0.42469
15.79167	0.41981
15.8	0.41516
15.80833	0.41078
15.81667	0.40669
15.825	0.40291
15.83333	0.39945
15.84167	0.39628
15.85	0.3934
15.85833	0.39074
15.86667	0.38827
15.875	0.38591
15.88333	0.38362
15.89167	0.38133
15.9	0.37898
15.90833	0.37652
15.91667	0.37391
15.925	0.37112
15.93333	0.36809
15.94167	0.3648
15.95	0.3612
15.95833	0.3573
15.96667	0.35307
15.975	0.34852
15.98333	0.34367
15.99167	0.33854
16	0.3332
16.00833	0.32768
16.01667	0.32208
16.025	0.31643
16.03333	0.31082
16.04167	0.30529
16.05	0.29988
16.05833	0.29461
16.06667	0.28952
16.075	0.28461
16.08333	0.27989
16.09167	0.27539
16.1	0.27112
16.10833	0.26708
16.11667	0.26329
16.125	0.25977
16.13333	0.25652
16.14167	0.25354
16.15	0.25083
16.15833	0.24838
16.16667	0.24616
16.175	0.24415
16.18333	0.2423
16.19167	0.24057
16.2	0.23892
16.20833	0.23731
16.21667	0.2357
16.225	0.23406
16.23333	0.23234
16.24167	0.23054
16.25	0.22861
16.25833	0.22651
16.26667	0.22421
16.275	0.22168
16.28333	0.21887
16.29167	0.21578
16.3	0.2124
16.30833	0.20874
16.31667	0.2048
16.325	0.20062
16.33333	0.19622
16.34167	0.19165
16.35	0.18693
16.35833	0.18213
16.36667	0.1773
16.375	0.17247
16.38333	0.16771
16.39167	0.16307
16.4	0.15857
16.40833	0.15425
16.41667	0.15016
16.425	0.14629
16.43333	0.14269
16.44167	0.13933
16.45	0.13623
16.45833	0.13337
16.46667	0.13073
16.475	0.12829
16.48333	0.12603
16.49167	0.12393
16.5	0.12196
16.50833	0.12011
16.51667	0.11836
16.525	0.11667
16.53333	0.11503
16.54167	0.11343
16.55	0.11186
16.55833	0.11036
16.56667	0.10891
16.575	0.10757
16.58333	0.10633
16.59167	0.10521
16.6	0.10421
16.60833	0.10332
16.61667	0.10253
16.625	0.10182
16.63333	0.10117
16.64167	0.10057
16.65	0.09999
16.65833	0.0994
16.66667	0.09879
16.675	0.09811
16.68333	0.09736
16.69167	0.09649
16.7	0.0955
16.70833	0.09437
16.71667	0.09309
16.725	0.09163
16.73333	0.08999
16.74167	0.08815
16.75	0.08611
16.75833	0.08387
16.76667	0.08146
16.775	0.0789
16.78333	0.07622
16.79167	0.07346
16.8	0.07066
16.80833	0.06784
16.81667	0.06503
16.825	0.06224
16.83333	0.05951
16.84167	0.05688
16.85	0.05437
16.85833	0.05202
16.86667	0.04986
16.875	0.04789
16.88333	0.04613
16.89167	0.04456
16.9	0.04317
16.90833	0.04195
16.91667	0.04087
16.925	0.03993
16.93333	0.03911
16.94167	0.0384
16.95	0.03778
16.95833	0.03726
16.96667	0.03682
16.975	0.03644
16.98333	0.03611
16.99167	0.03579
17	0.03547
17.00833	0.0351
17.01667	0.03468
17.025	0.03417
17.03333	0.03358
17.04167	0.03289
17.05	0.03211
17.05833	0.03124
17.06667	0.0303
17.075	0.0293
17.08333	0.02824
17.09167	0.02716
17.1	0.02607
17.10833	0.025
17.11667	0.02398
17.125	0.02302
17.13333	0.02214
17.14167	0.02137
17.15	0.02071
17.15833	0.02017
17.16667	0.01973
17.175	0.01939
17.18333	0.01915
17.19167	0.01898
17.2	0.01886
17.20833	0.01879
17.21667	0.01874
17.225	0.0187
17.23333	0.01867
17.24167	0.01863
17.25	0.01856
17.25833	0.01846
17.26667	0.01833
17.275	0.01817
17.28333	0.01798
17.29167	0.01776
17.3	0.01751
17.30833	0.01722
17.31667	0.0169
17.325	0.01651
17.33333	0.01607
17.34167	0.01556
17.35	0.01503
17.35833	0.01445
17.36667	0.01387
17.375	0.01329
17.38333	0.01272
17.39167	0.01215
17.4	0.01157
17.40833	0.01098
17.41667	0.01038
17.425	0.00978
17.43333	0.00917
17.44167	0.00855
17.45	0.00794
17.45833	0.00735
17.46667	0.00676
17.475	0.00617
17.48333	0.00559
17.49167	0.00504
17.5	0.00451
17.50833	0.00401
17.51667	0.00356
17.525	0.00315
17.53333	0.00279
17.54167	0.00246
17.55	0.00215
17.55833	0.00187
17.56667	0.0016
17.575	0.00135
17.58333	0.00113
17.59167	9.56E-04
17.6	8.32E-04
17.60833	7.62E-04
17.61667	7.44E-04
17.625	7.64E-04
17.63333	8.06E-04
17.64167	8.50E-04
17.65	8.82E-04
17.65833	8.91E-04
17.66667	8.80E-04
17.675	8.44E-04
17.68333	7.85E-04
17.69167	7.13E-04
17.7	6.16E-04
17.70833	5.03E-04
17.71667	3.77E-04
17.725	2.51E-04
17.73333	1.37E-04
17.74167	4.81E-05
17.75	0
17.75833	4.49E-06
17.76667	5.82E-05
17.775	1.39E-04
17.78333	2.37E-04
17.79167	3.25E-04
17.8	3.89E-04
17.80833	4.21E-04
