# Supplementary material for: Highly efficient exciton-exciton annihilation in single conjugated polymer chains
Source: Nat Commun. 2026 Jan 6;17:731. doi: 10.1038/s41467-025-67422-z (PMC12820388; doi:10.1038/s41467-025-67422-z)
Supplement: Supplementary file 3 — Source data [file 41467_2025_67422_MOESM3_ESM.zip › SI/FigS23/MW distribution log M vs dw div dlogm.txt]

log M	dW / dlogM
6.24563	0.00414
6.24209	0.00418
6.23855	0.00421
6.23502	0.00423
6.23148	0.00423
6.22794	0.00422
6.22441	0.0042
6.22087	0.00418
6.21733	0.00417
6.2138	0.00416
6.21026	0.00418
6.20672	0.00423
6.20319	0.00431
6.19965	0.00442
6.19611	0.00454
6.19258	0.00467
6.18904	0.00478
6.1855	0.00488
6.18197	0.00496
6.17843	0.00502
6.17489	0.00507
6.17135	0.00511
6.16782	0.00513
6.16428	0.00514
6.16074	0.00515
6.15721	0.00515
6.15367	0.00514
6.15013	0.00515
6.1466	0.00518
6.14306	0.00523
6.13952	0.0053
6.13599	0.00539
6.13245	0.0055
6.12891	0.0056
6.12538	0.00569
6.12184	0.00578
6.1183	0.00586
6.11477	0.00591
6.11123	0.00595
6.10769	0.00597
6.10416	0.00597
6.10062	0.00597
6.09708	0.00596
6.09354	0.00596
6.09001	0.00597
6.08647	0.00601
6.08293	0.00607
6.0794	0.00615
6.07586	0.00625
6.07232	0.00637
6.06879	0.0065
6.06525	0.00665
6.06171	0.00681
6.05818	0.00698
6.05464	0.00715
6.0511	0.0073
6.04757	0.00744
6.04403	0.00757
6.04049	0.00767
6.03696	0.00777
6.03342	0.00786
6.02988	0.00795
6.02634	0.00806
6.02281	0.00818
6.01927	0.00831
6.01573	0.00846
6.0122	0.00864
6.00866	0.00883
6.00512	0.00905
6.00159	0.00929
5.99805	0.00954
5.99451	0.0098
5.99098	0.01005
5.98744	0.0103
5.9839	0.01053
5.98037	0.01077
5.97683	0.01101
5.97329	0.01126
5.96976	0.01151
5.96622	0.01177
5.96268	0.01203
5.95914	0.01227
5.95561	0.0125
5.95207	0.01269
5.94853	0.01286
5.945	0.01302
5.94146	0.01318
5.93792	0.01334
5.93439	0.01353
5.93085	0.01376
5.92731	0.01405
5.92378	0.01438
5.92024	0.01475
5.9167	0.01515
5.91317	0.01558
5.90963	0.01601
5.90609	0.01644
5.90256	0.01689
5.89902	0.01734
5.89548	0.0178
5.89195	0.01827
5.88841	0.01873
5.88487	0.01918
5.88134	0.0196
5.8778	0.02
5.87426	0.02038
5.87072	0.02074
5.86719	0.0211
5.86365	0.02148
5.86011	0.02187
5.85658	0.02228
5.85304	0.0227
5.8495	0.02314
5.84597	0.02359
5.84243	0.02404
5.83889	0.02448
5.83536	0.02491
5.83182	0.02534
5.82828	0.02575
5.82475	0.02615
5.82121	0.02653
5.81767	0.02689
5.81414	0.02724
5.8106	0.02757
5.80706	0.02789
5.80352	0.02819
5.79999	0.02848
5.79645	0.02876
5.79291	0.02901
5.78938	0.02924
5.78584	0.02944
5.7823	0.02961
5.77877	0.02975
5.77523	0.02987
5.77169	0.02995
5.76816	0.03002
5.76462	0.03008
5.76108	0.03013
5.75755	0.03019
5.75401	0.03026
5.75047	0.03035
5.74694	0.03046
5.7434	0.03058
5.73986	0.0307
5.73632	0.03081
5.73279	0.0309
5.72925	0.03098
5.72571	0.03104
5.72218	0.03109
5.71864	0.03114
5.7151	0.03119
5.71157	0.03124
5.70803	0.03129
5.70449	0.03133
5.70096	0.03134
5.69742	0.03133
5.69388	0.03129
5.69035	0.03123
5.68681	0.03116
5.68327	0.03108
5.67974	0.03101
5.6762	0.03095
5.67266	0.03089
5.66913	0.03084
5.66559	0.03079
5.66205	0.03073
5.65852	0.03065
5.65498	0.03057
5.65144	0.03046
5.6479	0.03035
5.64437	0.03024
5.64083	0.03013
5.63729	0.03
5.63376	0.02986
5.63022	0.0297
5.62668	0.02953
5.62315	0.02934
5.61961	0.02915
5.61607	0.02896
5.61254	0.02876
5.609	0.02859
5.60546	0.02841
5.60193	0.02824
5.59839	0.02805
5.59485	0.02784
5.59132	0.02762
5.58778	0.02738
5.58424	0.02712
5.5807	0.02686
5.57717	0.02658
5.57363	0.02628
5.57009	0.02598
5.56656	0.02566
5.56302	0.02533
5.55948	0.02498
5.55595	0.02463
5.55241	0.02428
5.54887	0.02393
5.54534	0.0236
5.5418	0.02327
5.53826	0.02296
5.53473	0.02268
5.53119	0.02241
5.52765	0.02215
5.52412	0.0219
5.52058	0.02165
5.51704	0.02138
5.51351	0.02111
5.50997	0.02083
5.50643	0.02056
5.50289	0.02029
5.49936	0.02004
5.49582	0.01981
5.49228	0.01961
5.48875	0.01942
5.48521	0.01924
5.48167	0.01905
5.47814	0.01886
5.4746	0.01866
5.47106	0.01846
5.46753	0.01825
5.46399	0.01804
5.46045	0.01784
5.45692	0.01765
5.45338	0.01746
5.44984	0.01729
5.44631	0.01711
5.44277	0.01693
5.43923	0.01674
5.43569	0.01654
5.43216	0.01634
5.42862	0.01615
5.42508	0.01598
5.42155	0.01582
5.41801	0.0157
5.41447	0.01562
5.41094	0.01557
5.4074	0.01554
5.40386	0.01553
5.40033	0.01554
5.39679	0.01554
5.39325	0.01552
5.38972	0.01548
5.38618	0.01543
5.38264	0.01538
5.37911	0.01534
5.37557	0.01533
5.37203	0.01535
5.3685	0.01539
5.36496	0.01545
5.36142	0.0155
5.35789	0.01554
5.35435	0.01557
5.35081	0.01561
5.34727	0.01568
5.34374	0.01577
5.3402	0.01591
5.33666	0.0161
5.33313	0.01631
5.32959	0.01655
5.32605	0.0168
5.32252	0.01705
5.31898	0.01731
5.31544	0.01758
5.31191	0.01786
5.30837	0.01816
5.30483	0.01849
5.30129	0.01883
5.29776	0.0192
5.29422	0.01959
5.29068	0.02
5.28715	0.02044
5.28361	0.02092
5.28008	0.02142
5.27654	0.02196
5.273	0.02253
5.26946	0.02313
5.26593	0.02376
5.26239	0.02441
5.25885	0.02509
5.25532	0.02579
5.25178	0.0265
5.24824	0.02721
5.24471	0.02793
5.24117	0.02864
5.23763	0.02935
5.2341	0.03009
5.23056	0.03085
5.22702	0.03168
5.22349	0.03257
5.21995	0.03354
5.21641	0.03459
5.21287	0.03571
5.20934	0.0369
5.2058	0.03812
5.20226	0.03938
5.19873	0.04066
5.19519	0.04196
5.19165	0.04329
5.18812	0.04465
5.18458	0.04605
5.18104	0.0475
5.17751	0.04901
5.17397	0.05058
5.17043	0.0522
5.16689	0.05389
5.16336	0.05564
5.15982	0.05746
5.15629	0.05933
5.15275	0.06126
5.14921	0.06325
5.14567	0.0653
5.14214	0.0674
5.1386	0.06957
5.13507	0.07181
5.13153	0.07413
5.12799	0.07653
5.12446	0.07901
5.12092	0.08156
5.11738	0.08417
5.11384	0.08681
5.11031	0.08949
5.10677	0.0922
5.10323	0.09494
5.0997	0.09774
5.09616	0.10062
5.09262	0.10359
5.08909	0.10666
5.08555	0.10985
5.08201	0.11314
5.07847	0.11652
5.07494	0.11997
5.0714	0.12347
5.06787	0.12702
5.06433	0.13062
5.06079	0.13427
5.05726	0.13798
5.05372	0.14176
5.05018	0.14563
5.04664	0.14959
5.04311	0.15362
5.03957	0.15771
5.03603	0.16186
5.0325	0.16606
5.02896	0.17031
5.02542	0.17461
5.02189	0.17897
5.01835	0.1834
5.01481	0.18792
5.01127	0.19254
5.00774	0.19726
5.0042	0.20207
5.00066	0.20698
4.99713	0.21195
4.99359	0.21699
4.99005	0.22208
4.98652	0.22721
4.98298	0.23238
4.97944	0.23759
4.97591	0.24286
4.97237	0.24818
4.96883	0.25357
4.9653	0.25903
4.96176	0.26457
4.95822	0.2702
4.95469	0.27591
4.95115	0.28168
4.94762	0.28751
4.94408	0.29339
4.94054	0.29929
4.937	0.30524
4.93347	0.31124
4.92993	0.3173
4.92639	0.32344
4.92286	0.32965
4.91932	0.33595
4.91578	0.34232
4.91224	0.34875
4.90871	0.35521
4.90517	0.3617
4.90163	0.36822
4.8981	0.37477
4.89456	0.38135
4.89102	0.38798
4.88749	0.39467
4.88395	0.40141
4.88041	0.4082
4.87688	0.41504
4.87334	0.42192
4.8698	0.42883
4.86626	0.43575
4.86273	0.4427
4.85919	0.44968
4.85566	0.45668
4.85212	0.4637
4.84858	0.47073
4.84504	0.47777
4.84151	0.48481
4.83797	0.49187
4.83443	0.49892
4.8309	0.50597
4.82736	0.51302
4.82383	0.52009
4.82029	0.52717
4.81675	0.53427
4.81321	0.54139
4.80967	0.54854
4.80614	0.5557
4.8026	0.56288
4.79906	0.57006
4.79553	0.57723
4.79199	0.58438
4.78846	0.59151
4.78492	0.59863
4.78138	0.60573
4.77785	0.61282
4.77431	0.61991
4.77077	0.62699
4.76724	0.63405
4.7637	0.64108
4.76016	0.64807
4.75662	0.65502
4.75308	0.66193
4.74955	0.6688
4.74601	0.67565
4.74247	0.68249
4.73894	0.6893
4.73541	0.6961
4.73186	0.70287
4.72833	0.70959
4.72479	0.71627
4.72126	0.72289
4.71772	0.72946
4.71418	0.73598
4.71064	0.74245
4.70711	0.74889
4.70358	0.75528
4.70004	0.76162
4.6965	0.7679
4.69296	0.77412
4.68942	0.78027
4.68588	0.78636
4.68235	0.79238
4.67881	0.79835
4.67527	0.80428
4.67174	0.81016
4.6682	0.81599
4.66467	0.82177
4.66113	0.8275
4.65759	0.83316
4.65406	0.83877
4.65052	0.84431
4.64698	0.84979
4.64344	0.8552
4.6399	0.86053
4.63637	0.8658
4.63283	0.87099
4.6293	0.87612
4.62577	0.88118
4.62222	0.88619
4.61869	0.89115
4.61515	0.89605
4.61162	0.9009
4.60808	0.90569
4.60454	0.91041
4.60101	0.91506
4.59746	0.91963
4.59393	0.92413
4.5904	0.92856
4.58686	0.93291
4.58332	0.93719
4.57978	0.94137
4.57625	0.94546
4.57271	0.94945
4.56917	0.95333
4.56564	0.95713
4.5621	0.96082
4.55856	0.96442
4.55502	0.96793
4.55149	0.97136
4.54795	0.97468
4.54442	0.97791
4.54088	0.98104
4.53734	0.98406
4.53381	0.98699
4.53026	0.98982
4.52673	0.99257
4.5232	0.99522
4.51966	0.99781
4.51613	1.00033
4.51258	1.00277
4.50904	1.00515
4.50552	1.00746
4.50198	1.00968
4.49843	1.01182
4.49491	1.01387
4.49136	1.01583
4.48783	1.01771
4.48429	1.0195
4.48075	1.0212
4.47721	1.02282
4.47368	1.02433
4.47015	1.02574
4.4666	1.02703
4.46307	1.02822
4.45953	1.02931
4.456	1.0303
4.45246	1.0312
4.44892	1.032
4.44539	1.0327
4.44185	1.0333
4.4383	1.03378
4.43478	1.03415
4.43124	1.03442
4.4277	1.03459
4.42416	1.03468
4.42063	1.0347
4.41709	1.03466
4.41355	1.03457
4.41002	1.03441
4.40647	1.03418
4.40295	1.03389
4.3994	1.03351
4.39587	1.03303
4.39233	1.03246
4.38879	1.03179
4.38525	1.03103
4.38173	1.03018
4.37818	1.02927
4.37464	1.02829
4.3711	1.02726
4.36758	1.02618
4.36404	1.02503
4.3605	1.02382
4.35696	1.02253
4.35344	1.02114
4.3499	1.01963
4.34635	1.018
4.34282	1.01627
4.33927	1.01442
4.33574	1.01248
4.3322	1.01047
4.32866	1.00838
4.32513	1.00624
4.3216	1.00405
4.31806	1.0018
4.31452	0.99951
4.31099	0.99715
4.30745	0.99474
4.30391	0.99227
4.30038	0.98974
4.29684	0.98715
4.2933	0.98448
4.28977	0.98175
4.28623	0.97895
4.28269	0.97606
4.27914	0.9731
4.27561	0.97007
4.27207	0.96698
4.26853	0.96383
4.26501	0.96064
4.26148	0.9574
4.25794	0.95412
4.2544	0.95079
4.25086	0.94741
4.24731	0.94397
4.24378	0.94046
4.24025	0.93687
4.23671	0.93321
4.23317	0.92949
4.22963	0.9257
4.22611	0.92187
4.22256	0.91799
4.21903	0.91409
4.21548	0.91017
4.21195	0.90622
4.20841	0.90224
4.20488	0.89822
4.20134	0.89415
4.1978	0.89004
4.19426	0.88586
4.19072	0.88163
4.18718	0.87734
4.18367	0.873
4.18013	0.86861
4.17658	0.86418
4.17304	0.85972
4.1695	0.85524
4.16599	0.85076
4.16244	0.84629
4.15891	0.84185
4.15537	0.83742
4.15183	0.83301
4.14829	0.8286
4.14476	0.82416
4.14123	0.81969
4.13767	0.81516
4.13415	0.81057
4.13059	0.8059
4.12707	0.80117
4.12352	0.79637
4.11998	0.79153
4.11647	0.78667
4.11291	0.7818
4.10938	0.77696
4.10585	0.77214
4.1023	0.76737
4.09878	0.76264
4.09524	0.75794
4.0917	0.75328
4.08817	0.74863
4.08461	0.74398
4.0811	0.73934
4.07755	0.73469
4.07401	0.73003
4.07048	0.72534
4.06696	0.72061
4.06341	0.71584
4.05987	0.71102
4.05633	0.70613
4.05281	0.70118
4.04926	0.69617
4.04571	0.69113
4.04218	0.68607
4.03866	0.68102
4.03511	0.67601
4.03157	0.67106
4.02804	0.66621
4.02449	0.66147
4.02098	0.65685
4.01741	0.65238
4.01389	0.64806
4.01034	0.64388
4.00681	0.63984
4.00329	0.63592
3.99974	0.63207
3.99621	0.62825
3.99269	0.6244
3.98914	0.62045
3.98561	0.61637
3.98204	0.61212
3.9785	0.60765
3.97497	0.60298
3.97146	0.59811
3.96792	0.59308
3.96435	0.58791
3.96085	0.58267
3.95732	0.57739
3.95376	0.57213
3.95022	0.56694
3.9467	0.56186
3.94315	0.55693
3.93962	0.55219
3.93606	0.54765
3.93252	0.54335
3.92901	0.53929
3.92547	0.53548
3.92195	0.53189
3.9184	0.5285
3.91487	0.52526
3.91132	0.52212
3.90779	0.51902
3.90423	0.51591
3.90069	0.51273
3.89719	0.50945
3.89365	0.50602
3.89009	0.50238
3.88655	0.49852
3.88304	0.49439
3.8795	0.48998
3.87593	0.48528
3.87239	0.48031
3.86888	0.47509
3.86534	0.46967
3.86183	0.46409
3.8583	0.45843
3.85473	0.45274
3.8512	0.4471
3.84763	0.44155
3.8441	0.43614
3.84061	0.43094
3.83702	0.42596
3.83353	0.42124
3.82995	0.41682
3.82646	0.4127
3.82289	0.40892
3.81935	0.40545
3.81584	0.40229
3.81231	0.3994
3.80875	0.39672
3.80523	0.3942
3.80168	0.39177
3.79817	0.38937
3.79463	0.38695
3.79106	0.38444
3.78753	0.38179
3.78398	0.37896
3.78046	0.37592
3.77692	0.37262
3.77342	0.36902
3.76982	0.3651
3.76634	0.36086
3.76275	0.35627
3.75921	0.35135
3.75572	0.34614
3.7522	0.34067
3.74865	0.33499
3.74507	0.32918
3.74155	0.3233
3.73799	0.31742
3.73448	0.3116
3.73094	0.30588
3.72738	0.3003
3.72387	0.29489
3.72032	0.28966
3.71684	0.28463
3.71324	0.27982
3.70969	0.27523
3.70621	0.27089
3.70269	0.2668
3.69914	0.26298
3.69557	0.25944
3.69205	0.25618
3.68851	0.25321
3.68494	0.25052
3.68142	0.24808
3.67788	0.24587
3.67431	0.24385
3.6708	0.24198
3.66727	0.24021
3.6637	0.23851
3.6602	0.23683
3.65667	0.23513
3.65312	0.23337
3.64963	0.23154
3.64611	0.22959
3.64256	0.22748
3.63899	0.22518
3.63548	0.22265
3.63195	0.21986
3.62839	0.21678
3.6248	0.2134
3.62128	0.20973
3.61773	0.20575
3.61426	0.20151
3.61066	0.19703
3.60713	0.19234
3.60358	0.18749
3.6001	0.18252
3.5966	0.17748
3.59295	0.17243
3.5895	0.16742
3.58591	0.16251
3.5824	0.15773
3.57887	0.15312
3.5753	0.14873
3.57183	0.14457
3.5682	0.14067
3.56467	0.13703
3.56122	0.13366
3.55763	0.13054
3.55413	0.12767
3.5506	0.12501
3.54704	0.12256
3.54345	0.12028
3.53995	0.11815
3.53643	0.11616
3.53288	0.11427
3.5293	0.11247
3.52582	0.11074
3.52231	0.10904
3.51878	0.10739
3.51521	0.10578
3.51162	0.10424
3.50813	0.10278
3.50461	0.10143
3.50106	0.1002
3.49748	0.09909
3.49402	0.09811
3.49038	0.09723
3.48686	0.09645
3.4833	0.09574
3.47986	0.09508
3.47625	0.09446
3.47276	0.09386
3.46923	0.09323
3.46568	0.09256
3.4621	0.09181
3.45864	0.09096
3.455	0.08999
3.45148	0.08889
3.44793	0.08762
3.44451	0.08619
3.44091	0.08457
3.43743	0.08275
3.43393	0.08072
3.43024	0.07849
3.42684	0.07606
3.42325	0.07346
3.41963	0.07072
3.41614	0.06788
3.41263	0.06498
3.40909	0.06204
3.40552	0.0591
3.40209	0.05617
3.39846	0.05329
3.39498	0.05048
3.39146	0.0478
3.38792	0.04526
3.38435	0.04291
3.38075	0.04075
3.37731	0.0388
3.37365	0.03706
3.37014	0.03551
3.36661	0.03415
3.36305	0.03294
3.35965	0.03189
3.35603	0.03097
3.35257	0.03017
3.34889	0.02947
3.34537	0.02888
3.34183	0.02838
3.33846	0.02795
3.33486	0.02758
3.33122	0.02724
3.32777	0.02691
3.32428	0.02655
3.32077	0.02613
3.31723	0.02564
3.31366	0.02507
3.31006	0.0244
3.30643	0.02363
3.30298	0.02277
3.29951	0.02183
3.29601	0.02081
3.29248	0.01974
3.28892	0.01862
3.28533	0.01748
3.28171	0.01635
3.2783	0.01526
3.27462	0.01422
3.27114	0.01327
3.26764	0.01241
3.26411	0.01166
3.26055	0.01103
3.25696	0.01051
3.25358	0.01011
3.24993	0.00981
3.2465	0.00959
3.24279	0.00944
3.2393	0.00934
3.23578	0.00928
3.23223	0.00923
3.22866	0.0092
3.22505	0.00916
3.22167	0.0091
3.21801	0.00901
3.21458	0.00889
3.21112	0.00874
3.20737	0.00856
3.20385	0.00835
3.2003	0.0081
3.197	0.00782
3.1934	0.0075
3.18977	0.00712
3.18639	0.00669
3.1827	0.0062
3.17926	0.00565
3.1758	0.00507
3.17202	0.00447
3.1685	0.00386
3.16495	0.00326
3.16137	0.00266
3.15806	0.00206
3.15442	0.00145
3.15076	8.33E-04
3.14737	2.04E-04
3.14395	0
3.14019	0
3.13672	0
3.13322	0
3.12969	0
3.12613	0
3.12254	0
3.11893	0
3.11561	0
3.11193	0
3.10857	0
3.10483	0
3.1014	0
3.09795	0
3.09447	0
3.09061	0
3.08707	0
3.08386	0
3.08027	0
3.07664	0
3.07298	0
3.06967	0.00E+00
3.06595	0.00E+00
3.06258	0.00E+00
3.05881	0.00E+00
3.05538	0.00E+00
3.05192	0.00E+00
3.04844	0.00E+00
3.04493	0.00E+00
3.04139	0.00E+00
3.03782	0.00E+00
3.03423	0.00E+00
3.0306	0.00E+00
3.02694	0.00E+00
3.02366	0.00E+00
3.01995	0.00E+00
3.01662	0.00E+00
3.01284	0.00E+00
3.00945	0.00E+00
3.00604	0.00E+00
3.00217	0
2.9987	0.00E+00
2.9952	0.00E+00
2.99167	0.00E+00
2.98811	0.00E+00
2.98453	0.00E+00
2.98091	0.00E+00
