# Supplementary material for: Highly efficient exciton-exciton annihilation in single conjugated polymer chains
Source: Nat Commun. 2026 Jan 6;17:731. doi: 10.1038/s41467-025-67422-z (PMC12820388; doi:10.1038/s41467-025-67422-z)
Supplement: Supplementary file 3 — Source data [file 41467_2025_67422_MOESM3_ESM.zip › SI/FigS3/425nm-DC.txt]

Wavelength (nm)	425nm DC
418.5	0.21083
419	0.24131
419.5	0.27366
420	0.30601
420.5	0.33616
421	0.36631
421.5	0.39175
422	0.41719
422.5	0.43616
423	0.45513
423.5	0.46823
424	0.48133
424.5	0.49201
425	0.50269
425.5	0.51593
426	0.52917
426.5	0.54773
427	0.56629
427.5	0.59277
428	0.61924
428.5	0.65322
429	0.6872
429.5	0.72218
430	0.75716
430.5	0.78959
431	0.82202
431.5	0.84888
432	0.87573
432.5	0.89578
433	0.91584
433.5	0.92824
434	0.94064
434.5	0.94846
435	0.95628
435.5	0.96109
436	0.96591
436.5	0.96918
437	0.97246
437.5	0.97428
438	0.9761
438.5	0.97655
439	0.977
439.5	0.97664
440	0.97628
440.5	0.97506
441	0.97385
441.5	0.97245
442	0.97105
442.5	0.96973
443	0.9684
443.5	0.96779
444	0.96717
444.5	0.96746
445	0.96775
445.5	0.96815
446	0.96854
446.5	0.96998
447	0.97142
447.5	0.97307
448	0.97472
448.5	0.97651
449	0.97829
449.5	0.98014
450	0.98198
450.5	0.98349
451	0.98501
451.5	0.98577
452	0.98654
452.5	0.98725
453	0.98797
453.5	0.98828
454	0.98859
454.5	0.98849
455	0.98838
455.5	0.98822
456	0.98806
456.5	0.98817
457	0.98829
457.5	0.9878
458	0.98732
458.5	0.98747
459	0.98762
459.5	0.98742
460	0.98722
460.5	0.98763
461	0.98804
461.5	0.9882
462	0.98837
462.5	0.98853
463	0.98869
463.5	0.98867
464	0.98866
464.5	0.98857
465	0.98847
465.5	0.9883
466	0.98812
466.5	0.98778
467	0.98744
467.5	0.98705
468	0.98666
468.5	0.98636
469	0.98607
469.5	0.98561
470	0.98515
470.5	0.98496
471	0.98476
471.5	0.98441
472	0.98405
472.5	0.98424
473	0.98443
473.5	0.98461
474	0.98478
474.5	0.98506
475	0.98533
475.5	0.98597
476	0.9866
476.5	0.98728
477	0.98796
477.5	0.98861
478	0.98926
478.5	0.98977
479	0.99027
479.5	0.99094
480	0.99161
480.5	0.99179
481	0.99198
481.5	0.99259
482	0.99319
482.5	0.99322
483	0.99324
483.5	0.99293
484	0.99262
484.5	0.99232
485	0.99201
485.5	0.99146
486	0.9909
486.5	0.99033
487	0.98975
487.5	0.98921
488	0.98867
488.5	0.9882
489	0.98774
489.5	0.98715
490	0.98657
490.5	0.98646
491	0.98635
491.5	0.98625
492	0.98616
492.5	0.98601
493	0.98586
493.5	0.98614
494	0.98641
494.5	0.98657
495	0.98673
495.5	0.98722
496	0.98771
496.5	0.98835
497	0.98899
497.5	0.98948
498	0.98998
498.5	0.9906
499	0.99121
499.5	0.99184
500	0.99248
500.5	0.99288
501	0.99328
501.5	0.99358
502	0.99387
502.5	0.99417
503	0.99447
503.5	0.99443
504	0.99439
504.5	0.99453
505	0.99467
505.5	0.99447
506	0.99428
506.5	0.99398
507	0.99367
507.5	0.99326
508	0.99284
508.5	0.9925
509	0.99216
509.5	0.99176
510	0.99136
510.5	0.99104
511	0.99071
511.5	0.99033
512	0.98995
512.5	0.98985
513	0.98975
513.5	0.98953
514	0.98932
514.5	0.98943
515	0.98954
515.5	0.98973
516	0.98992
516.5	0.99012
517	0.99032
517.5	0.99073
518	0.99113
518.5	0.99152
519	0.9919
519.5	0.99223
520	0.99256
520.5	0.99286
521	0.99315
521.5	0.99357
522	0.99399
522.5	0.99416
523	0.99433
523.5	0.99479
524	0.99525
524.5	0.99523
525	0.9952
525.5	0.99516
526	0.99512
526.5	0.99492
527	0.99472
527.5	0.99443
528	0.99413
528.5	0.99381
529	0.99349
529.5	0.99293
530	0.99238
530.5	0.99192
531	0.99147
531.5	0.99074
532	0.99001
532.5	0.98952
533	0.98904
533.5	0.98845
534	0.98787
534.5	0.98724
535	0.98661
535.5	0.98624
536	0.98588
536.5	0.98556
537	0.98524
537.5	0.985
538	0.98476
538.5	0.98454
539	0.98432
539.5	0.98423
540	0.98414
540.5	0.98409
541	0.98405
541.5	0.9843
542	0.98455
542.5	0.98475
543	0.98495
543.5	0.98518
544	0.98541
544.5	0.98575
545	0.98609
545.5	0.98652
546	0.98694
546.5	0.98732
547	0.9877
547.5	0.98793
548	0.98816
548.5	0.98842
549	0.98868
549.5	0.98894
550	0.98921
550.5	0.98939
551	0.98957
551.5	0.98962
552	0.98966
552.5	0.98968
553	0.98971
553.5	0.98955
554	0.98939
554.5	0.98912
555	0.98884
555.5	0.9886
556	0.98836
556.5	0.98807
557	0.98778
557.5	0.98736
558	0.98694
558.5	0.98652
559	0.9861
559.5	0.98559
560	0.98508
560.5	0.98493
561	0.98478
561.5	0.98429
562	0.9838
562.5	0.9835
563	0.98321
563.5	0.98311
564	0.98302
564.5	0.98278
565	0.98253
565.5	0.98241
566	0.9823
566.5	0.98235
567	0.98239
567.5	0.98255
568	0.98271
568.5	0.98297
569	0.98322
569.5	0.98349
570	0.98377
570.5	0.98423
571	0.98468
571.5	0.98501
572	0.98535
572.5	0.98573
573	0.98612
573.5	0.98665
574	0.98719
574.5	0.98765
575	0.98812
575.5	0.98858
576	0.98903
576.5	0.98966
577	0.99029
577.5	0.99066
578	0.99104
578.5	0.99133
579	0.99162
579.5	0.99205
580	0.99249
580.5	0.99262
581	0.99275
581.5	0.99276
582	0.99276
582.5	0.9928
583	0.99284
583.5	0.99275
584	0.99267
584.5	0.99243
585	0.99218
585.5	0.99203
586	0.99188
586.5	0.99156
587	0.99124
587.5	0.99082
588	0.9904
588.5	0.98984
589	0.98928
589.5	0.98897
590	0.98866
590.5	0.98819
591	0.98772
591.5	0.98727
592	0.98682
592.5	0.98635
593	0.98588
593.5	0.98555
594	0.98523
594.5	0.98491
595	0.9846
595.5	0.98429
596	0.98398
596.5	0.98388
597	0.98377
597.5	0.9836
598	0.98342
598.5	0.98344
599	0.98346
599.5	0.98349
600	0.98353
600.5	0.98379
601	0.98405
601.5	0.98438
602	0.9847
602.5	0.985
603	0.9853
603.5	0.98573
604	0.98615
604.5	0.98667
605	0.98719
605.5	0.9877
606	0.9882
606.5	0.98892
607	0.98964
607.5	0.99024
608	0.99083
608.5	0.99136
609	0.9919
609.5	0.99268
610	0.99345
610.5	0.99403
611	0.99461
611.5	0.99514
612	0.99567
612.5	0.99631
613	0.99695
613.5	0.99743
614	0.99791
614.5	0.99817
615	0.99843
615.5	0.99873
616	0.99902
616.5	0.99923
617	0.99944
617.5	0.99962
618	0.99979
618.5	0.99988
619	0.99997
619.5	0.99998
620	1
620.5	0.99981
621	0.99962
621.5	0.99934
622	0.99905
622.5	0.9989
623	0.99875
623.5	0.99828
624	0.99781
624.5	0.99751
625	0.99721
625.5	0.99683
626	0.99644
626.5	0.99593
627	0.99542
627.5	0.99498
628	0.99454
628.5	0.9941
629	0.99366
629.5	0.99321
630	0.99276
630.5	0.99236
631	0.99196
631.5	0.99148
632	0.991
632.5	0.99092
633	0.99083
633.5	0.9905
634	0.99016
634.5	0.98992
635	0.98968
635.5	0.98954
636	0.9894
636.5	0.98932
637	0.98925
637.5	0.98925
638	0.98925
638.5	0.98919
639	0.98913
639.5	0.98923
640	0.98932
640.5	0.98946
641	0.98959
641.5	0.98996
642	0.99032
642.5	0.99044
643	0.99055
643.5	0.99089
644	0.99123
644.5	0.99153
645	0.99183
645.5	0.99211
646	0.9924
646.5	0.99278
647	0.99316
647.5	0.99347
648	0.99377
648.5	0.99412
649	0.99446
649.5	0.99479
650	0.99512
650.5	0.9953
651	0.99547
651.5	0.9957
652	0.99593
652.5	0.99616
653	0.99639
653.5	0.99637
654	0.99634
654.5	0.99649
655	0.99664
655.5	0.99659
656	0.99655
656.5	0.9967
657	0.99685
657.5	0.99656
658	0.99626
658.5	0.99618
659	0.9961
659.5	0.99603
660	0.99597
660.5	0.99549
661	0.995
661.5	0.99469
662	0.99437
662.5	0.99408
663	0.99379
663.5	0.99337
664	0.99295
664.5	0.99242
665	0.99189
665.5	0.99162
666	0.99135
666.5	0.99081
667	0.99027
667.5	0.9899
668	0.98953
668.5	0.98908
669	0.98863
669.5	0.98815
670	0.98766
670.5	0.98726
671	0.98686
671.5	0.98648
672	0.9861
672.5	0.98571
673	0.98532
673.5	0.98503
674	0.98474
674.5	0.98445
675	0.98416
675.5	0.98395
676	0.98374
676.5	0.98349
677	0.98323
677.5	0.98321
678	0.98319
678.5	0.98301
679	0.98284
679.5	0.98278
680	0.98272
680.5	0.98284
681	0.98295
681.5	0.98308
682	0.9832
682.5	0.98331
683	0.98342
683.5	0.98379
684	0.98417
684.5	0.98427
685	0.98437
685.5	0.9847
686	0.98503
686.5	0.98529
687	0.98555
687.5	0.986
688	0.98644
688.5	0.98678
689	0.98711
689.5	0.98756
690	0.988
690.5	0.98836
691	0.98871
691.5	0.98908
692	0.98946
692.5	0.98976
693	0.99007
693.5	0.99047
694	0.99087
694.5	0.99116
695	0.99144
695.5	0.99189
696	0.99233
696.5	0.99252
697	0.99271
697.5	0.99293
698	0.99314
698.5	0.99336
699	0.99358
699.5	0.99384
700	0.9941
700.5	0.99423
701	0.99436
701.5	0.99433
702	0.99429
702.5	0.99428
703	0.99427
703.5	0.99421
704	0.99415
704.5	0.99424
705	0.99432
705.5	0.99421
706	0.9941
706.5	0.99392
707	0.99375
707.5	0.99352
708	0.99329
708.5	0.99307
709	0.99286
709.5	0.99272
710	0.99258
710.5	0.99239
711	0.99219
711.5	0.99183
712	0.99148
712.5	0.99134
713	0.99121
713.5	0.9908
714	0.9904
714.5	0.99018
715	0.98997
715.5	0.98962
716	0.98926
716.5	0.98907
717	0.98887
717.5	0.98844
718	0.98801
718.5	0.98785
719	0.98768
719.5	0.9873
720	0.98692
720.5	0.98717
721	0.98741
721.5	0.98703
722	0.98665
722.5	0.98651
723	0.98636
723.5	0.98642
724	0.98648
724.5	0.98606
725	0.98564
725.5	0.98597
726	0.98629
726.5	0.98625
727	0.9862
727.5	0.98613
728	0.98606
728.5	0.98613
729	0.9862
729.5	0.98628
730	0.98635
730.5	0.98633
731	0.98631
731.5	0.98644
732	0.98657
732.5	0.98714
733	0.98772
733.5	0.98814
734	0.98855
734.5	0.98849
735	0.98843
735.5	0.98892
736	0.98942
736.5	0.9898
737	0.99018
737.5	0.99024
738	0.99029
738.5	0.9908
739	0.99132
739.5	0.99159
740	0.99186
740.5	0.99214
741	0.99242
741.5	0.99296
742	0.9935
742.5	0.99356
743	0.99363
743.5	0.994
744	0.99438
744.5	0.99508
745	0.99578
745.5	0.99586
746	0.99594
746.5	0.99602
