# Supplementary material for: Highly efficient exciton-exciton annihilation in single conjugated polymer chains
Source: Nat Commun. 2026 Jan 6;17:731. doi: 10.1038/s41467-025-67422-z (PMC12820388; doi:10.1038/s41467-025-67422-z)
Supplement: Supplementary file 3 — Source data [file 41467_2025_67422_MOESM3_ESM.zip › SI/FigS3/458nm-DC.txt]

Wavelength (nm)	458nm DC
418.5	0.00925
419	0.01119
419.5	0.01069
420	0.00784
420.5	0.00439
421	0.0023
421.5	0.00144
422	0.00119
422.5	0.00108
423	0.0012
423.5	0.00222
424	0.00524
424.5	0.00792
425	0.00858
425.5	0.00712
426	0.00364
426.5	0.00113
427	7.1704E-4
427.5	8.21095E-4
428	8.1779E-4
428.5	7.9146E-4
429	7.7394E-4
429.5	7.687E-4
430	7.803E-4
430.5	8.0045E-4
431	8.3499E-4
431.5	8.49025E-4
432	8.849E-4
432.5	9.0555E-4
433	8.8275E-4
433.5	9.31295E-4
434	9.1931E-4
434.5	9.91445E-4
435	9.7138E-4
435.5	0.00101
436	0.00105
436.5	0.00108
437	0.0011
437.5	0.00108
438	0.00116
438.5	0.00113
439	0.00121
439.5	0.00123
440	0.00126
440.5	0.00135
441	0.00149
441.5	0.00148
442	0.00154
442.5	0.0016
443	0.0016
443.5	0.00162
444	0.00158
444.5	0.00162
445	0.00153
445.5	0.00162
446	0.0016
446.5	0.00166
447	0.00172
447.5	0.00188
448	0.00207
448.5	0.0023
449	0.00268
449.5	0.00317
450	0.00392
450.5	0.00522
451	0.0073
451.5	0.01105
452	0.01749
452.5	0.02984
453	0.05158
453.5	0.08878
454	0.14117
454.5	0.20557
455	0.275
455.5	0.33665
456	0.38463
456.5	0.41841
457	0.4392
457.5	0.45335
458	0.4641
458.5	0.47725
459	0.48662
459.5	0.50368
460	0.53142
460.5	0.58346
461	0.66192
461.5	0.76004
462	0.85329
462.5	0.92176
463	0.95986
463.5	0.97385
464	0.97793
464.5	0.98119
465	0.9806
465.5	0.97704
466	0.97464
466.5	0.9757
467	0.97495
467.5	0.9768
468	0.97679
468.5	0.97813
469	0.9802
469.5	0.98269
470	0.9847
470.5	0.98531
471	0.9844
471.5	0.98024
472	0.98132
472.5	0.98175
473	0.98241
473.5	0.97972
474	0.98082
474.5	0.98023
475	0.98073
475.5	0.98221
476	0.98252
476.5	0.98382
477	0.98268
477.5	0.98181
478	0.98281
478.5	0.98312
479	0.98143
479.5	0.98168
480	0.97967
480.5	0.9765
481	0.9756
481.5	0.97352
482	0.97288
482.5	0.97611
483	0.9767
483.5	0.97737
484	0.97756
484.5	0.98067
485	0.98076
485.5	0.98114
486	0.98213
486.5	0.98211
487	0.98163
487.5	0.98126
488	0.97967
488.5	0.9776
489	0.97929
489.5	0.97879
490	0.9803
490.5	0.98025
491	0.98394
491.5	0.98311
492	0.98438
492.5	0.98441
493	0.98562
493.5	0.98648
494	0.98614
494.5	0.98537
495	0.98528
495.5	0.98438
496	0.98142
496.5	0.98212
497	0.98269
497.5	0.98145
498	0.98287
498.5	0.98397
499	0.98365
499.5	0.98556
500	0.98466
500.5	0.98555
501	0.9829
501.5	0.98295
502	0.98202
502.5	0.98119
503	0.9827
503.5	0.97988
504	0.98032
504.5	0.98129
505	0.9791
505.5	0.97967
506	0.97995
506.5	0.9787
507	0.98018
507.5	0.98284
508	0.98168
508.5	0.98111
509	0.98402
509.5	0.9812
510	0.98361
510.5	0.98337
511	0.98372
511.5	0.98114
512	0.97957
512.5	0.98145
513	0.97801
513.5	0.9815
514	0.98239
514.5	0.9829
515	0.98431
515.5	0.98461
516	0.98237
516.5	0.98254
517	0.98184
517.5	0.98369
518	0.98501
518.5	0.98204
519	0.98329
519.5	0.98371
520	0.9841
520.5	0.9835
521	0.98123
521.5	0.98213
522	0.98337
522.5	0.98284
523	0.98235
523.5	0.98237
524	0.98159
524.5	0.98343
525	0.98323
525.5	0.98435
526	0.98624
526.5	0.98644
527	0.98328
527.5	0.98241
528	0.98168
528.5	0.98112
529	0.98037
529.5	0.98059
530	0.98212
530.5	0.98128
531	0.98144
531.5	0.98059
532	0.9773
532.5	0.97729
533	0.97569
533.5	0.97561
534	0.9761
534.5	0.97517
535	0.97488
535.5	0.9753
536	0.97885
536.5	0.97644
537	0.97666
537.5	0.97639
538	0.97632
538.5	0.97792
539	0.97781
539.5	0.98111
540	0.97795
540.5	0.97602
541	0.97664
541.5	0.97763
542	0.97685
542.5	0.97674
543	0.97639
543.5	0.97719
544	0.97653
544.5	0.97765
545	0.97521
545.5	0.97342
546	0.97577
546.5	0.97533
547	0.97465
547.5	0.97546
548	0.97425
548.5	0.97665
549	0.97734
549.5	0.97874
550	0.97892
550.5	0.98163
551	0.98107
551.5	0.97994
552	0.97923
552.5	0.9777
553	0.97953
553.5	0.97672
554	0.97574
554.5	0.97604
555	0.97315
555.5	0.97322
556	0.97765
556.5	0.97533
557	0.97712
557.5	0.97727
558	0.97684
558.5	0.97657
559	0.97751
559.5	0.97737
560	0.97825
560.5	0.97721
561	0.97739
561.5	0.98029
562	0.9783
562.5	0.97974
563	0.98124
563.5	0.98054
564	0.97815
564.5	0.97838
565	0.97763
565.5	0.97405
566	0.97311
566.5	0.97335
567	0.97145
567.5	0.9727
568	0.97273
568.5	0.97428
569	0.97588
569.5	0.97436
570	0.97466
570.5	0.97404
571	0.97826
571.5	0.97912
572	0.98092
572.5	0.98117
573	0.98188
573.5	0.97958
574	0.97897
574.5	0.98026
575	0.97729
575.5	0.97385
576	0.97533
576.5	0.97206
577	0.9701
577.5	0.96969
578	0.96807
578.5	0.96757
579	0.96696
579.5	0.96851
580	0.96843
580.5	0.97102
581	0.96879
581.5	0.96809
582	0.97312
582.5	0.97202
583	0.9702
583.5	0.97444
584	0.97505
584.5	0.97539
585	0.97492
585.5	0.97529
586	0.97417
586.5	0.97529
587	0.97457
587.5	0.97458
588	0.97489
588.5	0.96984
589	0.97151
589.5	0.96874
590	0.97059
590.5	0.96748
591	0.96804
591.5	0.96941
592	0.96873
592.5	0.97071
593	0.97008
593.5	0.96972
594	0.96983
594.5	0.96836
595	0.96916
595.5	0.97432
596	0.97509
596.5	0.97233
597	0.97279
597.5	0.97286
598	0.97158
598.5	0.97263
599	0.97202
599.5	0.97171
600	0.9694
600.5	0.96806
601	0.9673
601.5	0.96664
602	0.96555
602.5	0.96501
603	0.9659
603.5	0.96359
604	0.96441
604.5	0.96624
605	0.96602
605.5	0.96723
606	0.97043
606.5	0.96852
607	0.96861
607.5	0.97137
608	0.9721
608.5	0.97222
609	0.97207
609.5	0.97596
610	0.97656
610.5	0.97401
611	0.9752
611.5	0.97453
612	0.9729
612.5	0.9717
613	0.97136
613.5	0.97089
614	0.96785
614.5	0.96407
615	0.96709
615.5	0.96581
616	0.96633
616.5	0.96626
617	0.96458
617.5	0.96221
618	0.96063
618.5	0.96246
619	0.96512
619.5	0.96345
620	0.9664
620.5	0.9667
621	0.96731
621.5	0.96947
622	0.97363
622.5	0.97225
623	0.97117
623.5	0.97436
624	0.97237
624.5	0.97439
625	0.97169
625.5	0.9726
626	0.97135
626.5	0.97149
627	0.97185
627.5	0.96911
628	0.96601
628.5	0.96628
629	0.96252
629.5	0.96351
630	0.96124
630.5	0.96068
631	0.96118
631.5	0.95951
632	0.96086
632.5	0.95871
633	0.95991
633.5	0.96098
634	0.96151
634.5	0.95999
635	0.96252
635.5	0.96262
636	0.9619
636.5	0.96278
637	0.96511
637.5	0.96336
638	0.96452
638.5	0.96667
639	0.9664
639.5	0.96729
640	0.967
640.5	0.9703
641	0.97085
641.5	0.9674
642	0.96792
642.5	0.96595
643	0.96517
643.5	0.96507
644	0.96258
644.5	0.9602
645	0.96344
645.5	0.95972
646	0.95815
646.5	0.95719
647	0.95493
647.5	0.95452
648	0.95713
648.5	0.9526
649	0.95532
649.5	0.95477
650	0.95327
650.5	0.95676
651	0.95661
651.5	0.95727
652	0.95583
652.5	0.95735
653	0.95625
653.5	0.95599
654	0.96094
654.5	0.96018
655	0.95872
655.5	0.95821
656	0.95733
656.5	0.95871
657	0.95822
657.5	0.95779
658	0.95786
658.5	0.96116
659	0.96135
659.5	0.95781
660	0.96373
660.5	0.95837
661	0.95966
661.5	0.95851
662	0.95705
662.5	0.95727
663	0.95934
663.5	0.96043
664	0.96051
664.5	0.96034
665	0.96142
665.5	0.9647
666	0.96292
666.5	0.96285
667	0.96424
667.5	0.9637
668	0.96555
668.5	0.96703
669	0.96816
669.5	0.96811
670	0.96957
670.5	0.96746
671	0.96701
671.5	0.96479
672	0.9647
672.5	0.96514
673	0.96382
673.5	0.96441
674	0.96351
674.5	0.96529
675	0.96739
675.5	0.96342
676	0.9639
676.5	0.96274
677	0.96399
677.5	0.96232
678	0.96004
678.5	0.9586
679	0.96163
679.5	0.95835
680	0.95907
680.5	0.96186
681	0.96095
681.5	0.96254
682	0.96373
682.5	0.96424
683	0.96336
683.5	0.96431
684	0.9657
684.5	0.96305
685	0.96717
685.5	0.96819
686	0.96767
686.5	0.96717
687	0.96576
687.5	0.96451
688	0.96532
688.5	0.96731
689	0.96464
689.5	0.965
690	0.96296
690.5	0.96363
691	0.96311
691.5	0.96112
692	0.95909
692.5	0.96136
693	0.96127
693.5	0.96059
694	0.96279
694.5	0.96212
695	0.95956
695.5	0.95863
696	0.95722
696.5	0.96104
697	0.9624
697.5	0.95951
698	0.96126
698.5	0.96063
699	0.95742
699.5	0.96121
700	0.9613
700.5	0.96134
701	0.96202
701.5	0.96326
702	0.96279
702.5	0.9646
703	0.96273
703.5	0.96396
704	0.96065
704.5	0.95822
705	0.95915
705.5	0.96404
706	0.9623
706.5	0.95969
707	0.9613
707.5	0.96029
708	0.95797
708.5	0.95101
709	0.95276
709.5	0.95343
710	0.95063
710.5	0.94816
711	0.94925
711.5	0.94914
712	0.94365
712.5	0.94519
713	0.94663
713.5	0.9496
714	0.94987
714.5	0.9516
715	0.95053
715.5	0.94823
716	0.94915
716.5	0.95082
717	0.94973
717.5	0.95043
718	0.94904
718.5	0.95231
719	0.95567
719.5	0.95217
720	0.95459
720.5	0.95572
721	0.9569
721.5	0.95498
722	0.95899
722.5	0.95359
723	0.95773
723.5	0.96006
724	0.95718
724.5	0.95909
725	0.95884
725.5	0.95844
726	0.95824
726.5	0.95611
727	0.95565
727.5	0.95507
728	0.94993
728.5	0.95382
729	0.95083
729.5	0.94813
730	0.9482
730.5	0.94948
731	0.94806
731.5	0.94597
732	0.94902
732.5	0.94953
733	0.94981
733.5	0.94787
734	0.94404
734.5	0.94577
735	0.9487
735.5	0.94526
736	0.94979
736.5	0.95074
737	0.94871
737.5	0.95112
738	0.95026
738.5	0.95068
739	0.95338
739.5	0.95584
740	0.95567
740.5	0.95829
741	0.96331
741.5	0.95889
742	0.96031
742.5	0.96251
743	0.96244
743.5	0.96286
744	0.96344
744.5	0.96367
745	0.96374
745.5	0.96104
746	0.9615
746.5	0.96022
