# Supplementary material for: Highly efficient exciton-exciton annihilation in single conjugated polymer chains
Source: Nat Commun. 2026 Jan 6;17:731. doi: 10.1038/s41467-025-67422-z (PMC12820388; doi:10.1038/s41467-025-67422-z)
Supplement: Supplementary file 3 — Source data [file 41467_2025_67422_MOESM3_ESM.zip › SI/FigS3/5050-Transmitted.txt]

Wavelength (nm)	50:50 Transmitted
418.5	0.93624
419	0.93752
419.5	0.9388
420	0.94008
420.5	0.94136
421	0.94263
421.5	0.94391
422	0.94519
422.5	0.94647
423	0.94775
423.5	0.94903
424	0.95031
424.5	0.95159
425	0.95287
425.5	0.95415
426	0.95543
426.5	0.95671
427	0.95799
427.5	0.95927
428	0.96055
428.5	0.96183
429	0.96311
429.5	0.96438
430	0.96566
430.5	0.96643
431	0.9672
431.5	0.96797
432	0.96873
432.5	0.9695
433	0.97027
433.5	0.97104
434	0.9718
434.5	0.97257
435	0.97334
435.5	0.97411
436	0.97487
436.5	0.97564
437	0.97641
437.5	0.97718
438	0.97794
438.5	0.97871
439	0.97948
439.5	0.98025
440	0.98101
440.5	0.98153
441	0.98205
441.5	0.98256
442	0.98308
442.5	0.98359
443	0.98411
443.5	0.98463
444	0.98514
444.5	0.98566
445	0.98617
445.5	0.98669
446	0.9872
446.5	0.98772
447	0.98824
447.5	0.98875
448	0.98927
448.5	0.98978
449	0.9903
449.5	0.99082
450	0.99133
450.5	0.99164
451	0.99194
451.5	0.99225
452	0.99256
452.5	0.99286
453	0.99317
453.5	0.99347
454	0.99378
454.5	0.99409
455	0.99439
455.5	0.9947
456	0.995
456.5	0.99531
457	0.99562
457.5	0.99592
458	0.99623
458.5	0.99653
459	0.99684
459.5	0.99715
460	0.99745
460.5	0.99758
461	0.99771
461.5	0.99783
462	0.99796
462.5	0.99809
463	0.99822
463.5	0.99834
464	0.99847
464.5	0.9986
465	0.99873
465.5	0.99885
466	0.99898
466.5	0.99911
467	0.99924
467.5	0.99936
468	0.99949
468.5	0.99962
469	0.99975
469.5	0.99987
470	1
470.5	0.99999
471	0.99999
471.5	0.99998
472	0.99997
472.5	0.99997
473	0.99996
473.5	0.99996
474	0.99995
474.5	0.99994
475	0.99994
475.5	0.99993
476	0.99992
476.5	0.99992
477	0.99991
477.5	0.9999
478	0.9999
478.5	0.99989
479	0.99989
479.5	0.99988
480	0.99987
480.5	0.9998
481	0.99972
481.5	0.99964
482	0.99957
482.5	0.99949
483	0.99941
483.5	0.99934
484	0.99926
484.5	0.99918
485	0.9991
485.5	0.99903
486	0.99895
486.5	0.99887
487	0.9988
487.5	0.99872
488	0.99864
488.5	0.99857
489	0.99849
489.5	0.99841
490	0.99834
490.5	0.99813
491	0.99793
491.5	0.99773
492	0.99753
492.5	0.99732
493	0.99712
493.5	0.99692
494	0.99671
494.5	0.99651
495	0.99631
495.5	0.99611
496	0.9959
496.5	0.9957
497	0.9955
497.5	0.99529
498	0.99509
498.5	0.99489
499	0.99469
499.5	0.99448
500	0.99428
500.5	0.99404
501	0.9938
501.5	0.99357
502	0.99333
502.5	0.99309
503	0.99285
503.5	0.99261
504	0.99237
504.5	0.99214
505	0.9919
505.5	0.99166
506	0.99142
506.5	0.99118
507	0.99094
507.5	0.99071
508	0.99047
508.5	0.99023
509	0.98999
509.5	0.98975
510	0.98951
510.5	0.98922
511	0.98893
511.5	0.98864
512	0.98835
512.5	0.98806
513	0.98777
513.5	0.98748
514	0.98719
514.5	0.98689
515	0.9866
515.5	0.98631
516	0.98602
516.5	0.98573
517	0.98544
517.5	0.98515
518	0.98486
518.5	0.98456
519	0.98427
519.5	0.98398
520	0.98369
520.5	0.9833
521	0.98292
521.5	0.98253
522	0.98214
522.5	0.98175
523	0.98136
523.5	0.98098
524	0.98059
524.5	0.9802
525	0.97981
525.5	0.97942
526	0.97903
526.5	0.97865
527	0.97826
527.5	0.97787
528	0.97748
528.5	0.97709
529	0.97671
529.5	0.97632
530	0.97593
530.5	0.97551
531	0.97509
531.5	0.97467
532	0.97425
532.5	0.97383
533	0.97341
533.5	0.97299
534	0.97257
534.5	0.97215
535	0.97173
535.5	0.97131
536	0.97089
536.5	0.97047
537	0.97005
537.5	0.96963
538	0.96921
538.5	0.96879
539	0.96837
539.5	0.96795
540	0.96753
540.5	0.9671
541	0.96668
541.5	0.96625
542	0.96583
542.5	0.96541
543	0.96498
543.5	0.96456
544	0.96414
544.5	0.96371
545	0.96329
545.5	0.96286
546	0.96244
546.5	0.96202
547	0.96159
547.5	0.96117
548	0.96075
548.5	0.96032
549	0.9599
549.5	0.95947
550	0.95905
550.5	0.95854
551	0.95804
551.5	0.95753
552	0.95702
552.5	0.95651
553	0.956
553.5	0.9555
554	0.95499
554.5	0.95448
555	0.95397
555.5	0.95346
556	0.95296
556.5	0.95245
557	0.95194
557.5	0.95143
558	0.95092
558.5	0.95042
559	0.94991
559.5	0.9494
560	0.94889
560.5	0.94835
561	0.94781
561.5	0.94727
562	0.94673
562.5	0.94619
563	0.94565
563.5	0.94511
564	0.94457
564.5	0.94403
565	0.94349
565.5	0.94295
566	0.9424
566.5	0.94186
567	0.94132
567.5	0.94078
568	0.94024
568.5	0.9397
569	0.93916
569.5	0.93862
570	0.93808
570.5	0.93751
571	0.93695
571.5	0.93638
572	0.93582
572.5	0.93525
573	0.93468
573.5	0.93412
574	0.93355
574.5	0.93299
575	0.93242
575.5	0.93185
576	0.93129
576.5	0.93072
577	0.93016
577.5	0.92959
578	0.92902
578.5	0.92846
579	0.92789
579.5	0.92733
580	0.92676
580.5	0.92619
581	0.92561
581.5	0.92504
582	0.92447
582.5	0.92389
583	0.92332
583.5	0.92275
584	0.92217
584.5	0.9216
585	0.92103
585.5	0.92045
586	0.91988
586.5	0.9193
587	0.91873
587.5	0.91816
588	0.91758
588.5	0.91701
589	0.91644
589.5	0.91586
590	0.91529
590.5	0.91468
591	0.91406
591.5	0.91345
592	0.91284
592.5	0.91222
593	0.91161
593.5	0.911
594	0.91038
594.5	0.90977
595	0.90916
595.5	0.90854
596	0.90793
596.5	0.90732
597	0.9067
597.5	0.90609
598	0.90548
598.5	0.90486
599	0.90425
599.5	0.90364
600	0.90302
600.5	0.90237
601	0.90172
601.5	0.90107
602	0.90041
602.5	0.89976
603	0.89911
603.5	0.89846
604	0.8978
604.5	0.89715
605	0.8965
605.5	0.89585
606	0.89519
606.5	0.89454
607	0.89389
607.5	0.89324
608	0.89258
608.5	0.89193
609	0.89128
609.5	0.89063
610	0.88998
610.5	0.88932
611	0.88867
611.5	0.88801
612	0.88736
612.5	0.8867
613	0.88605
613.5	0.88539
614	0.88474
614.5	0.88408
615	0.88343
615.5	0.88277
616	0.88212
616.5	0.88146
617	0.88081
617.5	0.88015
618	0.8795
618.5	0.87884
619	0.87819
619.5	0.87753
620	0.87688
620.5	0.87619
621	0.87551
621.5	0.87483
622	0.87414
622.5	0.87346
623	0.87278
623.5	0.87209
624	0.87141
624.5	0.87073
625	0.87005
625.5	0.86936
626	0.86868
626.5	0.868
627	0.86731
627.5	0.86663
628	0.86595
628.5	0.86527
629	0.86458
629.5	0.8639
630	0.86322
630.5	0.86249
631	0.86177
631.5	0.86105
632	0.86033
632.5	0.8596
633	0.85888
633.5	0.85816
634	0.85744
634.5	0.85671
635	0.85599
635.5	0.85527
636	0.85455
636.5	0.85382
637	0.8531
637.5	0.85238
638	0.85166
638.5	0.85093
639	0.85021
639.5	0.84949
640	0.84876
640.5	0.84806
641	0.84736
641.5	0.84666
642	0.84596
642.5	0.84526
643	0.84456
643.5	0.84386
644	0.84316
644.5	0.84246
645	0.84175
645.5	0.84105
646	0.84035
646.5	0.83965
647	0.83895
647.5	0.83825
648	0.83755
648.5	0.83685
649	0.83615
649.5	0.83544
650	0.83474
650.5	0.83399
651	0.83324
651.5	0.83249
652	0.83174
652.5	0.831
653	0.83025
653.5	0.8295
654	0.82875
654.5	0.828
655	0.82725
655.5	0.8265
656	0.82575
656.5	0.825
657	0.82425
657.5	0.8235
658	0.82275
658.5	0.822
659	0.82125
659.5	0.8205
660	0.81975
660.5	0.81898
661	0.8182
661.5	0.81742
662	0.81665
662.5	0.81587
663	0.8151
663.5	0.81432
664	0.81355
664.5	0.81277
665	0.81199
665.5	0.81122
666	0.81044
666.5	0.80967
667	0.80889
667.5	0.80812
668	0.80734
668.5	0.80656
669	0.80579
669.5	0.80501
670	0.80424
670.5	0.8035
671	0.80276
671.5	0.80202
672	0.80128
672.5	0.80054
673	0.7998
673.5	0.79906
674	0.79832
674.5	0.79758
675	0.79684
675.5	0.7961
676	0.79537
676.5	0.79463
677	0.79389
677.5	0.79315
678	0.79241
678.5	0.79167
679	0.79093
679.5	0.79019
680	0.78945
680.5	0.78863
681	0.7878
681.5	0.78698
682	0.78615
682.5	0.78533
683	0.7845
683.5	0.78368
684	0.78285
684.5	0.78203
685	0.7812
685.5	0.78038
686	0.77956
686.5	0.77873
687	0.77791
687.5	0.77708
688	0.77626
688.5	0.77543
689	0.77461
689.5	0.77378
690	0.77296
690.5	0.77211
691	0.77126
691.5	0.77041
692	0.76957
692.5	0.76872
693	0.76787
693.5	0.76702
694	0.76617
694.5	0.76533
695	0.76448
695.5	0.76363
696	0.76278
696.5	0.76193
697	0.76109
697.5	0.76024
698	0.75939
698.5	0.75854
699	0.75769
699.5	0.75685
700	0.756
700.5	0.7552
701	0.75441
701.5	0.75361
702	0.75281
702.5	0.75202
703	0.75122
703.5	0.75042
704	0.74963
704.5	0.74883
705	0.74804
705.5	0.74724
706	0.74644
706.5	0.74565
707	0.74485
707.5	0.74406
708	0.74326
708.5	0.74246
709	0.74167
709.5	0.74087
710	0.74008
710.5	0.73921
711	0.73835
711.5	0.73748
712	0.73662
712.5	0.73575
713	0.73489
713.5	0.73402
714	0.73316
714.5	0.73229
715	0.73143
715.5	0.73056
716	0.7297
716.5	0.72883
717	0.72797
717.5	0.7271
718	0.72624
718.5	0.72537
719	0.72451
719.5	0.72364
720	0.72278
720.5	0.7219
721	0.72102
721.5	0.72014
722	0.71926
722.5	0.71838
723	0.71749
723.5	0.71661
724	0.71573
724.5	0.71485
725	0.71397
725.5	0.71309
726	0.71221
726.5	0.71133
727	0.71045
727.5	0.70957
728	0.70869
728.5	0.70781
729	0.70693
729.5	0.70605
730	0.70516
730.5	0.70432
731	0.70348
731.5	0.70263
732	0.70179
732.5	0.70095
733	0.7001
733.5	0.69926
734	0.69841
734.5	0.69757
735	0.69673
735.5	0.69588
736	0.69504
736.5	0.6942
737	0.69335
737.5	0.69251
738	0.69166
738.5	0.69082
739	0.68998
739.5	0.68913
740	0.68829
740.5	0.68742
741	0.68655
741.5	0.68569
742	0.68482
742.5	0.68395
743	0.68308
743.5	0.68221
744	0.68135
744.5	0.68048
745	0.67961
745.5	0.67874
746	0.67788
746.5	0.67701
