# Supplementary material for: Highly efficient exciton-exciton annihilation in single conjugated polymer chains
Source: Nat Commun. 2026 Jan 6;17:731. doi: 10.1038/s41467-025-67422-z (PMC12820388; doi:10.1038/s41467-025-67422-z)
Supplement: Supplementary file 3 — Source data [file 41467_2025_67422_MOESM3_ESM.zip › SI/FigS3/SPAD-QE.txt]

Wavelength (nm)	SPAD QE
418.5	0.27589
419	0.27691
419.5	0.27794
420	0.27896
420.5	0.27998
421	0.281
421.5	0.28202
422	0.28305
422.5	0.28407
423	0.28509
423.5	0.28611
424	0.28714
424.5	0.28816
425	0.28918
425.5	0.2902
426	0.29122
426.5	0.29217
427	0.29306
427.5	0.29395
428	0.29484
428.5	0.29574
429	0.29663
429.5	0.29752
430	0.29841
430.5	0.2993
431	0.3002
431.5	0.30109
432	0.30198
432.5	0.30287
433	0.30377
433.5	0.30466
434	0.30555
434.5	0.30644
435	0.30734
435.5	0.30872
436	0.31011
436.5	0.31149
437	0.31287
437.5	0.31426
438	0.31564
438.5	0.31703
439	0.31841
439.5	0.31979
440	0.32102
440.5	0.32194
441	0.32286
441.5	0.32378
442	0.3247
442.5	0.32562
443	0.32654
443.5	0.32746
444	0.32839
444.5	0.32931
445	0.33023
445.5	0.33115
446	0.33207
446.5	0.33299
447	0.33391
447.5	0.33483
448	0.33575
448.5	0.33667
449	0.33759
449.5	0.33851
450	0.33946
450.5	0.34074
451	0.34202
451.5	0.3433
452	0.34458
452.5	0.34587
453	0.34715
453.5	0.34843
454	0.34971
454.5	0.35099
455	0.35227
455.5	0.35356
456	0.35484
456.5	0.35612
457	0.3574
457.5	0.35881
458	0.36021
458.5	0.36162
459	0.36303
459.5	0.36443
460	0.36584
460.5	0.36725
461	0.36865
461.5	0.37006
462	0.37146
462.5	0.37287
463	0.37428
463.5	0.37568
464	0.37709
464.5	0.37838
465	0.37966
465.5	0.38094
466	0.38223
466.5	0.38351
467	0.38479
467.5	0.38607
468	0.38736
468.5	0.38864
469	0.38992
469.5	0.3912
470	0.39249
470.5	0.39377
471	0.39505
471.5	0.3965
472	0.39798
472.5	0.39946
473	0.40094
473.5	0.40242
474	0.4039
474.5	0.40538
475	0.40686
475.5	0.40834
476	0.40982
476.5	0.4113
477	0.41278
477.5	0.41426
478	0.41574
478.5	0.41722
479	0.41836
479.5	0.41948
480	0.42059
480.5	0.4217
481	0.42282
481.5	0.42393
482	0.42505
482.5	0.42616
483	0.42727
483.5	0.42839
484	0.4295
484.5	0.43061
485	0.43173
485.5	0.43284
486	0.43396
486.5	0.43507
487	0.43616
487.5	0.43718
488	0.43819
488.5	0.43921
489	0.44022
489.5	0.44124
490	0.44225
490.5	0.44326
491	0.44428
491.5	0.44529
492	0.44631
492.5	0.44732
493	0.44834
493.5	0.44935
494	0.45022
494.5	0.45109
495	0.45196
495.5	0.45283
496	0.4537
496.5	0.45457
497	0.45544
497.5	0.45631
498	0.45718
498.5	0.45805
499	0.45892
499.5	0.45979
500	0.46066
500.5	0.46153
501	0.4624
501.5	0.46327
502	0.46408
502.5	0.46474
503	0.46541
503.5	0.46607
504	0.46673
504.5	0.46739
505	0.46805
505.5	0.46871
506	0.46937
506.5	0.47003
507	0.47069
507.5	0.47135
508	0.47202
508.5	0.47268
509	0.47334
509.5	0.474
510	0.47466
510.5	0.47516
511	0.47553
511.5	0.47589
512	0.47625
512.5	0.47662
513	0.47698
513.5	0.47734
514	0.4777
514.5	0.47807
515	0.47843
515.5	0.47879
516	0.47916
516.5	0.47952
517	0.47988
517.5	0.48025
518	0.48061
518.5	0.48097
519	0.48134
519.5	0.48162
520	0.48189
520.5	0.48216
521	0.48244
521.5	0.48271
522	0.48299
522.5	0.48326
523	0.48353
523.5	0.48381
524	0.48408
524.5	0.48435
525	0.48463
525.5	0.4849
526	0.48517
526.5	0.48545
527	0.48572
527.5	0.48599
528	0.48627
528.5	0.48654
529	0.48681
529.5	0.48709
530	0.48736
530.5	0.48764
531	0.48791
531.5	0.48818
532	0.4884
532.5	0.48853
533	0.48866
533.5	0.48878
534	0.48891
534.5	0.48903
535	0.48916
535.5	0.48929
536	0.48941
536.5	0.48954
537	0.48966
537.5	0.48979
538	0.48991
538.5	0.49004
539	0.49017
539.5	0.49029
540	0.49042
540.5	0.49054
541	0.49067
541.5	0.49066
542	0.49063
542.5	0.4906
543	0.49056
543.5	0.49053
544	0.49049
544.5	0.49046
545	0.49043
545.5	0.49039
546	0.49036
546.5	0.49033
547	0.49029
547.5	0.49026
548	0.49023
548.5	0.49019
549	0.49016
549.5	0.49013
550	0.49008
550.5	0.49
551	0.48991
551.5	0.48983
552	0.48974
552.5	0.48965
553	0.48957
553.5	0.48948
554	0.4894
554.5	0.48931
555	0.48922
555.5	0.48914
556	0.48905
556.5	0.48897
557	0.48888
557.5	0.4888
558	0.48871
558.5	0.48862
559	0.48854
559.5	0.48845
560	0.48837
560.5	0.48797
561	0.48755
561.5	0.48713
562	0.48671
562.5	0.48629
563	0.48587
563.5	0.48545
564	0.48503
564.5	0.48461
565	0.48421
565.5	0.48386
566	0.48351
566.5	0.48316
567	0.48282
567.5	0.48247
568	0.48212
568.5	0.48178
569	0.48143
569.5	0.48108
570	0.48073
570.5	0.48039
571	0.48004
571.5	0.47969
572	0.47934
572.5	0.479
573	0.47865
573.5	0.47828
574	0.47788
574.5	0.47748
575	0.47707
575.5	0.47667
576	0.47627
576.5	0.47587
577	0.47547
577.5	0.47507
578	0.47466
578.5	0.47426
579	0.47386
579.5	0.47346
580	0.47306
580.5	0.47266
581	0.47225
581.5	0.47185
582	0.47145
582.5	0.47105
583	0.47065
583.5	0.47021
584	0.46955
584.5	0.46889
585	0.46823
585.5	0.46757
586	0.46691
586.5	0.46625
587	0.46559
587.5	0.46493
588	0.46427
588.5	0.46361
589	0.46295
589.5	0.46229
590	0.46164
590.5	0.46098
591	0.46032
591.5	0.45966
592	0.459
592.5	0.45834
593	0.45777
593.5	0.45724
594	0.45672
594.5	0.4562
595	0.45568
595.5	0.45515
596	0.45463
596.5	0.45411
597	0.45359
597.5	0.45307
598	0.45254
598.5	0.45202
599	0.4515
599.5	0.45098
600	0.45046
600.5	0.44993
601	0.44941
601.5	0.44889
602	0.44837
602.5	0.44784
603	0.44732
603.5	0.44665
604	0.44579
604.5	0.44493
605	0.44407
605.5	0.44321
606	0.44235
606.5	0.44149
607	0.44063
607.5	0.43977
608	0.43891
608.5	0.43805
609	0.4372
609.5	0.43634
610	0.43548
610.5	0.43462
611	0.43376
611.5	0.4329
612	0.43204
612.5	0.43118
613	0.43032
613.5	0.42948
614	0.42878
614.5	0.42807
615	0.42737
615.5	0.42666
616	0.42596
616.5	0.42526
617	0.42455
617.5	0.42385
618	0.42315
618.5	0.42244
619	0.42174
619.5	0.42104
620	0.42033
620.5	0.41963
621	0.41893
621.5	0.41822
622	0.41752
622.5	0.41682
623	0.41611
623.5	0.41541
624	0.41471
624.5	0.414
625	0.4133
625.5	0.4126
626	0.41189
626.5	0.41119
627	0.41035
627.5	0.40944
628	0.40853
628.5	0.40761
629	0.4067
629.5	0.40579
630	0.40488
630.5	0.40396
631	0.40305
631.5	0.40214
632	0.40123
632.5	0.40031
633	0.3994
633.5	0.39849
634	0.39758
634.5	0.39666
635	0.39575
635.5	0.39484
636	0.39393
636.5	0.39301
637	0.3921
637.5	0.39119
638	0.39028
638.5	0.3894
639	0.38854
639.5	0.38767
640	0.38681
640.5	0.38595
641	0.38509
641.5	0.38423
642	0.38337
642.5	0.3825
643	0.38164
643.5	0.38078
644	0.37992
644.5	0.37906
645	0.37819
645.5	0.37733
646	0.37647
646.5	0.37561
647	0.37475
647.5	0.37388
648	0.37302
648.5	0.37216
649	0.3713
649.5	0.37044
650	0.36956
650.5	0.36868
651	0.3678
651.5	0.36692
652	0.36605
652.5	0.36517
653	0.36429
653.5	0.36341
654	0.36253
654.5	0.36165
655	0.36077
655.5	0.35989
656	0.35901
656.5	0.35813
657	0.35725
657.5	0.35637
658	0.3555
658.5	0.35462
659	0.35374
659.5	0.35286
660	0.35198
660.5	0.3511
661	0.35022
661.5	0.34934
662	0.34863
662.5	0.34794
663	0.34725
663.5	0.34656
664	0.34587
664.5	0.34518
665	0.34449
665.5	0.3438
666	0.34311
666.5	0.34242
667	0.34173
667.5	0.34104
668	0.34034
668.5	0.33965
669	0.33896
669.5	0.33827
670	0.33758
670.5	0.33689
671	0.33618
671.5	0.33541
672	0.33464
672.5	0.33387
673	0.3331
673.5	0.33233
674	0.33156
674.5	0.33079
675	0.33002
675.5	0.32925
676	0.32848
676.5	0.32772
677	0.32695
677.5	0.32618
678	0.32541
678.5	0.32464
679	0.32387
679.5	0.3231
680	0.32233
680.5	0.32156
681	0.32079
681.5	0.32002
682	0.31926
682.5	0.31849
683	0.31772
683.5	0.31695
684	0.31618
684.5	0.31529
685	0.31438
685.5	0.31347
686	0.31256
686.5	0.31165
687	0.31074
687.5	0.30983
688	0.30892
688.5	0.30801
689	0.3071
689.5	0.30619
690	0.30528
690.5	0.30437
691	0.30346
691.5	0.30255
692	0.30164
692.5	0.30073
693	0.29982
693.5	0.29896
694	0.29821
694.5	0.29746
695	0.29671
695.5	0.29596
696	0.29521
696.5	0.29446
697	0.29371
697.5	0.29296
698	0.29221
698.5	0.29146
699	0.29071
699.5	0.28996
700	0.28921
700.5	0.28846
701	0.28771
701.5	0.28696
702	0.28621
702.5	0.28546
703	0.28471
703.5	0.28395
704	0.28318
704.5	0.28242
705	0.28166
705.5	0.28089
706	0.28013
706.5	0.27936
707	0.2786
707.5	0.27783
708	0.27707
708.5	0.2763
709	0.27554
709.5	0.27477
710	0.27401
710.5	0.27324
711	0.27248
711.5	0.27171
712	0.27095
712.5	0.27018
713	0.26942
713.5	0.26866
714	0.26789
714.5	0.26703
715	0.26615
715.5	0.26528
716	0.2644
716.5	0.26352
717	0.26264
717.5	0.26176
718	0.26088
718.5	0.26
719	0.25913
719.5	0.25825
720	0.25737
720.5	0.25649
721	0.25561
721.5	0.25473
722	0.25385
722.5	0.25297
723	0.2521
723.5	0.25122
724	0.25034
724.5	0.24946
725	0.24865
725.5	0.24789
726	0.24712
726.5	0.24635
727	0.24559
727.5	0.24482
728	0.24406
728.5	0.24329
729	0.24253
729.5	0.24176
730	0.24099
730.5	0.24023
731	0.23946
731.5	0.2387
732	0.23793
732.5	0.23717
733	0.2364
733.5	0.23563
734	0.23487
734.5	0.2341
735	0.23334
735.5	0.23257
736	0.2318
736.5	0.23104
737	0.23027
737.5	0.22951
738	0.22874
738.5	0.22796
739	0.22715
739.5	0.22633
740	0.22551
740.5	0.22469
741	0.22388
741.5	0.22306
742	0.22224
742.5	0.22143
743	0.22061
743.5	0.21979
744	0.21897
744.5	0.21816
745	0.21734
745.5	0.21652
746	0.2157
746.5	0.21489
