# Supplementary material for: Highly efficient exciton-exciton annihilation in single conjugated polymer chains
Source: Nat Commun. 2026 Jan 6;17:731. doi: 10.1038/s41467-025-67422-z (PMC12820388; doi:10.1038/s41467-025-67422-z)
Supplement: Supplementary file 3 — Source data [file 41467_2025_67422_MOESM3_ESM.zip › SI/FigS4/SPADSensitivity-Reflection.txt]

Wavelength (nm)	Reflection Sensitivity
418.5	0.04217
419	0.04852
419.5	0.05545
420	0.06263
420.5	0.06954
421	0.07648
421.5	0.08243
422	0.08838
422.5	0.093
423	0.09766
423.5	0.10101
424	0.10419
424.5	0.10689
425	0.10983
425.5	0.1136
426	0.11767
426.5	0.12284
427	0.1278
427.5	0.13454
428	0.14137
428.5	0.15
429	0.15872
429.5	0.16776
430	0.17687
430.5	0.18538
431	0.19398
431.5	0.20133
432	0.20874
432.5	0.21459
433	0.22051
433.5	0.22461
434	0.22875
434.5	0.23179
435	0.23488
435.5	0.23761
436	0.24036
436.5	0.24274
437	0.24518
437.5	0.24731
438	0.24942
438.5	0.25122
439	0.25299
439.5	0.25457
440	0.25604
440.5	0.25695
441	0.25785
441.5	0.25874
442	0.25962
442.5	0.26051
443	0.26142
443.5	0.26252
444	0.26363
444.5	0.26498
445	0.26635
445.5	0.26772
446	0.26912
446.5	0.27079
447	0.27246
447.5	0.27416
448	0.27586
448.5	0.27759
449	0.2793
449.5	0.28099
450	0.28264
450.5	0.28426
451	0.28566
451.5	0.28636
452	0.28627
452.5	0.28441
453	0.27975
453.5	0.27026
454	0.2561
454.5	0.23808
455	0.21835
455.5	0.20076
456	0.18715
456.5	0.17778
457	0.17231
457.5	0.16878
458	0.16626
458.5	0.16306
459	0.16102
459.5	0.15645
460	0.14846
460.5	0.1327
461	0.10829
461.5	0.07726
462	0.04748
462.5	0.02545
463	0.01313
463.5	0.0086
464	0.00729
464.5	0.00624
465	0.00647
465.5	0.00769
466	0.00854
466.5	0.00821
467	0.00851
467.5	0.00791
468	0.00795
468.5	0.00752
469	0.00684
469.5	0.00601
470	0.00533
470.5	0.00514
471	0.00548
471.5	0.00697
472	0.00662
472.5	0.0065
473	0.0063
473.5	0.0073
474	0.00694
474.5	0.00719
475	0.00704
475.5	0.00654
476	0.00646
476.5	0.00601
477	0.00647
477.5	0.00683
478	0.00649
478.5	0.00641
479	0.00708
479.5	0.00702
480	0.00782
480.5	0.00908
481	0.00946
481.5	0.01031
482	0.0106
482.5	0.00937
483	0.00917
483.5	0.00894
484	0.00889
484.5	0.00768
485	0.00767
485.5	0.00754
486	0.00716
486.5	0.00719
487	0.00741
487.5	0.00757
488	0.00824
488.5	0.0091
489	0.00844
489.5	0.00866
490	0.00807
490.5	0.00811
491	0.00662
491.5	0.00698
492	0.00647
492.5	0.00648
493	0.00599
493.5	0.00565
494	0.00581
494.5	0.00615
495	0.00621
495.5	0.00661
496	0.00789
496.5	0.00762
497	0.0074
497.5	0.00795
498	0.00737
498.5	0.00692
499	0.00708
499.5	0.00627
500	0.00668
500.5	0.00631
501	0.00748
501.5	0.00748
502	0.0079
502.5	0.00829
503	0.00764
503.5	0.00889
504	0.00871
504.5	0.0083
505	0.00929
505.5	0.00905
506	0.00894
506.5	0.00951
507	0.00886
507.5	0.00768
508	0.00821
508.5	0.00847
509	0.00718
509.5	0.00846
510	0.00738
510.5	0.0075
511	0.00734
511.5	0.00851
512	0.00922
512.5	0.00838
513	0.00995
513.5	0.00837
514	0.00798
514.5	0.00775
515	0.00712
515.5	0.00699
516	0.00802
516.5	0.00795
517	0.00828
517.5	0.00745
518	0.00685
518.5	0.00822
519	0.00766
519.5	0.00748
520	0.0073
520.5	0.00758
521	0.00863
521.5	0.00822
522	0.00766
522.5	0.00791
523	0.00814
523.5	0.00813
524	0.0085
524.5	0.00765
525	0.00775
525.5	0.00723
526	0.00636
526.5	0.00627
527	0.00773
527.5	0.00813
528	0.00847
528.5	0.00872
529	0.00907
529.5	0.00896
530	0.00826
530.5	0.00864
531	0.00857
531.5	0.00895
532	0.01046
532.5	0.01046
533	0.01119
533.5	0.01122
534	0.01099
534.5	0.01142
535	0.01154
535.5	0.01135
536	0.00971
536.5	0.01082
537	0.01072
537.5	0.01084
538	0.01087
538.5	0.01014
539	0.01018
539.5	0.00867
540	0.01012
540.5	0.01101
541	0.01072
541.5	0.01027
542	0.01063
542.5	0.01068
543	0.01084
543.5	0.01047
544	0.01078
544.5	0.01026
545	0.01139
545.5	0.01221
546	0.01114
546.5	0.01134
547	0.01165
547.5	0.01128
548	0.01184
548.5	0.01074
549	0.01042
549.5	0.00978
550	0.00969
550.5	0.00845
551	0.0087
551.5	0.00922
552	0.00954
552.5	0.01024
553	0.00939
553.5	0.01068
554	0.01112
554.5	0.01097
555	0.01228
555.5	0.01224
556	0.01021
556.5	0.01126
557	0.01043
557.5	0.01035
558	0.01054
558.5	0.01065
559	0.01021
559.5	0.01026
560	0.00985
560.5	0.01031
561	0.01021
561.5	0.00889
562	0.00977
562.5	0.0091
563	0.00842
563.5	0.00872
564	0.00978
564.5	0.00966
565	0.00998
565.5	0.01156
566	0.01196
566.5	0.01184
567	0.01267
567.5	0.01211
568	0.01208
568.5	0.01138
569	0.01067
569.5	0.01133
570	0.01118
570.5	0.01145
571	0.00958
571.5	0.00919
572	0.00839
572.5	0.00828
573	0.00796
573.5	0.00896
574	0.00922
574.5	0.00865
575	0.00994
575.5	0.01144
576	0.01078
576.5	0.0122
577	0.01305
577.5	0.01322
578	0.01391
578.5	0.01411
579	0.01436
579.5	0.01368
580	0.0137
580.5	0.01256
581	0.01351
581.5	0.0138
582	0.01161
582.5	0.01207
583	0.01283
583.5	0.01099
584	0.01071
584.5	0.01054
585	0.01072
585.5	0.01054
586	0.01099
586.5	0.01049
587	0.01077
587.5	0.01074
588	0.01058
588.5	0.01268
589	0.01195
589.5	0.01308
590	0.01227
590.5	0.01354
591	0.01327
591.5	0.01267
592	0.01292
592.5	0.01207
593	0.0123
593.5	0.01242
594	0.01235
594.5	0.01293
595	0.01257
595.5	0.01045
596	0.01011
596.5	0.01121
597	0.011
597.5	0.01095
598	0.01145
598.5	0.01101
599	0.01123
599.5	0.01133
600	0.01224
600.5	0.01275
601	0.01304
601.5	0.01328
602	0.01369
602.5	0.01389
603	0.01351
603.5	0.0144
604	0.01405
604.5	0.0133
605	0.01335
605.5	0.01285
606	0.01157
606.5	0.01229
607	0.01223
607.5	0.01113
608	0.01082
608.5	0.01075
609	0.01078
609.5	0.00926
610	0.00901
610.5	0.00997
611	0.00949
611.5	0.00972
612	0.01032
612.5	0.01075
613	0.01086
613.5	0.01101
614	0.01213
614.5	0.01353
615	0.01236
615.5	0.01282
616	0.01259
616.5	0.01259
617	0.01318
617.5	0.01403
618	0.01458
618.5	0.01387
619	0.01286
619.5	0.01344
620	0.01232
620.5	0.01218
621	0.01192
621.5	0.0111
622	0.00956
622.5	0.01003
623	0.01039
623.5	0.00922
624	0.0099
624.5	0.00915
625	0.01008
625.5	0.00973
626	0.01014
626.5	0.01006
627	0.0099
627.5	0.01083
628	0.01187
628.5	0.01173
629	0.01299
629.5	0.01261
630	0.01334
630.5	0.01349
631	0.01327
631.5	0.01379
632	0.01328
632.5	0.01396
633	0.01351
633.5	0.0131
634	0.01288
634.5	0.01334
635	0.01245
635.5	0.01238
636	0.01257
636.5	0.01224
637	0.01143
637.5	0.01197
638	0.01155
638.5	0.01082
639	0.01087
639.5	0.01055
640	0.01061
640.5	0.00952
641	0.00931
641.5	0.01039
642	0.01019
642.5	0.01078
643	0.011
643.5	0.011
644	0.01175
644.5	0.01246
645	0.01141
645.5	0.01253
646	0.01298
646.5	0.01324
647	0.01389
647.5	0.01397
648	0.01313
648.5	0.01447
649	0.0136
649.5	0.01372
650	0.01413
650.5	0.01303
651	0.01303
651.5	0.01279
652	0.01318
652.5	0.01268
653	0.01296
653.5	0.01299
654	0.01149
654.5	0.01167
655	0.01206
655.5	0.01216
656	0.01237
656.5	0.01193
657	0.01202
657.5	0.0121
658	0.01203
658.5	0.01104
659	0.01095
659.5	0.0119
660	0.01019
660.5	0.01165
661	0.01123
661.5	0.01151
662	0.01187
662.5	0.01176
663	0.01115
663.5	0.01081
664	0.01075
664.5	0.01075
665	0.01041
665.5	0.00949
666	0.00994
666.5	0.00991
667	0.00951
667.5	0.00961
668	0.00909
668.5	0.00866
669	0.00833
669.5	0.00831
670	0.0079
670.5	0.00842
671	0.0085
671.5	0.00903
672	0.00902
672.5	0.00887
673	0.00917
673.5	0.00898
674	0.00917
674.5	0.00869
675	0.00813
675.5	0.00908
676	0.00893
676.5	0.00918
677	0.00884
677.5	0.00921
678	0.00973
678.5	0.01004
679	0.00927
679.5	0.01002
680	0.00981
680.5	0.00911
681	0.00929
681.5	0.00888
682	0.00856
682.5	0.00841
683	0.00858
683.5	0.00833
684	0.00798
684.5	0.00855
685	0.00757
685.5	0.0073
686	0.00739
686.5	0.00747
687	0.00776
687.5	0.00801
688	0.0078
688.5	0.00732
689	0.00788
689.5	0.00777
690	0.00819
690.5	0.00801
691	0.00809
691.5	0.00849
692	0.00889
692.5	0.00836
693	0.00835
693.5	0.00846
694	0.00796
694.5	0.00807
695	0.00858
695.5	0.00875
696	0.00901
696.5	0.00817
697	0.00786
697.5	0.00843
698	0.00803
698.5	0.00813
699	0.00875
699.5	0.00794
700	0.00789
700.5	0.00785
701	0.00768
701.5	0.00739
702	0.00746
702.5	0.00706
703	0.0074
703.5	0.00713
704	0.00775
704.5	0.00819
705	0.00797
705.5	0.00698
706	0.00729
706.5	0.00776
707	0.00741
707.5	0.00757
708	0.00797
708.5	0.00925
709	0.00888
709.5	0.00871
710	0.00919
710.5	0.0096
711	0.00935
711.5	0.00933
712	0.01028
712.5	0.00995
713	0.00964
713.5	0.00906
714	0.00896
714.5	0.00861
715	0.00876
715.5	0.00912
716	0.00891
716.5	0.00857
717	0.00871
717.5	0.00854
718	0.00874
718.5	0.00813
719	0.00752
719.5	0.00807
720	0.00762
720.5	0.00739
721	0.00716
721.5	0.00744
722	0.00674
722.5	0.00759
723	0.00687
723.5	0.00646
724	0.00689
724.5	0.00655
725	0.00655
725.5	0.00659
726	0.00659
726.5	0.00689
727	0.00693
727.5	0.00699
728	0.00775
728.5	0.00711
729	0.00753
729.5	0.00791
730	0.00786
730.5	0.00763
731	0.00781
731.5	0.00808
732	0.00759
732.5	0.00748
733	0.0074
733.5	0.00765
734	0.00817
734.5	0.00788
735	0.00741
735.5	0.00787
736	0.00719
736.5	0.00701
737	0.00727
737.5	0.00689
738	0.00697
738.5	0.00688
739	0.00647
739.5	0.0061
740	0.00609
740.5	0.0057
741	0.00499
741.5	0.00556
742	0.00534
742.5	0.00501
743	0.00499
743.5	0.00491
744	0.00481
744.5	0.00476
745	0.00472
745.5	0.00504
746	0.00496
746.5	0.00509
