# Supplementary material for: Highly efficient exciton-exciton annihilation in single conjugated polymer chains
Source: Nat Commun. 2026 Jan 6;17:731. doi: 10.1038/s41467-025-67422-z (PMC12820388; doi:10.1038/s41467-025-67422-z)
Supplement: Supplementary file 3 — Source data [file 41467_2025_67422_MOESM3_ESM.zip › SI/FigS4/SPADSensitivity-Transmission.txt]

Wavelength (nm)	Transmission Sensitivity
418.5	3.93715E-4
419	5.49095E-4
419.5	5.992E-4
420	4.94938E-4
420.5	3.06632E-4
421	1.76311E-4
421.5	1.18877E-4
422	1.05297E-4
422.5	1.00553E-4
423	1.17333E-4
423.5	2.24743E-4
424	5.48822E-4
424.5	8.5332E-4
425	9.50505E-4
425.5	8.14666E-4
426	4.29878E-4
426.5	1.38969E-4
427	9.1704E-5
427.5	1.10563E-4
428	1.15705E-4
428.5	1.18813E-4
429	1.22934E-4
429.5	1.29057E-4
430	1.38122E-4
430.5	1.4851E-4
431	1.62106E-4
431.5	1.71078E-4
432	1.84876E-4
432.5	1.94499E-4
433	1.94828E-4
433.5	2.09372E-4
434	2.10487E-4
434.5	2.30034E-4
435	2.28379E-4
435.5	2.40224E-4
436	2.52639E-4
436.5	2.62441E-4
437	2.69999E-4
437.5	2.67386E-4
438	2.89658E-4
438.5	2.84195E-4
439	3.06485E-4
439.5	3.1351E-4
440	3.23011E-4
440.5	3.47349E-4
441	3.84772E-4
441.5	3.83508E-4
442	4.00427E-4
442.5	4.17482E-4
443	4.18935E-4
443.5	4.25966E-4
444	4.172E-4
444.5	4.29956E-4
445	4.08145E-4
445.5	4.3441E-4
446	4.3128E-4
446.5	4.50259E-4
447	4.6943E-4
447.5	5.16385E-4
448	5.72213E-4
448.5	6.3994E-4
449	7.50524E-4
449.5	8.93578E-4
450	0.00111
450.5	0.00149
451	0.0021
451.5	0.0032
452	0.0051
452.5	0.00875
453	0.01521
453.5	0.02633
454	0.0421
454.5	0.06161
455	0.08282
455.5	0.10189
456	0.11697
456.5	0.1279
457	0.13495
457.5	0.13997
458	0.14398
458.5	0.14887
459	0.15262
459.5	0.15877
460	0.16837
460.5	0.18587
461	0.21202
461.5	0.24471
462	0.27616
462.5	0.29986
463	0.31388
463.5	0.32009
464	0.32308
464.5	0.32569
465	0.32702
465.5	0.32733
466	0.32802
466.5	0.32983
467	0.33102
467.5	0.33307
468	0.33452
468.5	0.33644
469	0.33864
469.5	0.34092
470	0.34304
470.5	0.34472
471	0.34586
471.5	0.34595
472	0.3479
472.5	0.34983
473	0.35184
473.5	0.35266
474	0.35483
474.5	0.35643
475	0.35844
475.5	0.36094
476	0.36302
476.5	0.36549
477	0.36706
477.5	0.36872
478	0.3711
478.5	0.37316
479	0.37416
479.5	0.37595
480	0.37686
480.5	0.37711
481	0.37825
481.5	0.37901
482	0.38031
482.5	0.38291
483	0.38447
483.5	0.38595
484	0.38723
484.5	0.38967
485	0.39093
485.5	0.3922
486	0.39372
486.5	0.39482
487	0.39572
487.5	0.39661
488	0.39699
488.5	0.39723
489	0.39898
489.5	0.39979
490	0.40142
490.5	0.40258
491	0.4053
491.5	0.40615
492	0.40789
492.5	0.40907
493	0.41076
493.5	0.41249
494	0.41357
494.5	0.41443
495	0.41558
495.5	0.41653
496	0.41659
496.5	0.41829
497	0.41992
497.5	0.42072
498	0.42267
498.5	0.42453
499	0.42576
499.5	0.42779
500	0.42862
500.5	0.4301
501	0.43003
501.5	0.43112
502	0.4317
502.5	0.43219
503	0.43373
503.5	0.43319
504	0.4341
504.5	0.43532
505	0.43513
505.5	0.43603
506	0.4368
506.5	0.43683
507	0.43809
507.5	0.43983
508	0.43985
508.5	0.44016
509	0.44204
509.5	0.44131
510	0.44293
510.5	0.44323
511	0.44366
511.5	0.44275
512	0.44229
512.5	0.44352
513	0.44233
513.5	0.44423
514	0.44495
514.5	0.44565
515	0.44676
515.5	0.44739
516	0.44689
516.5	0.44748
517	0.44766
517.5	0.44912
518	0.45032
518.5	0.44955
519	0.45072
519.5	0.45141
520	0.45207
520.5	0.45209
521	0.4513
521.5	0.45202
522	0.45291
522.5	0.45286
523	0.45282
523.5	0.45317
524	0.45314
524.5	0.45409
525	0.45411
525.5	0.45472
526	0.45569
526.5	0.45582
527	0.45438
527.5	0.45396
528	0.45361
528.5	0.45331
529	0.45294
529.5	0.45291
530	0.45347
530.5	0.45298
531	0.45295
531.5	0.45232
532	0.45052
532.5	0.45026
533	0.44927
533.5	0.44897
534	0.449
534.5	0.44834
535	0.44799
535.5	0.44808
536	0.44961
536.5	0.44842
537	0.44843
537.5	0.44827
538	0.44818
538.5	0.44888
539	0.44879
539.5	0.45032
540	0.4489
540.5	0.44804
541	0.44837
541.5	0.44887
542	0.44854
542.5	0.4485
543	0.44833
543.5	0.44872
544	0.44843
544.5	0.44902
545	0.44797
545.5	0.44724
546	0.44843
546.5	0.44832
547	0.44808
547.5	0.44847
548	0.44794
548.5	0.44906
549	0.44941
549.5	0.45008
550	0.45019
550.5	0.45134
551	0.45099
551.5	0.45032
552	0.44983
552.5	0.44893
553	0.44952
553.5	0.4479
554	0.44712
554.5	0.44686
555	0.44515
555.5	0.44482
556	0.44648
556.5	0.44503
557	0.44545
557.5	0.44507
558	0.44442
558.5	0.44385
559	0.44383
559.5	0.44327
560	0.44319
560.5	0.44209
561	0.44153
561.5	0.44204
562	0.44034
562.5	0.44028
563	0.44024
563.5	0.43931
564	0.43762
564.5	0.43704
565	0.43604
565.5	0.43388
566	0.4329
566.5	0.43252
567	0.4312
567.5	0.43132
568	0.4309
568.5	0.4312
569	0.43151
569.5	0.43045
570	0.4302
570.5	0.42961
571	0.43116
571.5	0.43116
572	0.43158
572.5	0.43134
573	0.4313
573.5	0.42999
574	0.42939
574.5	0.42959
575	0.42792
575.5	0.42605
576	0.42633
576.5	0.42461
577	0.42346
577.5	0.42288
578	0.42176
578.5	0.42111
579	0.42041
579.5	0.42071
580	0.4203
580.5	0.42092
581	0.41944
581.5	0.41857
582	0.42019
582.5	0.41917
583	0.41783
583.5	0.41903
584	0.41846
584.5	0.41771
585	0.41661
585.5	0.4159
586	0.41453
586.5	0.41404
587	0.41277
587.5	0.41177
588	0.41089
588.5	0.40771
589	0.40736
589.5	0.40525
590	0.40509
590.5	0.40276
591	0.40197
591.5	0.40152
592	0.40023
592.5	0.40002
593	0.39882
593.5	0.39782
594	0.39703
594.5	0.39559
595	0.39509
595.5	0.39635
596	0.39583
596.5	0.39397
597	0.3934
597.5	0.39266
598	0.39136
598.5	0.39108
599	0.39015
599.5	0.38934
600	0.38772
600.5	0.38657
601	0.38565
601.5	0.38481
602	0.38378
602.5	0.38297
603	0.38273
603.5	0.38115
604	0.38063
604.5	0.38055
605	0.37959
605.5	0.37919
606	0.37956
606.5	0.37801
607	0.37725
607.5	0.37748
608	0.37691
608.5	0.37608
609	0.37517
609.5	0.37589
610	0.37533
610.5	0.37349
611	0.37309
611.5	0.37196
612	0.37047
612.5	0.36918
613	0.36822
613.5	0.36716
614	0.36527
614.5	0.363
615	0.36331
615.5	0.36201
616	0.36139
616.5	0.36052
617	0.35904
617.5	0.35731
618	0.35587
618.5	0.35566
619	0.35576
619.5	0.35424
620	0.35441
620.5	0.35352
621	0.35276
621.5	0.35252
622	0.353
622.5	0.35153
623	0.35015
623.5	0.35021
624	0.34842
624.5	0.34811
625	0.34613
625.5	0.3454
626	0.34391
626.5	0.34288
627	0.34182
627.5	0.33964
628	0.33734
628.5	0.33622
629	0.33371
629.5	0.33285
630	0.33087
630.5	0.32948
631	0.32846
631.5	0.32668
632	0.32593
632.5	0.32411
633	0.32344
633.5	0.32264
634	0.32166
634.5	0.32002
635	0.31974
635.5	0.31869
636	0.31736
636.5	0.31658
637	0.31628
637.5	0.31467
638	0.31401
638.5	0.31367
639	0.31257
639.5	0.31189
640	0.31083
640.5	0.31094
641	0.31017
641.5	0.3082
642	0.3075
642.5	0.30592
643	0.30473
643.5	0.30383
644	0.30217
644.5	0.30055
645	0.30067
645.5	0.29859
646	0.29716
646.5	0.29595
647	0.29434
647.5	0.29328
648	0.29315
648.5	0.29085
649	0.29077
649.5	0.28968
650	0.28829
650.5	0.28836
651	0.28731
651.5	0.28654
652	0.28514
652.5	0.28462
653	0.28332
653.5	0.28221
654	0.28262
654.5	0.2814
655	0.27998
655.5	0.27879
656	0.2775
656.5	0.27691
657	0.27579
657.5	0.27456
658	0.27345
658.5	0.2733
659	0.27227
659.5	0.2702
660	0.27079
660.5	0.2681
661	0.26727
661.5	0.26581
662	0.2644
662.5	0.26348
663	0.26307
663.5	0.26235
664	0.26137
664.5	0.26028
665	0.25954
665.5	0.25946
666	0.25801
666.5	0.25696
667	0.2563
667.5	0.25517
668	0.25467
668.5	0.25406
669	0.25335
669.5	0.25233
670	0.25171
670.5	0.25019
671	0.24909
671.5	0.2475
672	0.24647
672.5	0.24556
673	0.24422
673.5	0.24338
674	0.24218
674.5	0.24165
675	0.24119
675.5	0.23925
676	0.23842
676.5	0.23718
677	0.23652
677.5	0.23521
678	0.23376
678.5	0.23247
679	0.23228
679.5	0.23059
680	0.22986
680.5	0.22965
681	0.22855
681.5	0.22805
682	0.22746
682.5	0.22671
683	0.22562
683.5	0.22503
684	0.22454
684.5	0.22297
685	0.22294
685.5	0.22226
686	0.22122
686.5	0.22017
687	0.21892
687.5	0.21775
688	0.21705
688.5	0.21659
689	0.21508
689.5	0.21428
690	0.21295
690.5	0.2122
691	0.21118
691.5	0.20985
692	0.20852
692.5	0.20811
693	0.20719
693.5	0.20619
694	0.20589
694.5	0.20496
695	0.20362
695.5	0.20267
696	0.20162
696.5	0.20162
697	0.2011
697.5	0.1997
698	0.19927
698.5	0.19832
699	0.19683
699.5	0.1968
700	0.196
700.5	0.19517
701	0.19449
701.5	0.19388
702	0.19293
702.5	0.19244
703	0.19122
703.5	0.1906
704	0.18909
704.5	0.18778
705	0.18714
705.5	0.18723
706	0.18603
706.5	0.18465
707	0.1841
707.5	0.18302
708	0.18171
708.5	0.17953
709	0.17901
709.5	0.17828
710	0.17693
710.5	0.1756
711	0.17495
711.5	0.17404
712	0.17216
712.5	0.1716
713	0.17103
713.5	0.17069
714	0.16986
714.5	0.16931
715	0.16825
715.5	0.16695
716	0.16622
716.5	0.16565
717	0.16461
717.5	0.16383
718	0.1627
718.5	0.16241
719	0.16214
719.5	0.16066
720	0.1602
720.5	0.15961
721	0.15902
721.5	0.15783
722	0.15761
722.5	0.1559
723	0.15574
723.5	0.15532
724	0.15406
724.5	0.1535
725	0.15263
725.5	0.15189
726	0.15118
726.5	0.15011
727	0.14931
727.5	0.14848
728	0.14696
728.5	0.14685
729	0.1457
729.5	0.14458
730	0.14389
730.5	0.14339
731	0.14247
731.5	0.14147
732	0.14121
732.5	0.14064
733	0.14003
733.5	0.13907
734	0.13785
734.5	0.13737
735	0.13707
735.5	0.13592
736	0.13592
736.5	0.13539
737	0.13444
737.5	0.13408
738	0.13325
738.5	0.13265
739	0.13236
739.5	0.132
740	0.13127
740.5	0.13092
741	0.1309
741.5	0.12963
742	0.12915
742.5	0.12872
743	0.12798
743.5	0.12735
744	0.12674
744.5	0.12613
745	0.1255
745.5	0.12443
746	0.12377
746.5	0.1229
