# Supplementary material for: Highly efficient exciton-exciton annihilation in single conjugated polymer chains
Source: Nat Commun. 2026 Jan 6;17:731. doi: 10.1038/s41467-025-67422-z (PMC12820388; doi:10.1038/s41467-025-67422-z)
Supplement: Supplementary file 3 — Source data [file 41467_2025_67422_MOESM3_ESM.zip › SI/FigS5/SS-PFO-Reflectance.txt]

Wavelength (nm)	Reflectance
418.5	0.0347
419	0.03843
419.5	0.04254
420	0.04631
420.5	0.04982
421	0.05293
421.5	0.05498
422	0.0567
422.5	0.05782
423	0.05872
423.5	0.0592
424	0.05905
424.5	0.05945
425	0.06011
425.5	0.06114
426	0.06221
426.5	0.06457
427	0.06689
427.5	0.07019
428	0.07376
428.5	0.07867
429	0.08413
429.5	0.08979
430	0.09692
430.5	0.10194
431	0.10891
431.5	0.11522
432	0.12198
432.5	0.12778
433	0.13386
433.5	0.1385
434	0.14324
434.5	0.14677
435	0.15006
435.5	0.15415
436	0.15707
436.5	0.15903
437	0.16033
437.5	0.16034
438	0.16047
438.5	0.1605
439	0.1587
439.5	0.15701
440	0.15406
440.5	0.15176
441	0.14772
441.5	0.14444
442	0.14037
442.5	0.13894
443	0.13525
443.5	0.13244
444	0.1289
444.5	0.1264
445	0.12331
445.5	0.12069
446	0.11643
446.5	0.11569
447	0.11207
447.5	0.10937
448	0.10613
448.5	0.10471
449	0.10173
449.5	0.09917
450	0.09619
450.5	0.09491
451	0.09187
451.5	0.08961
452	0.08654
452.5	0.08433
453	0.0801
453.5	0.07585
454	0.06913
454.5	0.06379
455	0.05708
455.5	0.05149
456	0.04749
456.5	0.04463
457	0.04303
457.5	0.04131
458	0.04014
458.5	0.03931
459	0.03811
459.5	0.03681
460	0.03462
460.5	0.03089
461	0.02479
461.5	0.01758
462	0.01072
462.5	0.00572
463	0.00292
463.5	0.00191
464	0.00161
464.5	0.00138
465	0.00144
465.5	0.0017
466	0.00187
466.5	0.00178
467	0.0018
467.5	0.00165
468	0.00163
468.5	0.00153
469	0.00138
469.5	0.0012
470	0.00106
470.5	9.79665E-4
471	0.00102
471.5	0.00128
472	0.00119
472.5	0.00115
473	0.00108
473.5	0.00121
474	0.00113
474.5	0.00114
475	0.00109
475.5	9.84079E-4
476	9.35575E-4
476.5	8.60281E-4
477	8.96555E-4
477.5	9.17172E-4
478	8.3899E-4
478.5	8.11708E-4
479	8.68531E-4
479.5	8.38254E-4
480	9.07185E-4
480.5	0.00103
481	0.00104
481.5	0.0011
482	0.00109
482.5	9.52145E-4
483	9.05718E-4
483.5	8.51441E-4
484	8.23998E-4
484.5	6.9857E-4
485	6.81315E-4
485.5	6.46246E-4
486	5.98461E-4
486.5	5.87373E-4
487	5.86136E-4
487.5	5.90502E-4
488	6.20927E-4
488.5	6.7544E-4
489	6.10202E-4
489.5	6.18381E-4
490	5.55168E-4
490.5	5.53429E-4
491	4.41772E-4
491.5	4.58647E-4
492	4.20116E-4
492.5	4.13907E-4
493	3.76058E-4
493.5	3.48354E-4
494	3.55212E-4
494.5	3.72452E-4
495	3.65137E-4
495.5	3.84204E-4
496	4.57044E-4
496.5	4.30178E-4
497	4.09862E-4
497.5	4.41168E-4
498	3.99631E-4
498.5	3.69322E-4
499	3.74081E-4
499.5	3.30311E-4
500	3.42617E-4
500.5	3.16878E-4
501	3.73478E-4
501.5	3.659E-4
502	3.87062E-4
502.5	3.93885E-4
503	3.57955E-4
503.5	4.12271E-4
504	3.89365E-4
504.5	3.75745E-4
505	4.16213E-4
505.5	3.93425E-4
506	3.78212E-4
506.5	3.99485E-4
507	3.6178E-4
507.5	3.13619E-4
508	3.23001E-4
508.5	3.27125E-4
509	2.75293E-4
509.5	3.16914E-4
510	2.66293E-4
510.5	2.6939E-4
511	2.57131E-4
511.5	2.89112E-4
512	3.09294E-4
512.5	2.73361E-4
513	3.14876E-4
513.5	2.61742E-4
514	2.40716E-4
514.5	2.28177E-4
515	2.04169E-4
515.5	1.98112E-4
516	2.21435E-4
516.5	2.14618E-4
517	2.17017E-4
517.5	1.92717E-4
518	1.71051E-4
518.5	1.99126E-4
519	1.82986E-4
519.5	1.71854E-4
520	1.62295E-4
520.5	1.68453E-4
521	1.88027E-4
521.5	1.72388E-4
522	1.59159E-4
522.5	1.62879E-4
523	1.6101E-4
523.5	1.58996E-4
524	1.6122E-4
524.5	1.41085E-4
525	1.43985E-4
525.5	1.29987E-4
526	1.13995E-4
526.5	1.07146E-4
527	1.32663E-4
527.5	1.33138E-4
528	1.35019E-4
528.5	1.38177E-4
529	1.42931E-4
529.5	1.37163E-4
530	1.20616E-4
530.5	1.26167E-4
531	1.23003E-4
531.5	1.26421E-4
532	1.42943E-4
532.5	1.42297E-4
533	1.49887E-4
533.5	1.48834E-4
534	1.4523E-4
534.5	1.42584E-4
535	1.46257E-4
535.5	1.41623E-4
536	1.20074E-4
536.5	1.31242E-4
537	1.30099E-4
537.5	1.29857E-4
538	1.23378E-4
538.5	1.13108E-4
539	1.15087E-4
539.5	9.91024E-5
540	1.11234E-4
540.5	1.22078E-4
541	1.12177E-4
541.5	1.1031E-4
542	1.0885E-4
542.5	1.07767E-4
543	1.08953E-4
543.5	1.06E-4
544	1.04113E-4
544.5	9.79276E-5
545	1.06814E-4
545.5	1.11498E-4
546	1.02556E-4
546.5	1.00924E-4
547	1.08385E-4
547.5	1.03685E-4
548	1.02409E-4
548.5	9.25467E-5
549	8.60678E-5
549.5	7.99728E-5
550	7.95902E-5
550.5	0
551	0
551.5	0
552	0
552.5	0
553	0
553.5	0
554	0
554.5	0
555	0
555.5	0
556	0
556.5	0
557	0
557.5	0
558	0
558.5	0
559	0
559.5	0
560	0
560.5	0
561	0
561.5	0
562	0
562.5	0
563	0
563.5	0
564	0
564.5	0
565	0
565.5	0
566	0
566.5	0
567	0
567.5	0
568	0
568.5	0
569	0
569.5	0
570	0
570.5	0
571	0
571.5	0
572	0
572.5	0
573	0
573.5	0
574	0
574.5	0
575	0
575.5	0
576	0
576.5	0
577	0
577.5	0
578	0
578.5	0
579	0
579.5	0
580	0
580.5	0
581	0
581.5	0
582	0
582.5	0
583	0
583.5	0
584	0
584.5	0
585	0
585.5	0
586	0
586.5	0
587	0
587.5	0
588	0
588.5	0
589	0
589.5	0
590	0
590.5	0
591	0
591.5	0
592	0
592.5	0
593	0
593.5	0
594	0
594.5	0
595	0
595.5	0
596	0
596.5	0
597	0
597.5	0
598	0
598.5	0
599	0
599.5	0
600	0
600.5	0
601	0
601.5	0
602	0
602.5	0
603	0
603.5	0
604	0
604.5	0
605	0
605.5	0
606	0
606.5	0
607	0
607.5	0
608	0
608.5	0
609	0
609.5	0
610	0
610.5	0
611	0
611.5	0
612	0
612.5	0
613	0
613.5	0
614	0
614.5	0
615	0
615.5	0
616	0
616.5	0
617	0
617.5	0
618	0
618.5	0
619	0
619.5	0
620	0
620.5	0
621	0
621.5	0
622	0
622.5	0
623	0
623.5	0
624	0
624.5	0
625	0
625.5	0
626	0
626.5	0
627	0
627.5	0
628	0
628.5	0
629	0
629.5	0
630	0
630.5	0
631	0
631.5	0
632	0
632.5	0
633	0
633.5	0
634	0
634.5	0
635	0
635.5	0
636	0
636.5	0
637	0
637.5	0
638	0
638.5	0
639	0
639.5	0
640	0
640.5	0
641	0
641.5	0
642	0
642.5	0
643	0
643.5	0
644	0
644.5	0
645	0
645.5	0
646	0
646.5	0
647	0
647.5	0
648	0
648.5	0
649	0
649.5	0
650	0
650.5	0
651	0
651.5	0
652	0
652.5	0
653	0
653.5	0
654	0
654.5	0
655	0
655.5	0
656	0
656.5	0
657	0
657.5	0
658	0
658.5	0
659	0
659.5	0
660	0
660.5	0
661	0
661.5	0
662	0
662.5	0
663	0
663.5	0
664	0
664.5	0
665	0
665.5	0
666	0
666.5	0
667	0
667.5	0
668	0
668.5	0
669	0
669.5	0
670	0
670.5	0
671	0
671.5	0
672	0
672.5	0
673	0
673.5	0
674	0
674.5	0
675	0
675.5	0
676	0
676.5	0
677	0
677.5	0
678	0
678.5	0
679	0
679.5	0
680	0
680.5	0
681	0
681.5	0
682	0
682.5	0
683	0
683.5	0
684	0
684.5	0
685	0
685.5	0
686	0
686.5	0
687	0
687.5	0
688	0
688.5	0
689	0
689.5	0
690	0
690.5	0
691	0
691.5	0
692	0
692.5	0
693	0
693.5	0
694	0
694.5	0
695	0
695.5	0
696	0
696.5	0
697	0
697.5	0
698	0
698.5	0
699	0
699.5	0
700	0
700.5	0
701	0
701.5	0
702	0
702.5	0
703	0
703.5	0
704	0
704.5	0
705	0
705.5	0
706	0
706.5	0
707	0
707.5	0
708	0
708.5	0
709	0
709.5	0
710	0
710.5	0
711	0
711.5	0
712	0
712.5	0
713	0
713.5	0
714	0
714.5	0
715	0
715.5	0
716	0
716.5	0
717	0
717.5	0
718	0
718.5	0
719	0
719.5	0
720	0
720.5	0
721	0
721.5	0
722	0
722.5	0
723	0
723.5	0
724	0
724.5	0
725	0
725.5	0
726	0
726.5	0
727	0
727.5	0
728	0
728.5	0
729	0
729.5	0
730	0
730.5	0
731	0
731.5	0
732	0
732.5	0
733	0
733.5	0
734	0
734.5	0
735	0
735.5	0
736	0
736.5	0
737	0
737.5	0
738	0
738.5	0
739	0
739.5	0
740	0
740.5	0
741	0
741.5	0
742	0
742.5	0
743	0
743.5	0
744	0
744.5	0
745	0
745.5	0
746	0
746.5	0
