# Supplementary material for: Highly efficient exciton-exciton annihilation in single conjugated polymer chains
Source: Nat Commun. 2026 Jan 6;17:731. doi: 10.1038/s41467-025-67422-z (PMC12820388; doi:10.1038/s41467-025-67422-z)
Supplement: Supplementary file 3 — Source data [file 41467_2025_67422_MOESM3_ESM.zip › SI/FigS5/SS-PFO-Transmission.txt]

Wavelength (nm)	Transmission
418.5	3.23956E-4
419	4.34872E-4
419.5	4.59616E-4
420	3.65942E-4
420.5	2.1969E-4
421	1.22009E-4
421.5	7.92864E-5
422	6.75554E-5
422.5	6.25118E-5
423	7.05452E-5
423.5	1.31708E-4
424	3.11034E-4
424.5	4.74625E-4
425	5.20221E-4
425.5	4.38429E-4
426	2.27268E-4
426.5	7.30475E-5
427	4.79997E-5
427.5	5.76816E-5
428	6.03736E-5
428.5	6.23128E-5
429	6.51625E-5
429.5	6.90711E-5
430	7.56826E-5
430.5	8.16613E-5
431	9.10114E-5
431.5	9.79115E-5
432	1.08032E-4
432.5	1.15812E-4
433	1.1827E-4
433.5	1.29107E-4
434	1.31803E-4
434.5	1.45657E-4
435	1.45907E-4
435.5	1.55845E-4
436	1.65097E-4
436.5	1.71941E-4
437	1.76557E-4
437.5	1.73355E-4
438	1.86366E-4
438.5	1.81566E-4
439	1.92264E-4
439.5	1.93361E-4
440	1.94366E-4
440.5	2.05158E-4
441	2.20425E-4
441.5	2.1409E-4
442	2.16511E-4
442.5	2.2266E-4
443	2.16753E-4
443.5	2.14904E-4
444	2.0399E-4
444.5	2.05102E-4
445	1.88955E-4
445.5	1.95832E-4
446	1.86593E-4
446.5	1.92373E-4
447	1.931E-4
447.5	2.05996E-4
448	2.20153E-4
448.5	2.41398E-4
449	2.73378E-4
449.5	3.15371E-4
450	3.78531E-4
450.5	4.98025E-4
451	6.7557E-4
451.5	0.001
452	0.00154
452.5	0.00259
453	0.00436
453.5	0.00739
454	0.01136
454.5	0.01651
455	0.02165
455.5	0.02613
456	0.02968
456.5	0.03211
457	0.0337
457.5	0.03426
458	0.03476
458.5	0.03589
459	0.03613
459.5	0.03736
460	0.03927
460.5	0.04327
461	0.04854
461.5	0.05569
462	0.06235
462.5	0.06735
463	0.06978
463.5	0.07106
464	0.07151
464.5	0.07219
465	0.07293
465.5	0.07243
466	0.07172
466.5	0.07147
467	0.07014
467.5	0.06944
468	0.06842
468.5	0.06843
469	0.06839
469.5	0.06789
470	0.06793
470.5	0.06571
471	0.06468
471.5	0.06336
472	0.06258
472.5	0.06162
473	0.06021
473.5	0.05836
474	0.05768
474.5	0.05642
475	0.05534
475.5	0.05433
476	0.05259
476.5	0.05231
477	0.05087
477.5	0.0495
478	0.04797
478.5	0.04728
479	0.0459
479.5	0.04492
480	0.04372
480.5	0.04272
481	0.04175
481.5	0.04055
482	0.03922
482.5	0.0389
483	0.03797
483.5	0.03677
484	0.0359
484.5	0.03544
485	0.03473
485.5	0.03362
486	0.03289
486.5	0.03225
487	0.03132
487.5	0.03092
488	0.02992
488.5	0.02948
489	0.02885
489.5	0.02854
490	0.02763
490.5	0.02747
491	0.02707
491.5	0.0267
492	0.02648
492.5	0.02614
493	0.02578
493.5	0.02542
494	0.02527
494.5	0.02509
495	0.02444
495.5	0.02421
496	0.02414
496.5	0.02363
497	0.02327
497.5	0.02334
498	0.02293
498.5	0.02267
499	0.02251
499.5	0.02254
500	0.02199
500.5	0.02161
501	0.02147
501.5	0.02109
502	0.02114
502.5	0.02055
503	0.02033
503.5	0.02008
504	0.0194
504.5	0.01971
505	0.0195
505.5	0.01896
506	0.01849
506.5	0.01836
507	0.01789
507.5	0.01796
508	0.01731
508.5	0.01699
509	0.01695
509.5	0.01654
510	0.01598
510.5	0.01593
511	0.01554
511.5	0.01504
512	0.01483
512.5	0.01446
513	0.014
513.5	0.01389
514	0.01343
514.5	0.01312
515	0.01281
515.5	0.01267
516	0.01234
516.5	0.01208
517	0.01173
517.5	0.01162
518	0.01124
518.5	0.01089
519	0.01077
519.5	0.01038
520	0.01004
520.5	0.01004
521	0.00983
521.5	0.00947
522	0.00941
522.5	0.00933
523	0.00896
523.5	0.00886
524	0.0086
524.5	0.00837
525	0.00844
525.5	0.00818
526	0.00817
526.5	0.00779
527	0.0078
527.5	0.00744
528	0.00724
528.5	0.00718
529	0.00714
529.5	0.00693
530	0.00663
530.5	0.00661
531	0.0065
531.5	0.00639
532	0.00615
532.5	0.00612
533	0.00602
533.5	0.00595
534	0.00593
534.5	0.0056
535	0.00568
535.5	0.00559
536	0.00556
536.5	0.00544
537	0.00544
537.5	0.00537
538	0.00509
538.5	0.00501
539	0.00507
539.5	0.00515
540	0.00493
540.5	0.00497
541	0.00469
541.5	0.00482
542	0.00459
542.5	0.00453
543	0.00451
543.5	0.00454
544	0.00433
544.5	0.00428
545	0.0042
545.5	0.00408
546	0.00413
546.5	0.00399
547	0.00417
547.5	0.00412
548	0.00387
548.5	0.00387
549	0.00371
549.5	0.00368
550	0.0037
550.5	0
551	0
551.5	0
552	0
552.5	0
553	0
553.5	0
554	0
554.5	0
555	0
555.5	0
556	0
556.5	0
557	0
557.5	0
558	0
558.5	0
559	0
559.5	0
560	0
560.5	0
561	0
561.5	0
562	0
562.5	0
563	0
563.5	0
564	0
564.5	0
565	0
565.5	0
566	0
566.5	0
567	0
567.5	0
568	0
568.5	0
569	0
569.5	0
570	0
570.5	0
571	0
571.5	0
572	0
572.5	0
573	0
573.5	0
574	0
574.5	0
575	0
575.5	0
576	0
576.5	0
577	0
577.5	0
578	0
578.5	0
579	0
579.5	0
580	0
580.5	0
581	0
581.5	0
582	0
582.5	0
583	0
583.5	0
584	0
584.5	0
585	0
585.5	0
586	0
586.5	0
587	0
587.5	0
588	0
588.5	0
589	0
589.5	0
590	0
590.5	0
591	0
591.5	0
592	0
592.5	0
593	0
593.5	0
594	0
594.5	0
595	0
595.5	0
596	0
596.5	0
597	0
597.5	0
598	0
598.5	0
599	0
599.5	0
600	0
600.5	0
601	0
601.5	0
602	0
602.5	0
603	0
603.5	0
604	0
604.5	0
605	0
605.5	0
606	0
606.5	0
607	0
607.5	0
608	0
608.5	0
609	0
609.5	0
610	0
610.5	0
611	0
611.5	0
612	0
612.5	0
613	0
613.5	0
614	0
614.5	0
615	0
615.5	0
616	0
616.5	0
617	0
617.5	0
618	0
618.5	0
619	0
619.5	0
620	0
620.5	0
621	0
621.5	0
622	0
622.5	0
623	0
623.5	0
624	0
624.5	0
625	0
625.5	0
626	0
626.5	0
627	0
627.5	0
628	0
628.5	0
629	0
629.5	0
630	0
630.5	0
631	0
631.5	0
632	0
632.5	0
633	0
633.5	0
634	0
634.5	0
635	0
635.5	0
636	0
636.5	0
637	0
637.5	0
638	0
638.5	0
639	0
639.5	0
640	0
640.5	0
641	0
641.5	0
642	0
642.5	0
643	0
643.5	0
644	0
644.5	0
645	0
645.5	0
646	0
646.5	0
647	0
647.5	0
648	0
648.5	0
649	0
649.5	0
650	0
650.5	0
651	0
651.5	0
652	0
652.5	0
653	0
653.5	0
654	0
654.5	0
655	0
655.5	0
656	0
656.5	0
657	0
657.5	0
658	0
658.5	0
659	0
659.5	0
660	0
660.5	0
661	0
661.5	0
662	0
662.5	0
663	0
663.5	0
664	0
664.5	0
665	0
665.5	0
666	0
666.5	0
667	0
667.5	0
668	0
668.5	0
669	0
669.5	0
670	0
670.5	0
671	0
671.5	0
672	0
672.5	0
673	0
673.5	0
674	0
674.5	0
675	0
675.5	0
676	0
676.5	0
677	0
677.5	0
678	0
678.5	0
679	0
679.5	0
680	0
680.5	0
681	0
681.5	0
682	0
682.5	0
683	0
683.5	0
684	0
684.5	0
685	0
685.5	0
686	0
686.5	0
687	0
687.5	0
688	0
688.5	0
689	0
689.5	0
690	0
690.5	0
691	0
691.5	0
692	0
692.5	0
693	0
693.5	0
694	0
694.5	0
695	0
695.5	0
696	0
696.5	0
697	0
697.5	0
698	0
698.5	0
699	0
699.5	0
700	0
700.5	0
701	0
701.5	0
702	0
702.5	0
703	0
703.5	0
704	0
704.5	0
705	0
705.5	0
706	0
706.5	0
707	0
707.5	0
708	0
708.5	0
709	0
709.5	0
710	0
710.5	0
711	0
711.5	0
712	0
712.5	0
713	0
713.5	0
714	0
714.5	0
715	0
715.5	0
716	0
716.5	0
717	0
717.5	0
718	0
718.5	0
719	0
719.5	0
720	0
720.5	0
721	0
721.5	0
722	0
722.5	0
723	0
723.5	0
724	0
724.5	0
725	0
725.5	0
726	0
726.5	0
727	0
727.5	0
728	0
728.5	0
729	0
729.5	0
730	0
730.5	0
731	0
731.5	0
732	0
732.5	0
733	0
733.5	0
734	0
734.5	0
735	0
735.5	0
736	0
736.5	0
737	0
737.5	0
738	0
738.5	0
739	0
739.5	0
740	0
740.5	0
741	0
741.5	0
742	0
742.5	0
743	0
743.5	0
744	0
744.5	0
745	0
745.5	0
746	0
746.5	0
