# Supplementary material for: Highly efficient exciton-exciton annihilation in single conjugated polymer chains
Source: Nat Commun. 2026 Jan 6;17:731. doi: 10.1038/s41467-025-67422-z (PMC12820388; doi:10.1038/s41467-025-67422-z)
Supplement: Supplementary file 3 — Source data [file 41467_2025_67422_MOESM3_ESM.zip › SI/FigS6/Beta-PFO-Reflectance.txt]

Wavelength (nm)	Reflectance
418.5	0.00184
419	0.00219
419.5	0.00257
420	0.00297
420.5	0.00338
421	0.0038
421.5	0.00427
422	0.00478
422.5	0.00515
423	0.00554
423.5	0.00588
424	0.00622
424.5	0.00666
425	0.00714
425.5	0.00782
426	0.00855
426.5	0.00963
427	0.01075
427.5	0.0127
428	0.01479
428.5	0.01778
429	0.02102
429.5	0.02486
430	0.029
430.5	0.03578
431	0.04309
431.5	0.05092
432	0.05922
432.5	0.07114
433	0.08364
433.5	0.09689
434	0.11058
434.5	0.12663
435	0.1431
435.5	0.16097
436	0.17922
436.5	0.19643
437	0.21399
437.5	0.22635
438	0.23887
438.5	0.2459
439	0.25299
439.5	0.24641
440	0.23962
440.5	0.22503
441	0.21032
441.5	0.19369
442	0.17693
442.5	0.15591
443	0.13476
443.5	0.11968
444	0.10448
444.5	0.09392
445	0.08327
445.5	0.07621
446	0.06909
446.5	0.06385
447	0.05855
447.5	0.05649
448	0.0544
448.5	0.0532
449	0.05197
449.5	0.05182
450	0.05167
450.5	0.05282
451	0.05394
451.5	0.05465
452	0.05522
452.5	0.05536
453	0.05495
453.5	0.05458
454	0.05313
454.5	0.04991
455	0.04625
455.5	0.04357
456	0.04159
456.5	0.04086
457	0.04092
457.5	0.04117
458	0.04163
458.5	0.0426
459	0.04381
459.5	0.04412
460	0.04334
460.5	0.03962
461	0.03306
461.5	0.02424
462	0.0153
462.5	0.00837
463	0.0044
463.5	0.00289
464	0.00246
464.5	0.00211
465	0.0022
465.5	0.00259
466	0.00285
466.5	0.0027
467	0.00276
467.5	0.00254
468	0.00253
468.5	0.00234
469	0.00208
469.5	0.00179
470	0.00155
470.5	0.00144
471	0.00148
471.5	0.00181
472	0.00165
472.5	0.00155
473	0.00143
473.5	0.00155
474	0.00138
474.5	0.00131
475	0.00118
475.5	0.00102
476	9.45004E-4
476.5	7.96926E-4
477	7.6891E-4
477.5	7.57319E-4
478	6.67635E-4
478.5	6.12001E-4
479	6.24283E-4
479.5	5.97189E-4
480	6.41755E-4
480.5	7.116E-4
481	7.07235E-4
481.5	7.42255E-4
482	7.34051E-4
482.5	6.53757E-4
483	6.44504E-4
483.5	6.11951E-4
484	5.92799E-4
484.5	5.14307E-4
485	5.15511E-4
485.5	5.16424E-4
486	4.99887E-4
486.5	5.00925E-4
487	5.14822E-4
487.5	5.2771E-4
488	5.75122E-4
488.5	6.56599E-4
489	6.28258E-4
489.5	6.51215E-4
490	6.12121E-4
490.5	6.21401E-4
491	5.11696E-4
491.5	5.38612E-4
492	4.98495E-4
492.5	5.0888E-4
493	4.79916E-4
493.5	4.51017E-4
494	4.61932E-4
494.5	4.90962E-4
495	4.97383E-4
495.5	5.35625E-4
496	6.46565E-4
496.5	6.18195E-4
497	5.94563E-4
497.5	6.39806E-4
498	5.93222E-4
498.5	5.54813E-4
499	5.65509E-4
499.5	4.86441E-4
500	5.02941E-4
500.5	4.71629E-4
501	5.55503E-4
501.5	5.54945E-4
502	5.86245E-4
502.5	5.90165E-4
503	5.21509E-4
503.5	6.12224E-4
504	6.04439E-4
504.5	5.51873E-4
505	5.90835E-4
505.5	5.60097E-4
506	5.37915E-4
506.5	5.52929E-4
507	4.97225E-4
507.5	4.16444E-4
508	4.29465E-4
508.5	4.27466E-4
509	3.48513E-4
509.5	4.07389E-4
510	3.52868E-4
510.5	3.47493E-4
511	3.29747E-4
511.5	3.7022E-4
512	3.88347E-4
512.5	3.41009E-4
513	3.90562E-4
513.5	3.10809E-4
514	2.78922E-4
514.5	2.67098E-4
515	2.41627E-4
515.5	2.28322E-4
516	2.51591E-4
516.5	2.42131E-4
517	2.44423E-4
517.5	2.12674E-4
518	1.89212E-4
518.5	2.19352E-4
519	1.97233E-4
519.5	1.92186E-4
520	1.87421E-4
520.5	1.8969E-4
521	2.10214E-4
521.5	2.00434E-4
522	1.86733E-4
522.5	1.8731E-4
523	1.87127E-4
523.5	1.87217E-4
524	1.95895E-4
524.5	1.78423E-4
525	1.82711E-4
525.5	1.6852E-4
526	1.4642E-4
526.5	1.46245E-4
527	1.8273E-4
527.5	1.88166E-4
528	1.91821E-4
528.5	1.88859E-4
529	1.87098E-4
529.5	1.87008E-4
530	1.74031E-4
530.5	1.85708E-4
531	1.87589E-4
531.5	1.92854E-4
532	2.2174E-4
532.5	2.2642E-4
533	2.47162E-4
533.5	2.43005E-4
534	2.33292E-4
534.5	2.31856E-4
535	2.23945E-4
535.5	2.26165E-4
536	1.98763E-4
536.5	2.19098E-4
537	2.14759E-4
537.5	2.12345E-4
538	2.08058E-4
538.5	1.88107E-4
539	1.83223E-4
539.5	1.6439E-4
540	2.01718E-4
540.5	2.0794E-4
541	1.91323E-4
541.5	1.80666E-4
542	1.84322E-4
542.5	1.8424E-4
543	1.86033E-4
543.5	1.78691E-4
544	1.82682E-4
544.5	1.76557E-4
545	1.98825E-4
545.5	2.02235E-4
546	1.74378E-4
546.5	1.7622E-4
547	1.79709E-4
547.5	1.71153E-4
548	1.76641E-4
548.5	1.67915E-4
549	1.70468E-4
549.5	1.44401E-4
550	1.27771E-4
550.5	1.11069E-4
551	1.14257E-4
551.5	1.16981E-4
552	1.16783E-4
552.5	1.2277E-4
553	1.10285E-4
553.5	1.26719E-4
554	1.33401E-4
554.5	1.29552E-4
555	1.42719E-4
555.5	1.40272E-4
556	1.15337E-4
556.5	1.23372E-4
557	1.10773E-4
557.5	1.09522E-4
558	1.10953E-4
558.5	1.11068E-4
559	1.05382E-4
559.5	1.05201E-4
560	1.0031E-4
560.5	1.01142E-4
561	9.65209E-5
561.5	8.05227E-5
562	8.4683E-5
562.5	8.14849E-5
563	7.76874E-5
563.5	7.95138E-5
564	8.80785E-5
564.5	8.16071E-5
565	7.87215E-5
565.5	9.47857E-5
566	1.018E-4
566.5	9.50936E-5
567	9.58046E-5
567.5	9.33328E-5
568	9.49485E-5
568.5	9.41397E-5
569	9.25744E-5
569.5	8.7899E-5
570	7.65027E-5
570.5	8.01503E-5
571	6.8509E-5
571.5	6.49133E-5
572	5.84273E-5
572.5	5.78639E-5
573	5.58749E-5
573.5	6.28333E-5
574	6.45682E-5
574.5	5.85663E-5
575	6.49333E-5
575.5	7.37899E-5
576	6.8583E-5
576.5	7.61559E-5
577	7.98762E-5
577.5	8.2745E-5
578	8.90312E-5
578.5	8.65212E-5
579	8.41789E-5
579.5	8.46729E-5
580	8.93335E-5
580.5	7.47457E-5
581	7.28313E-5
581.5	7.6987E-5
582	6.69703E-5
582.5	6.82927E-5
583	7.12282E-5
583.5	5.81436E-5
584	5.38595E-5
584.5	5.62788E-5
585	6.05528E-5
585.5	6.16423E-5
586	6.64966E-5
586.5	5.93736E-5
587	5.67609E-5
587.5	5.52045E-5
588	5.29164E-5
588.5	6.77058E-5
589	6.78542E-5
589.5	7.1531E-5
590	6.46874E-5
590.5	6.62016E-5
591	5.97198E-5
591.5	6.03098E-5
592	6.48535E-5
592.5	5.79366E-5
593	5.63371E-5
593.5	6.09928E-5
594	6.47188E-5
594.5	5.75183E-5
595	4.61402E-5
595.5	3.95921E-5
596	3.95382E-5
596.5	4.58542E-5
597	4.69865E-5
597.5	4.78691E-5
598	5.11715E-5
598.5	4.45709E-5
599	4.06548E-5
599.5	4.05792E-5
600	4.32032E-5
600.5	4.1069E-5
601	3.78078E-5
601.5	4.16998E-5
602	4.62825E-5
602.5	4.83233E-5
603	4.83724E-5
603.5	5.4007E-5
604	5.49218E-5
604.5	4.89299E-5
605	4.59315E-5
605.5	4.71486E-5
606	4.51055E-5
606.5	4.22657E-5
607	3.63101E-5
607.5	3.11521E-5
608	2.83421E-5
608.5	3.06265E-5
609	3.32009E-5
609.5	2.24067E-5
610	1.59458E-5
610.5	2.39187E-5
611	2.87488E-5
611.5	3.17892E-5
612	3.61177E-5
612.5	2.86004E-5
613	1.97593E-5
613.5	2.78518E-5
614	3.93122E-5
614.5	3.93688E-5
615	3.20215E-5
615.5	3.12693E-5
616	2.89616E-5
616.5	3.33596E-5
617	3.95526E-5
617.5	3.63453E-5
618	3.1795E-5
618.5	3.24609E-5
619	3.21436E-5
619.5	3.57466E-5
620	3.46251E-5
620.5	3.42198E-5
621	3.33799E-5
621.5	2.42008E-5
622	1.49147E-5
622.5	1.97655E-5
623	2.4739E-5
623.5	2.32236E-5
624	2.62357E-5
624.5	2.28735E-5
625	2.36982E-5
625.5	2.36455E-5
626	2.53588E-5
626.5	2.1433E-5
627	1.75244E-5
627.5	2.06773E-5
628	2.44517E-5
628.5	2.34663E-5
629	2.52096E-5
629.5	2.98757E-5
630	3.7357E-5
630.5	3.07465E-5
631	2.34804E-5
631.5	2.20566E-5
632	1.9118E-5
632.5	2.4707E-5
633	2.82319E-5
633.5	2.42362E-5
634	2.08598E-5
634.5	1.74724E-5
635	1.24505E-5
635.5	1.69539E-5
636	2.18726E-5
636.5	1.98264E-5
637	1.71509E-5
637.5	1.68749E-5
638	1.52472E-5
638.5	1.31946E-5
639	1.21717E-5
639.5	1.56094E-5
640	1.94114E-5
640.5	1.80835E-5
641	1.83465E-5
641.5	2.1395E-5
642	2.19116E-5
642.5	1.98422E-5
643	1.68249E-5
643.5	1.78147E-5
644	2.00872E-5
644.5	2.30466E-5
645	2.28194E-5
645.5	2.39358E-5
646	2.36223E-5
646.5	2.28988E-5
647	2.2922E-5
647.5	2.47339E-5
648	2.4685E-5
648.5	2.46032E-5
649	2.06705E-5
649.5	2.15448E-5
650	2.28944E-5
650.5	2.11119E-5
651	2.11118E-5
651.5	2.0848E-5
652	2.17414E-5
652.5	2.42188E-5
653	2.82582E-5
653.5	2.18259E-5
654	1.35557E-5
654.5	1.48212E-5
655	1.62748E-5
655.5	1.90894E-5
656	2.22635E-5
656.5	2.42102E-5
657	2.72962E-5
657.5	2.6136E-5
658	2.47817E-5
658.5	1.76705E-5
659	1.25883E-5
659.5	1.64243E-5
660	1.65098E-5
660.5	1.85167E-5
661	1.75263E-5
661.5	1.51877E-5
662	1.29335E-5
662.5	1.48189E-5
663	1.59442E-5
663.5	1.49165E-5
664	1.41843E-5
664.5	9.92498E-6
665	5.43893E-6
665.5	6.81009E-6
666	9.06498E-6
666.5	1.12033E-5
667	1.2832E-5
667.5	1.59555E-5
668	1.78095E-5
668.5	1.33393E-5
669	9.33196E-6
669.5	8.89382E-6
670	8.13685E-6
670.5	9.92972E-6
671	1.12172E-5
671.5	1.12005E-5
672	1.03714E-5
672.5	1.07322E-5
673	1.16427E-5
673.5	9.87988E-6
674	8.63812E-6
674.5	7.16064E-6
675	5.74303E-6
675.5	6.41663E-6
676	6.30727E-6
676.5	9.72998E-6
677	1.24579E-5
677.5	9.48605E-6
678	6.3E-6
678.5	7.68292E-6
679	8.18335E-6
679.5	1.00214E-5
680	1.09869E-5
680.5	1.11096E-5
681	1.22596E-5
681.5	9.4079E-6
682	6.80281E-6
682.5	8.91213E-6
683	1.13272E-5
683.5	9.16148E-6
684	7.04179E-6
684.5	9.32465E-6
685	9.83798E-6
685.5	7.17157E-6
686	4.94595E-6
686.5	6.09939E-6
687	7.47506E-6
687.5	8.81362E-6
688	9.6692E-6
688.5	6.46284E-6
689	4.17681E-6
689.5	5.91534E-6
690	8.12935E-6
690.5	5.27073E-6
691	2.6188E-6
691.5	3.71554E-6
692	4.90642E-6
692.5	7.72305E-6
693	1.0852E-5
693.5	8.96708E-6
694	6.49423E-6
694.5	7.65304E-6
695	9.26813E-6
695.5	6.78522E-6
696	4.24333E-6
696.5	5.50003E-6
697	6.874E-6
697.5	8.51149E-6
698	9.1551E-6
698.5	7.82777E-6
699	6.887E-6
699.5	3.12403E-6
700	0
700.5	0
701	0
701.5	0
702	0
702.5	0
703	0
703.5	0
704	0
704.5	0
705	0
705.5	0
706	0
706.5	0
707	0
707.5	0
708	0
708.5	0
709	0
709.5	0
710	0
710.5	0
711	0
711.5	0
712	0
712.5	0
713	0
713.5	0
714	0
714.5	0
715	0
715.5	0
716	0
716.5	0
717	0
717.5	0
718	0
718.5	0
719	0
719.5	0
720	0
720.5	0
721	0
721.5	0
722	0
722.5	0
723	0
723.5	0
724	0
724.5	0
725	0
725.5	0
726	0
726.5	0
727	0
727.5	0
728	0
728.5	0
729	0
729.5	0
730	0
730.5	0
731	0
731.5	0
732	0
732.5	0
733	0
733.5	0
734	0
734.5	0
735	0
735.5	0
736	0
736.5	0
737	0
737.5	0
738	0
738.5	0
739	0
739.5	0
740	0
740.5	0
741	0
741.5	0
742	0
742.5	0
743	0
743.5	0
744	0
744.5	0
745	0
745.5	0
746	0
746.5	0
