# Supplementary material for: Highly efficient exciton-exciton annihilation in single conjugated polymer chains
Source: Nat Commun. 2026 Jan 6;17:731. doi: 10.1038/s41467-025-67422-z (PMC12820388; doi:10.1038/s41467-025-67422-z)
Supplement: Supplementary file 3 — Source data [file 41467_2025_67422_MOESM3_ESM.zip › SI/FigS6/Beta-PFO-Transmission.txt]

Wavelength (nm)	Transmission
418.5	1.71502E-5
419	2.48301E-5
419.5	2.77669E-5
420	2.34898E-5
420.5	1.4887E-5
421	8.75207E-6
421.5	6.16379E-6
422	5.69341E-6
422.5	5.57164E-6
423	6.65864E-6
423.5	1.30845E-5
424	3.27592E-5
424.5	5.31874E-5
425	6.17543E-5
425.5	5.6049E-5
426	3.1222E-5
426.5	1.08924E-5
427	7.71505E-6
427.5	1.0436E-5
428	1.21074E-5
428.5	1.40841E-5
429	1.62814E-5
429.5	1.91249E-5
430	2.26437E-5
430.5	2.86669E-5
431	3.60087E-5
431.5	4.32674E-5
432	5.24474E-5
432.5	6.44782E-5
433	7.39022E-5
433.5	9.0317E-5
434	1.01754E-4
434.5	1.25674E-4
435	1.39137E-4
435.5	1.6274E-4
436	1.88383E-4
436.5	2.1237E-4
437	2.35647E-4
437.5	2.44723E-4
438	2.77405E-4
438.5	2.78184E-4
439	3.06485E-4
439.5	3.03462E-4
440	3.02306E-4
440.5	3.04202E-4
441	3.1384E-4
441.5	2.87083E-4
442	2.72891E-4
442.5	2.49863E-4
443	2.15961E-4
443.5	1.94198E-4
444	1.65336E-4
444.5	1.52402E-4
445	1.27594E-4
445.5	1.23668E-4
446	1.10723E-4
446.5	1.06176E-4
447	1.00871E-4
447.5	1.06396E-4
448	1.12835E-4
448.5	1.22632E-4
449	1.3965E-4
449.5	1.64803E-4
450	2.03331E-4
450.5	2.77144E-4
451	3.96624E-4
451.5	6.10644E-4
452	9.83006E-4
452.5	0.0017
453	0.00299
453.5	0.00532
454	0.00873
454.5	0.01291
455	0.01754
455.5	0.02211
456	0.02599
456.5	0.0294
457	0.03204
457.5	0.03414
458	0.03606
458.5	0.03889
459	0.04153
459.5	0.04478
460	0.04915
460.5	0.0555
461	0.06472
461.5	0.07678
462	0.08898
462.5	0.09861
463	0.10529
463.5	0.10758
464	0.10879
464.5	0.11023
465	0.11124
465.5	0.11024
466	0.10937
466.5	0.10846
467	0.10733
467.5	0.10691
468	0.10627
468.5	0.10467
469	0.10312
469.5	0.10159
470	0.09997
470.5	0.09676
471	0.09337
471.5	0.08973
472	0.08655
472.5	0.08315
473	0.07972
473.5	0.07491
474	0.07034
474.5	0.06508
475	0.05984
475.5	0.05653
476	0.05312
476.5	0.04846
477	0.04363
477.5	0.04088
478	0.03817
478.5	0.03564
479	0.03299
479.5	0.032
480	0.03093
480.5	0.02957
481	0.02828
481.5	0.02729
482	0.02633
482.5	0.02671
483	0.02702
483.5	0.02643
484	0.02582
484.5	0.02609
485	0.02628
485.5	0.02687
486	0.02747
486.5	0.0275
487	0.02751
487.5	0.02763
488	0.02771
488.5	0.02866
489	0.02971
489.5	0.03005
490	0.03046
490.5	0.03084
491	0.03135
491.5	0.03135
492	0.03142
492.5	0.03213
493	0.03289
493.5	0.03291
494	0.03287
494.5	0.03307
495	0.03329
495.5	0.03376
496	0.03415
496.5	0.03396
497	0.03375
497.5	0.03385
498	0.03404
498.5	0.03406
499	0.03402
499.5	0.0332
500	0.03228
500.5	0.03217
501	0.03193
501.5	0.03199
502	0.03202
502.5	0.03078
503	0.02962
503.5	0.02982
504	0.03011
504.5	0.02894
505	0.02768
505.5	0.02699
506	0.02629
506.5	0.02541
507	0.02459
507.5	0.02385
508	0.02301
508.5	0.0222
509	0.02146
509.5	0.02126
510	0.02118
510.5	0.02055
511	0.01992
511.5	0.01926
512	0.01862
512.5	0.01804
513	0.01737
513.5	0.01649
514	0.01556
514.5	0.01535
515	0.01516
515.5	0.01461
516	0.01402
516.5	0.01363
517	0.01321
517.5	0.01283
518	0.01243
518.5	0.01199
519	0.01161
519.5	0.01161
520	0.0116
520.5	0.01131
521	0.01099
521.5	0.01102
522	0.01104
522.5	0.01073
523	0.01041
523.5	0.01043
524	0.01044
524.5	0.01059
525	0.01071
525.5	0.0106
526	0.01049
526.5	0.01064
527	0.01075
527.5	0.01051
528	0.01028
528.5	0.00981
529	0.00934
529.5	0.00945
530	0.00956
530.5	0.00973
531	0.00992
531.5	0.00974
532	0.00955
532.5	0.00974
533	0.00992
533.5	0.00972
534	0.00953
534.5	0.00911
535	0.00869
535.5	0.00893
536	0.0092
536.5	0.00908
537	0.00899
537.5	0.00878
538	0.00858
538.5	0.00833
539	0.00807
539.5	0.00854
540	0.00895
540.5	0.00846
541	0.008
541.5	0.0079
542	0.00778
542.5	0.00774
543	0.00769
543.5	0.00766
544	0.0076
544.5	0.00772
545	0.00782
545.5	0.00741
546	0.00702
546.5	0.00697
547	0.00691
547.5	0.0068
548	0.00668
548.5	0.00702
549	0.00735
549.5	0.00665
550	0.00593
550.5	0.00594
551	0.00592
551.5	0.00571
552	0.00551
552.5	0.00538
553	0.00528
553.5	0.00532
554	0.00537
554.5	0.00528
555	0.00517
555.5	0.0051
556	0.00505
556.5	0.00488
557	0.00473
557.5	0.00471
558	0.00468
558.5	0.00463
559	0.00458
559.5	0.00454
560	0.00451
560.5	0.00434
561	0.00417
561.5	0.004
562	0.00382
562.5	0.00394
563	0.00406
563.5	0.00401
564	0.00394
564.5	0.00369
565	0.00344
565.5	0.00356
566	0.00368
566.5	0.00347
567	0.00326
567.5	0.00333
568	0.00339
568.5	0.00357
569	0.00375
569.5	0.00334
570	0.00294
570.5	0.00301
571	0.00308
571.5	0.00304
572	0.003
572.5	0.00302
573	0.00303
573.5	0.00301
574	0.00301
574.5	0.00291
575	0.00279
575.5	0.00275
576	0.00271
576.5	0.00265
577	0.00259
577.5	0.00265
578	0.0027
578.5	0.00258
579	0.00246
579.5	0.0026
580	0.00274
580.5	0.0025
581	0.00226
581.5	0.00234
582	0.00242
582.5	0.00237
583	0.00232
583.5	0.00222
584	0.0021
584.5	0.00223
585	0.00235
585.5	0.00243
586	0.00251
586.5	0.00234
587	0.00218
587.5	0.00212
588	0.00205
588.5	0.00218
589	0.00231
589.5	0.00222
590	0.00213
590.5	0.00197
591	0.00181
591.5	0.00191
592	0.00201
592.5	0.00192
593	0.00183
593.5	0.00195
594	0.00208
594.5	0.00176
595	0.00145
595.5	0.0015
596	0.00155
596.5	0.00161
597	0.00168
597.5	0.00172
598	0.00175
598.5	0.00158
599	0.00141
599.5	0.00139
600	0.00137
600.5	0.00124
601	0.00112
601.5	0.00121
602	0.0013
602.5	0.00133
603	0.00137
603.5	0.00143
604	0.00149
604.5	0.0014
605	0.00131
605.5	0.00139
606	0.00148
606.5	0.0013
607	0.00112
607.5	0.00106
608	9.87503E-4
608.5	0.00107
609	0.00116
609.5	9.09651E-4
610	6.64337E-4
610.5	8.96384E-4
611	0.00113
611.5	0.00122
612	0.0013
612.5	9.82013E-4
613	6.7016E-4
613.5	9.28925E-4
614	0.00118
614.5	0.00106
615	9.40982E-4
615.5	8.83304E-4
616	8.312E-4
616.5	9.55366E-4
617	0.00108
617.5	9.25425E-4
618	7.758E-4
618.5	8.32242E-4
619	8.89406E-4
619.5	9.42271E-4
620	9.95883E-4
620.5	9.93402E-4
621	9.87725E-4
621.5	7.68489E-4
622	5.5068E-4
622.5	6.92505E-4
623	8.3336E-4
623.5	8.82534E-4
624	9.23301E-4
624.5	8.70272E-4
625	8.13398E-4
625.5	8.39328E-4
626	8.59764E-4
626.5	7.30337E-4
627	6.05013E-4
627.5	6.48709E-4
628	6.94929E-4
628.5	6.72449E-4
629	6.47405E-4
629.5	7.88862E-4
630	9.26446E-4
630.5	7.51209E-4
631	5.81374E-4
631.5	5.22684E-4
632	4.69335E-4
632.5	5.73671E-4
633	6.75981E-4
633.5	5.96887E-4
634	5.21093E-4
634.5	4.19229E-4
635	3.19741E-4
635.5	4.366E-4
636	5.52212E-4
636.5	5.12855E-4
637	4.74421E-4
637.5	4.43686E-4
638	4.14493E-4
638.5	3.82682E-4
639	3.50081E-4
639.5	4.61596E-4
640	5.68813E-4
640.5	5.90787E-4
641	6.11036E-4
641.5	6.34895E-4
642	6.61118E-4
642.5	5.62895E-4
643	4.66234E-4
643.5	4.92197E-4
644	5.16716E-4
644.5	5.56015E-4
645	6.01343E-4
645.5	5.70301E-4
646	5.40829E-4
646.5	5.11995E-4
647	4.85664E-4
647.5	5.19107E-4
648	5.51125E-4
648.5	4.94451E-4
649	4.41964E-4
649.5	4.54794E-4
650	4.67035E-4
650.5	4.67136E-4
651	4.65448E-4
651.5	4.67054E-4
652	4.7048E-4
652.5	5.4363E-4
653	6.17643E-4
653.5	4.74105E-4
654	3.33492E-4
654.5	3.57384E-4
655	3.77979E-4
655.5	4.37703E-4
656	4.99497E-4
656.5	5.62135E-4
657	6.26037E-4
657.5	5.93053E-4
658	5.63298E-4
658.5	4.37285E-4
659	3.13112E-4
659.5	3.7287E-4
660	4.3868E-4
660.5	4.26276E-4
661	4.16938E-4
661.5	3.50868E-4
662	2.88196E-4
662.5	3.31984E-4
663	3.7619E-4
663.5	3.62048E-4
664	3.45004E-4
664.5	2.40327E-4
665	1.35539E-4
665.5	1.8611E-4
666	2.35406E-4
666.5	2.90366E-4
667	3.46005E-4
667.5	4.23589E-4
668	4.99157E-4
668.5	3.91249E-4
669	2.83757E-4
669.5	2.69997E-4
670	2.59259E-4
670.5	2.95224E-4
671	3.28802E-4
671.5	3.06906E-4
672	2.83435E-4
672.5	2.97132E-4
673	3.10157E-4
673.5	2.67723E-4
674	2.28088E-4
674.5	1.99138E-4
675	1.7037E-4
675.5	1.68997E-4
676	1.68409E-4
676.5	2.51407E-4
677	3.33497E-4
677.5	2.42267E-4
678	1.51358E-4
678.5	1.77895E-4
679	2.05091E-4
679.5	2.30588E-4
680	2.57445E-4
680.5	2.80174E-4
681	3.01686E-4
681.5	2.41737E-4
682	1.80757E-4
682.5	2.40309E-4
683	2.97822E-4
683.5	2.47534E-4
684	1.98258E-4
684.5	2.43034E-4
685	2.89826E-4
685.5	2.18279E-4
686	1.48037E-4
686.5	1.79688E-4
687	2.10839E-4
687.5	2.39527E-4
688	2.69143E-4
688.5	1.91238E-4
689	1.13946E-4
689.5	1.63094E-4
690	2.11345E-4
690.5	1.39649E-4
691	6.83706E-5
691.5	9.18489E-5
692	1.15026E-4
692.5	1.92149E-4
693	2.69343E-4
693.5	2.18566E-4
694	1.68035E-4
694.5	1.94381E-4
695	2.19914E-4
695.5	1.57228E-4
696	9.49462E-5
696.5	1.35671E-4
697	1.75945E-4
697.5	2.01701E-4
698	2.27166E-4
698.5	1.90998E-4
699	1.54856E-4
699.5	7.74129E-5
700	0
700.5	0
701	0
701.5	0
702	0
702.5	0
703	0
703.5	0
704	0
704.5	0
705	0
705.5	0
706	0
706.5	0
707	0
707.5	0
708	0
708.5	0
709	0
709.5	0
710	0
710.5	0
711	0
711.5	0
712	0
712.5	0
713	0
713.5	0
714	0
714.5	0
715	0
715.5	0
716	0
716.5	0
717	0
717.5	0
718	0
718.5	0
719	0
719.5	0
720	0
720.5	0
721	0
721.5	0
722	0
722.5	0
723	0
723.5	0
724	0
724.5	0
725	0
725.5	0
726	0
726.5	0
727	0
727.5	0
728	0
728.5	0
729	0
729.5	0
730	0
730.5	0
731	0
731.5	0
732	0
732.5	0
733	0
733.5	0
734	0
734.5	0
735	0
735.5	0
736	0
736.5	0
737	0
737.5	0
738	0
738.5	0
739	0
739.5	0
740	0
740.5	0
741	0
741.5	0
742	0
742.5	0
743	0
743.5	0
744	0
744.5	0
745	0
745.5	0
746	0
746.5	0
