# Supplementary material for: Highly efficient exciton-exciton annihilation in single conjugated polymer chains
Source: Nat Commun. 2026 Jan 6;17:731. doi: 10.1038/s41467-025-67422-z (PMC12820388; doi:10.1038/s41467-025-67422-z)
Supplement: Supplementary file 3 — Source data [file 41467_2025_67422_MOESM3_ESM.zip › SI/FigS7/Fluorenone-Reflectance.txt]

Wavelength (nm)	Reflectance
418.5	-4.89173E-5
419	-5.43435E-5
419.5	-6.0444E-5
420	-6.6393E-5
420.5	-7.16275E-5
421	-7.6118E-5
421.5	-7.93812E-5
422	-8.22509E-5
422.5	-8.35506E-5
423	-8.45787E-5
423.5	-8.42177E-5
424	-8.35014E-5
424.5	-8.22134E-5
425	-8.09284E-5
425.5	-8.00394E-5
426	-7.91016E-5
426.5	-7.86115E-5
427	-7.76562E-5
427.5	-7.74068E-5
428	-7.67679E-5
428.5	-7.661E-5
429	-7.59361E-5
429.5	-7.48424E-5
430	-7.31946E-5
430.5	-7.07286E-5
431	-6.77421E-5
431.5	-6.38048E-5
432	-5.94106E-5
432.5	-5.41444E-5
433	-4.85157E-5
433.5	6.93534E-5
434	2.42477E-4
434.5	4.19538E-4
435	6.01292E-4
435.5	7.88849E-4
436	9.78247E-4
436.5	0.00117
437	0.00137
437.5	0.00156
438	0.00177
438.5	0.00197
439	0.00217
439.5	0.00238
440	0.00258
440.5	0.00278
441	0.00299
441.5	0.00319
442	0.0034
442.5	0.00361
443	0.00381
443.5	0.00432
444	0.00486
444.5	0.00541
445	0.00597
445.5	0.00652
446	0.00709
446.5	0.00767
447	0.00826
447.5	0.00885
448	0.00945
448.5	0.01006
449	0.01067
449.5	0.0113
450	0.01192
450.5	0.01255
451	0.01318
451.5	0.01383
452	0.01454
452.5	0.01516
453	0.01562
453.5	0.01576
454	0.01558
454.5	0.01508
455	0.01438
455.5	0.01372
456	0.01326
456.5	0.01305
457	0.01316
457.5	0.01342
458	0.01375
458.5	0.01401
459	0.01435
459.5	0.01444
460	0.01417
460.5	0.01309
461	0.01103
461.5	0.00812
462	0.00514
462.5	0.00284
463	0.0015
463.5	0.00101
464	8.82034E-4
464.5	7.8477E-4
465	8.47534E-4
465.5	0.00105
466	0.00121
466.5	0.00121
467	0.00129
467.5	0.00125
468	0.00129
468.5	0.00126
469	0.00119
469.5	0.00107
470	9.88994E-4
470.5	9.88043E-4
471	0.00109
471.5	0.00143
472	0.00141
472.5	0.00142
473	0.00142
473.5	0.0017
474	0.00166
474.5	0.00177
475	0.00178
475.5	0.0017
476	0.00172
476.5	0.00165
477	0.00182
477.5	0.00198
478	0.00194
478.5	0.00196
479	0.00223
479.5	0.00226
480	0.00259
480.5	0.00307
481	0.00335
481.5	0.00384
482	0.00415
482.5	0.00385
483	0.00386
483.5	0.00385
484	0.00392
484.5	0.00347
485	0.00354
485.5	0.00356
486	0.00345
486.5	0.00354
487	0.00378
487.5	0.00401
488	0.00451
488.5	0.00516
489	0.00493
489.5	0.00518
490	0.00493
490.5	0.00507
491	0.00423
491.5	0.00455
492	0.00432
492.5	0.00441
493	0.00417
493.5	0.00401
494	0.00419
494.5	0.0045
495	0.00461
495.5	0.00498
496	0.00603
496.5	0.00591
497	0.00581
497.5	0.00633
498	0.00594
498.5	0.00565
499	0.00586
499.5	0.00525
500	0.00566
500.5	0.00541
501	0.00649
501.5	0.00654
502	0.00697
502.5	0.00737
503	0.00685
503.5	0.00804
504	0.00794
504.5	0.0076
505	0.00855
505.5	0.00837
506	0.00831
506.5	0.00889
507	0.00832
507.5	0.00725
508	0.00779
508.5	0.00807
509	0.00687
509.5	0.00813
510	0.00712
510.5	0.00726
511	0.00713
511.5	0.00829
512	0.009
512.5	0.0082
513	0.00976
513.5	0.00823
514	0.00786
514.5	0.00766
515	0.00705
515.5	0.00693
516	0.00796
516.5	0.00791
517	0.00825
517.5	0.00742
518	0.00683
518.5	0.0082
519	0.00764
519.5	0.00745
520	0.00728
520.5	0.00757
521	0.00861
521.5	0.0082
522	0.00764
522.5	0.00788
523	0.00811
523.5	0.00811
524	0.00847
524.5	0.00763
525	0.00772
525.5	0.00719
526	0.00631
526.5	0.00621
527	0.00764
527.5	0.00801
528	0.00833
528.5	0.00856
529	0.00888
529.5	0.00875
530	0.00803
530.5	0.00838
531	0.00827
531.5	0.00862
532	0.01004
532.5	0.01
533	0.01066
533.5	0.01065
534	0.01039
534.5	0.01074
535	0.01082
535.5	0.01059
536	0.00903
536.5	0.01002
537	0.00988
537.5	0.00995
538	0.00993
538.5	0.00922
539	0.00922
539.5	0.00782
540	0.00909
540.5	0.00984
541	0.00954
541.5	0.00909
542	0.00936
542.5	0.00935
543	0.00944
543.5	0.00908
544	0.00929
544.5	0.0088
545	0.00971
545.5	0.01036
546	0.00939
546.5	0.00951
547	0.00972
547.5	0.00935
548	0.00976
548.5	0.0088
549	0.00849
549.5	0.00792
550	0.0078
550.5	0.00676
551	0.00692
551.5	0.00729
552	0.0075
552.5	0.008
553	0.00729
553.5	0.00823
554	0.00852
554.5	0.00835
555	0.00929
555.5	0.0092
556	0.00762
556.5	0.00835
557	0.00769
557.5	0.00758
558	0.00766
558.5	0.00769
559	0.00733
559.5	0.00731
560	0.00697
560.5	0.00725
561	0.00713
561.5	0.00615
562	0.00671
562.5	0.0062
563	0.00569
563.5	0.00584
564	0.0065
564.5	0.00637
565	0.00652
565.5	0.00749
566	0.00769
566.5	0.00754
567	0.008
567.5	0.00758
568	0.0075
568.5	0.00701
569	0.00651
569.5	0.00685
570	0.00671
570.5	0.0068
571	0.00564
571.5	0.00537
572	0.00486
572.5	0.00475
573	0.00453
573.5	0.00506
574	0.00516
574.5	0.0048
575	0.00547
575.5	0.00623
576	0.00582
576.5	0.00653
577	0.00691
577.5	0.00693
578	0.00723
578.5	0.00726
579	0.00732
579.5	0.0069
580	0.00684
580.5	0.0062
581	0.00661
581.5	0.00668
582	0.00556
582.5	0.00573
583	0.00603
583.5	0.00511
584	0.00493
584.5	0.0048
585	0.00483
585.5	0.0047
586	0.00485
586.5	0.00458
587	0.00466
587.5	0.0046
588	0.00449
588.5	0.00533
589	0.00497
589.5	0.00538
590	0.005
590.5	0.00546
591	0.00529
591.5	0.00498
592	0.00501
592.5	0.00462
593	0.00465
593.5	0.00463
594	0.00454
594.5	0.00468
595	0.0045
595.5	0.0037
596	0.00355
596.5	0.0039
597	0.00379
597.5	0.00374
598	0.00387
598.5	0.00368
599	0.00372
599.5	0.00372
600	0.00397
600.5	0.0041
601	0.00415
601.5	0.00418
602	0.00427
602.5	0.00429
603	0.00413
603.5	0.00436
604	0.00421
604.5	0.00394
605	0.00392
605.5	0.00373
606	0.00332
606.5	0.00349
607	0.00344
607.5	0.00309
608	0.00298
608.5	0.00293
609	0.00291
609.5	0.00247
610	0.00238
610.5	0.0026
611	0.00245
611.5	0.00249
612	0.00261
612.5	0.00269
613	0.00268
613.5	0.00269
614	0.00293
614.5	0.00324
615	0.00293
615.5	0.00301
616	0.00292
616.5	0.00289
617	0.003
617.5	0.00316
618	0.00325
618.5	0.00305
619	0.0028
619.5	0.00289
620	0.00262
620.5	0.00256
621	0.00248
621.5	0.00228
622	0.00194
622.5	0.00201
623	0.00206
623.5	0.0018
624	0.00191
624.5	0.00174
625	0.00189
625.5	0.0018
626	0.00185
626.5	0.00181
627	0.00175
627.5	0.00189
628	0.00204
628.5	0.00199
629	0.00218
629.5	0.00209
630	0.00218
630.5	0.00218
631	0.00212
631.5	0.00217
632	0.00207
632.5	0.00215
633	0.00205
633.5	0.00197
634	0.00191
634.5	0.00195
635	0.0018
635.5	0.00176
636	0.00177
636.5	0.0017
637	0.00157
637.5	0.00162
638	0.00154
638.5	0.00143
639	0.00141
639.5	0.00135
640	0.00134
640.5	0.00119
641	0.00115
641.5	0.00126
642	0.00122
642.5	0.00127
643	0.00128
643.5	0.00126
644	0.00132
644.5	0.00138
645	0.00125
645.5	0.00136
646	0.00139
646.5	0.0014
647	0.00145
647.5	0.00144
648	0.00133
648.5	0.00145
649	0.00135
649.5	0.00134
650	0.00136
650.5	0.00124
651	0.00122
651.5	0.00118
652	0.0012
652.5	0.00113
653	0.00114
653.5	0.00113
654	9.89221E-4
654.5	9.94187E-4
655	0.00102
655.5	0.00101
656	0.00102
656.5	9.71628E-4
657	9.68476E-4
657.5	9.6328E-4
658	9.46516E-4
658.5	8.58674E-4
659	8.40901E-4
659.5	9.03219E-4
660	7.63933E-4
660.5	8.61783E-4
661	8.20365E-4
661.5	8.28878E-4
662	8.43171E-4
662.5	8.24211E-4
663	7.70561E-4
663.5	7.36421E-4
664	7.21574E-4
664.5	7.11266E-4
665	6.7904E-4
665.5	6.09699E-4
666	6.28317E-4
666.5	6.17273E-4
667	5.82573E-4
667.5	5.79683E-4
668	5.391E-4
668.5	5.0542E-4
669	4.78013E-4
669.5	4.68796E-4
670	4.3781E-4
670.5	4.59123E-4
671	4.58122E-4
671.5	4.8099E-4
672	4.74287E-4
672.5	4.60596E-4
673	4.70017E-4
673.5	4.54564E-4
674	4.58128E-4
674.5	4.28286E-4
675	3.95381E-4
675.5	4.35851E-4
676	4.22529E-4
676.5	4.28303E-4
677	4.06426E-4
677.5	4.1757E-4
678	4.34724E-4
678.5	4.41962E-4
679	4.01866E-4
679.5	4.27912E-4
680	4.12401E-4
680.5	3.76906E-4
681	3.78282E-4
681.5	3.55636E-4
682	3.37375E-4
682.5	3.25797E-4
683	3.26859E-4
683.5	3.12656E-4
684	2.95244E-4
684.5	3.12333E-4
685	2.72436E-4
685.5	2.5916E-4
686	2.5854E-4
686.5	2.57615E-4
687	2.6351E-4
687.5	2.67934E-4
688	2.5678E-4
688.5	2.373E-4
689	2.51583E-4
689.5	2.44039E-4
690	2.52942E-4
690.5	2.43232E-4
691	2.41535E-4
691.5	2.49153E-4
692	2.56518E-4
692.5	2.36883E-4
693	2.32148E-4
693.5	2.30945E-4
694	2.13736E-4
694.5	2.14329E-4
695	2.25353E-4
695.5	2.27145E-4
696	2.3131E-4
696.5	2.07363E-4
697	1.9705E-4
697.5	2.08826E-4
698	1.96594E-4
698.5	1.96615E-4
699	2.09131E-4
699.5	1.87346E-4
700	1.83846E-4
700.5	1.80524E-4
701	1.74296E-4
701.5	1.65718E-4
702	1.64858E-4
702.5	1.54032E-4
703	1.59306E-4
703.5	1.51216E-4
704	1.62109E-4
704.5	1.68911E-4
705	1.62037E-4
705.5	1.39955E-4
706	1.43647E-4
706.5	1.50232E-4
707	1.41111E-4
707.5	1.41606E-4
708	1.46455E-4
708.5	1.66837E-4
709	1.57097E-4
709.5	1.51263E-4
710	1.56481E-4
710.5	1.60337E-4
711	1.53022E-4
711.5	1.49496E-4
712	1.61304E-4
712.5	1.52846E-4
713	1.44831E-4
713.5	1.33079E-4
714	1.28643E-4
714.5	1.2073E-4
715	1.19873E-4
715.5	1.21686E-4
716	1.15948E-4
716.5	1.10959E-4
717	1.12481E-4
717.5	1.09883E-4
718	1.11999E-4
718.5	1.03942E-4
719	9.57429E-5
719.5	1.02416E-4
720	9.64E-5
720.5	9.31746E-5
721	8.99622E-5
721.5	9.31544E-5
722	8.40503E-5
722.5	9.43093E-5
723	8.51668E-5
723.5	7.97361E-5
724	8.477E-5
724.5	8.02707E-5
725	7.99992E-5
725.5	8.0155E-5
726	7.99161E-5
726.5	8.32387E-5
727	8.34259E-5
727.5	8.38223E-5
728	9.20249E-5
728.5	8.27611E-5
729	8.58915E-5
729.5	8.8273E-5
730	8.58394E-5
730.5	8.14825E-5
731	8.14891E-5
731.5	8.24176E-5
732	7.55521E-5
732.5	7.26602E-5
733	7.01473E-5
733.5	7.06739E-5
734	7.36238E-5
734.5	6.90791E-5
735	6.32235E-5
735.5	6.52511E-5
736	5.7841E-5
736.5	5.47869E-5
737	5.50187E-5
737.5	5.0507E-5
738	4.94496E-5
738.5	4.8036E-5
739	4.51787E-5
739.5	4.25665E-5
740	4.25023E-5
740.5	3.9718E-5
741	3.47507E-5
741.5	3.87373E-5
742	3.72059E-5
742.5	3.4946E-5
743	3.48126E-5
743.5	3.42379E-5
744	3.35218E-5
744.5	3.31429E-5
745	3.28628E-5
745.5	3.51071E-5
746	3.44936E-5
746.5	3.54362E-5
