# Supplementary material for: Highly efficient exciton-exciton annihilation in single conjugated polymer chains
Source: Nat Commun. 2026 Jan 6;17:731. doi: 10.1038/s41467-025-67422-z (PMC12820388; doi:10.1038/s41467-025-67422-z)
Supplement: Supplementary file 3 — Source data [file 41467_2025_67422_MOESM3_ESM.zip › SI/FigS7/Fluorenone-Transmission.txt]

Wavelength (nm)	Transmission
418.5	-4.56709E-7
419	-6.14986E-7
419.5	-6.53128E-7
420	-5.24635E-7
420.5	-3.15831E-7
421	-1.75475E-7
421.5	-1.14474E-7
422	-9.79952E-8
422.5	-9.03322E-8
423	-1.01616E-7
423.5	-1.87379E-7
424	-4.39852E-7
424.5	-6.56329E-7
425	-7.00375E-7
425.5	-5.73967E-7
426	-2.88982E-7
426.5	-8.89315E-8
427	-5.57227E-8
427.5	-6.36105E-8
428	-6.28315E-8
428.5	-6.06817E-8
429	-5.88153E-8
429.5	-5.75757E-8
430	-5.71584E-8
430.5	-5.666E-8
431	-5.6611E-8
431.5	-5.42179E-8
432	-5.26188E-8
432.5	-4.90751E-8
433	-4.28649E-8
433.5	6.46486E-8
434	2.23117E-7
434.5	4.16361E-7
435	5.8465E-7
435.5	7.97543E-7
436	1.02824E-6
436.5	1.26497E-6
437	1.50389E-6
437.5	1.68988E-6
438	2.05078E-6
438.5	2.22524E-6
439	2.62964E-6
439.5	2.92505E-6
440	3.25595E-6
440.5	3.76179E-6
441	4.45951E-6
441.5	4.73249E-6
442	5.24158E-6
442.5	5.77795E-6
443	6.11227E-6
443.5	7.0114E-6
444	7.69316E-6
444.5	8.7797E-6
445	9.14244E-6
445.5	1.05866E-5
446	1.13642E-5
446.5	1.27558E-5
447	1.42284E-5
447.5	1.66689E-5
448	1.9604E-5
448.5	2.31914E-5
449	2.8685E-5
449.5	3.59218E-5
450	4.69062E-5
450.5	6.58554E-5
451	9.69031E-5
451.5	1.54509E-4
452	2.58873E-4
452.5	4.66354E-4
453	8.49266E-4
453.5	0.00154
454	0.00256
454.5	0.0039
455	0.00545
455.5	0.00696
456	0.00829
456.5	0.00939
457	0.0103
457.5	0.01113
458	0.01191
458.5	0.01279
459	0.0136
459.5	0.01465
460	0.01607
460.5	0.01834
461	0.02159
461.5	0.0257
462	0.02989
462.5	0.03341
463	0.03597
463.5	0.0377
464	0.03908
464.5	0.04094
465	0.04284
465.5	0.04461
466	0.04645
466.5	0.04846
467	0.05039
467.5	0.05247
468	0.05447
468.5	0.05657
469	0.05874
469.5	0.06097
470	0.06365
470.5	0.06627
471	0.06881
471.5	0.07115
472	0.07389
472.5	0.07664
473	0.07944
473.5	0.08199
474	0.08488
474.5	0.08765
475	0.09055
475.5	0.0936
476	0.09658
476.5	0.10007
477	0.10348
477.5	0.10694
478	0.11064
478.5	0.11428
479	0.11763
479.5	0.12124
480	0.12459
480.5	0.12774
481	0.13396
481.5	0.14133
482	0.14895
482.5	0.15715
483	0.16178
483.5	0.16634
484	0.17085
484.5	0.1759
485	0.18046
485.5	0.18505
486	0.18978
486.5	0.19435
487	0.20213
487.5	0.20994
488	0.21751
488.5	0.225
489	0.23293
489.5	0.23889
490	0.24537
490.5	0.2516
491	0.25886
491.5	0.26507
492	0.27203
492.5	0.27865
493	0.28567
493.5	0.29248
494	0.29788
494.5	0.30315
495	0.30865
495.5	0.31402
496	0.31874
496.5	0.32444
497	0.3301
497.5	0.33512
498	0.3411
498.5	0.34704
499	0.35237
499.5	0.35831
500	0.36327
500.5	0.36881
501	0.37304
501.5	0.3773
502	0.38088
502.5	0.38439
503	0.38884
503.5	0.39145
504	0.39536
504.5	0.39863
505	0.40055
505.5	0.40347
506	0.40628
506.5	0.40841
507	0.41169
507.5	0.4153
508	0.41716
508.5	0.4193
509	0.42293
509.5	0.42409
510	0.42751
510.5	0.42954
511	0.43101
511.5	0.43116
512	0.43175
512.5	0.434
513	0.43388
513.5	0.43679
514	0.43854
514.5	0.44024
515	0.44209
515.5	0.44347
516	0.44371
516.5	0.44504
517	0.44597
517.5	0.44764
518	0.44889
518.5	0.44818
519	0.4494
519.5	0.45014
520	0.45086
520.5	0.45093
521	0.4502
521.5	0.45089
522	0.45172
522.5	0.45161
523	0.45152
523.5	0.45181
524	0.45172
524.5	0.45261
525	0.45257
525.5	0.45243
526	0.45238
526.5	0.45149
527	0.44905
527.5	0.44763
528	0.44627
528.5	0.44497
529	0.44359
529.5	0.44217
530	0.44118
530.5	0.43915
531	0.43756
531.5	0.43541
532	0.43213
532.5	0.43034
533	0.42776
533.5	0.42582
534	0.42418
534.5	0.4219
535	0.4199
535.5	0.41833
536	0.41798
536.5	0.41509
537	0.41331
537.5	0.41137
538	0.40951
538.5	0.40836
539	0.40649
539.5	0.40608
540	0.40301
540.5	0.40045
541	0.39892
541.5	0.39728
542	0.39492
542.5	0.39281
543	0.39058
543.5	0.38884
544	0.38651
544.5	0.38494
545	0.38197
545.5	0.37927
546	0.37817
546.5	0.37592
547	0.37357
547.5	0.37174
548	0.36914
548.5	0.36792
549	0.36604
549.5	0.36443
550	0.36235
550.5	0.36112
551	0.35866
551.5	0.35597
552	0.35342
552.5	0.35055
553	0.34886
553.5	0.34541
554	0.34263
554.5	0.34026
555	0.33678
555.5	0.33436
556	0.33343
556.5	0.33017
557	0.32832
557.5	0.32586
558	0.32322
558.5	0.32064
559	0.31846
559.5	0.3159
560	0.31367
560.5	0.31074
561	0.30819
561.5	0.30611
562	0.3025
562.5	0.3
563	0.29753
563.5	0.29446
564	0.2909
564.5	0.28809
565	0.285
565.5	0.28119
566	0.27814
566.5	0.27549
567	0.27232
567.5	0.2701
568	0.26754
568.5	0.26543
569	0.26333
569.5	0.26039
570	0.25795
570.5	0.25531
571	0.25394
571.5	0.25183
572	0.24995
572.5	0.2477
573	0.24556
573.5	0.2427
574	0.24025
574.5	0.23826
575	0.23523
575.5	0.23211
576	0.23017
576.5	0.22713
577	0.22434
577.5	0.22187
578	0.21912
578.5	0.21663
579	0.21412
579.5	0.21211
580	0.20976
580.5	0.2079
581	0.20506
581.5	0.20264
582	0.20141
582.5	0.19892
583	0.19629
583.5	0.19485
584	0.19258
584.5	0.19024
585	0.18775
585.5	0.18544
586	0.18286
586.5	0.1809
587	0.1786
587.5	0.17643
588	0.17432
588.5	0.17125
589	0.16938
589.5	0.16679
590	0.16502
590.5	0.16237
591	0.1602
591.5	0.15794
592	0.15536
592.5	0.1532
593	0.15067
593.5	0.14823
594	0.14588
594.5	0.1433
595	0.14133
595.5	0.14047
596	0.13898
596.5	0.13702
597	0.13552
597.5	0.13397
598	0.13223
598.5	0.13084
599	0.12924
599.5	0.12769
600	0.12588
600.5	0.12422
601	0.12266
601.5	0.12121
602	0.11971
602.5	0.11828
603	0.11703
603.5	0.11538
604	0.11406
604.5	0.11286
605	0.11141
605.5	0.11014
606	0.10908
606.5	0.10747
607	0.1061
607.5	0.10501
608	0.1037
608.5	0.10243
609	0.10113
609.5	0.10028
610	0.09909
610.5	0.09757
611	0.09642
611.5	0.0951
612	0.09368
612.5	0.09233
613	0.09106
613.5	0.08978
614	0.08835
614.5	0.08692
615	0.08613
615.5	0.08495
616	0.08393
616.5	0.08286
617	0.08166
617.5	0.0804
618	0.07922
618.5	0.07832
619	0.07749
619.5	0.07631
620	0.07549
620.5	0.07445
621	0.07344
621.5	0.07248
622	0.07166
622.5	0.07044
623	0.06925
623.5	0.06835
624	0.06709
624.5	0.06612
625	0.06484
625.5	0.0638
626	0.06263
626.5	0.06155
627	0.06046
627.5	0.05919
628	0.05791
628.5	0.05693
629	0.05586
629.5	0.05508
630	0.05411
630.5	0.05325
631	0.05245
631.5	0.05154
632	0.05079
632.5	0.04988
633	0.04916
633.5	0.04841
634	0.04764
634.5	0.04678
635	0.04613
635.5	0.04539
636	0.04465
636.5	0.04398
637	0.04339
637.5	0.04262
638	0.04198
638.5	0.04139
639	0.0407
639.5	0.04006
640	0.03938
640.5	0.03885
641	0.03822
641.5	0.03743
642	0.03681
642.5	0.03609
643	0.03542
643.5	0.03478
644	0.03406
644.5	0.03339
645	0.033
645.5	0.03236
646	0.03181
646.5	0.03128
647	0.03071
647.5	0.0302
648	0.02979
648.5	0.02917
649	0.02877
649.5	0.02827
650	0.02774
650.5	0.02736
651	0.02687
651.5	0.02641
652	0.0259
652.5	0.02547
653	0.02497
653.5	0.02456
654	0.02434
654.5	0.02397
655	0.02359
655.5	0.02323
656	0.02287
656.5	0.02256
657	0.02221
657.5	0.02186
658	0.02151
658.5	0.02125
659	0.02092
659.5	0.02051
660	0.0203
660.5	0.01984
661	0.01952
661.5	0.01915
662	0.01879
662.5	0.01846
663	0.01818
663.5	0.01787
664	0.01755
664.5	0.01722
665	0.01692
665.5	0.01666
666	0.01632
666.5	0.016
667	0.01571
667.5	0.01539
668	0.01511
668.5	0.01482
669	0.01453
669.5	0.01423
670	0.01395
670.5	0.01365
671	0.01343
671.5	0.01318
672	0.01296
672.5	0.01275
673	0.01252
673.5	0.01232
674	0.0121
674.5	0.01191
675	0.01173
675.5	0.01148
676	0.01128
676.5	0.01107
677	0.01088
677.5	0.01066
678	0.01044
678.5	0.01023
679	0.01007
679.5	0.00985
680	0.00966
680.5	0.00951
681	0.00931
681.5	0.00914
682	0.00896
682.5	0.00878
683	0.00859
683.5	0.00845
684	0.00831
684.5	0.00814
685	0.00803
685.5	0.00789
686	0.00774
686.5	0.00759
687	0.00743
687.5	0.00728
688	0.00715
688.5	0.00702
689	0.00686
689.5	0.00673
690	0.00658
690.5	0.00644
691	0.00631
691.5	0.00616
692	0.00601
692.5	0.00589
693	0.00576
693.5	0.00563
694	0.00553
694.5	0.00544
695	0.00535
695.5	0.00526
696	0.00518
696.5	0.00512
697	0.00504
697.5	0.00495
698	0.00488
698.5	0.0048
699	0.0047
699.5	0.00464
700	0.00457
700.5	0.00449
701	0.00441
701.5	0.00434
702	0.00427
702.5	0.0042
703	0.00412
703.5	0.00404
704	0.00396
704.5	0.00387
705	0.0038
705.5	0.00375
706	0.00367
706.5	0.00358
707	0.00351
707.5	0.00342
708	0.00334
708.5	0.00324
709	0.00317
709.5	0.0031
710	0.00301
710.5	0.00293
711	0.00286
711.5	0.00279
712	0.0027
712.5	0.00264
713	0.00257
713.5	0.00251
714	0.00244
714.5	0.00237
715	0.0023
715.5	0.00223
716	0.00216
716.5	0.00215
717	0.00213
717.5	0.00211
718	0.00209
718.5	0.00208
719	0.00206
719.5	0.00204
720	0.00203
720.5	0.00201
721	0.002
721.5	0.00198
722	0.00197
722.5	0.00194
723	0.00193
723.5	0.00192
724	0.00189
724.5	0.00188
725	0.00186
725.5	0.00185
726	0.00183
726.5	0.00181
727	0.0018
727.5	0.00178
728	0.00175
728.5	0.00171
729	0.00166
729.5	0.00161
730	0.00157
730.5	0.00153
731	0.00149
731.5	0.00144
732	0.00141
732.5	0.00137
733	0.00133
733.5	0.00129
734	0.00124
734.5	0.0012
735	0.00117
735.5	0.00113
736	0.00109
736.5	0.00106
737	0.00102
737.5	9.82778E-4
738	9.44711E-4
738.5	9.25929E-4
739	9.23906E-4
739.5	9.21348E-4
740	9.16269E-4
740.5	9.12525E-4
741	9.12392E-4
741.5	9.03547E-4
742	9.00206E-4
742.5	8.97196E-4
743	8.92041E-4
743.5	8.87621E-4
744	8.83377E-4
744.5	8.7913E-4
745	8.73448E-4
745.5	8.65998E-4
746	8.61444E-4
746.5	8.55368E-4
