# Supplementary material for: Highly efficient exciton-exciton annihilation in single conjugated polymer chains
Source: Nat Commun. 2026 Jan 6;17:731. doi: 10.1038/s41467-025-67422-z (PMC12820388; doi:10.1038/s41467-025-67422-z)
Supplement: Supplementary file 3 — Source data [file 41467_2025_67422_MOESM3_ESM.zip › SI/FigS8/NCNL - 2 Detector.txt]

Time (ps)	N_C/N_L - 2 Detector
-2000	0
-1980	0
-1960	0
-1940	0
-1920	0
-1900	0
-1880	0
-1860	0
-1840	0
-1820	0
-1800	0
-1780	0
-1760	0
-1740	0
-1720	0
-1700	0
-1680	0
-1660	0
-1640	0
-1620	0
-1600	0
-1580	0
-1560	0
-1540	2.38095
-1520	0
-1500	0
-1480	0
-1460	2.63158
-1440	2.63158
-1420	0
-1400	0
-1380	0
-1360	2.5641
-1340	6.06061
-1320	1.75439
-1300	0
-1280	0
-1260	0
-1240	0
-1220	0
-1200	0
-1180	1.88679
-1160	0
-1140	0
-1120	1.36986
-1100	4.61538
-1080	0
-1060	1.66667
-1040	0
-1020	1.92308
-1000	1.5625
-980	1.36986
-960	0
-940	0
-920	0
-900	0
-880	0
-860	0
-840	0
-820	0
-800	1.96078
-780	3.27869
-760	0
-740	0
-720	0
-700	1.49254
-680	2.89855
-660	3.8835
-640	0
-620	0
-600	1.20482
-580	0
-560	0
-540	0
-520	2.89855
-500	2.5974
-480	1.72414
-460	1.5873
-440	2.53165
-420	0
-400	0
-380	1.14943
-360	1.35135
-340	0
-320	2.98507
-300	0
-280	0
-260	2.24719
-240	0
-220	0
-200	0
-180	0
-160	1.28205
-140	1.23457
-120	0
-100	2.8169
-80	0
-60	1.49254
-40	1.2987
-20	0
0	4.10959
20	0
40	1.28205
60	1.5873
80	0
100	2.46914
120	1.5625
140	0
160	3.57143
180	1.35135
200	0
220	0
240	1.38889
260	0
280	1.31579
300	1.35135
320	0
340	1.33333
360	1.17647
380	1.28205
400	0
420	2.38095
440	4.05405
460	0
480	2.53165
500	1.16279
520	0
540	2.7027
560	0
580	2.08333
600	2.5641
620	0
640	1.38889
660	2.66667
680	1.17647
700	1.07527
720	0
740	1.13636
760	1.0989
780	1.02041
800	2.15054
820	1.16279
840	1.16279
860	0
880	3.65854
900	1.0989
920	0
940	0
960	3.09278
980	0
1000	0
1020	0
1040	1.21951
1060	0
1080	1.14943
1100	1.11111
1120	1.1236
1140	2.5
1160	2.10526
1180	1.25
1200	0
1220	0
1240	0
1260	0
1280	3.2967
1300	1.47059
1320	0
1340	0
1360	0
1380	0
1400	1.23457
1420	1.35135
1440	0
1460	3.22581
1480	0
1500	1.28205
1520	0
1540	2.22222
1560	0
1580	1.1236
1600	2.27273
1620	1.08696
1640	5.49451
1660	0
1680	0
1700	0
1720	0
1740	0
1760	1.28205
1780	1.25
1800	0
1820	0
1840	0
1860	0
1880	2.12766
1900	1.14943
1920	0
1940	0
1960	1.08696
1980	4.87805
2000	0
2020	1.05263
2040	1.23457
2060	1.16279
2080	1.03093
2100	0.9434
2120	1.16279
2140	1.2987
2160	1.02041
2180	0
2200	0
2220	0
2240	0.88496
2260	0
2280	1.19048
2300	0
2320	1.02041
2340	1.53846
2360	2.38095
2380	0
2400	1.02041
2420	1.17647
2440	0
2460	1.26582
2480	2.17391
2500	1.20482
2520	0
2540	0.77821
2560	0.68279
2580	0.85614
2600	0.74908
2620	0.71175
2640	0.64121
2660	0.66635
2680	0.65099
2700	0.63388
2720	0.56643
2740	0.59459
2760	0.51715
2780	0.50761
2800	0.54254
2820	0.5207
2840	0.62901
2860	0.46775
2880	0.48683
2900	0.54872
2920	0.48454
2940	0.574
2960	0.50163
2980	0.40843
3000	0.46727
3020	0.40447
3040	0.47211
3060	0.4279
3080	0.39357
3100	0.36262
3120	0.40685
3140	0.53149
3160	0.40445
3180	0.37953
3200	0.43163
3220	0.2899
3240	0.3379
3260	0.34509
3280	0.37435
3300	0.2927
3320	0.42928
3340	0.5127
3360	0.43854
3380	0.31301
3400	0.39265
3420	0.38258
3440	0.37512
3460	0.40823
3480	0.31989
3500	0.31687
3520	0.42529
3540	0.4911
3560	0.20229
3580	0.43162
3600	0.55731
3620	0.42184
3640	0.34337
3660	0.42064
3680	0.24046
3700	0.28002
3720	0.32258
3740	0.37633
3760	0.24648
3780	0.322
3800	0.39355
3820	0.29034
3840	0.43346
3860	0.38184
3880	0.14184
3900	0.28517
3920	0.2439
3940	0.46851
3960	0.49861
3980	0.22459
4000	0.46458
4020	0.29638
4040	0.13289
4060	0.19828
4080	0.06878
4100	0.07289
4120	0.14793
4140	0.37481
4160	0.4065
4180	0.32077
4200	0.26762
4220	0.26714
4240	0.17778
4260	0.38241
4280	0.18868
4300	0.1002
4320	0.31679
4340	0.21906
4360	0.3268
4380	0.44593
4400	0.11377
4420	0
4440	0.123
4460	0.5284
4480	0.4
4500	0.13106
4520	0.29326
4540	0.28653
4560	0
4580	0.14925
4600	0.14903
4620	0.48622
4640	0.5386
4660	0.51458
4680	0.36036
4700	0
4720	0
4740	0.18832
4760	0.1845
4780	0.58824
4800	0.409
4820	0.19231
4840	0
4860	0.68807
4880	0.44053
4900	0
4920	0.22321
4940	0.25253
4960	0.93677
4980	0.26882
5000	0.26667
5020	0
5040	0
5060	1.42857
5080	0.28169
5100	0.33223
5120	0.32154
5140	0.32895
5160	0.31847
5180	0
5200	0
5220	0
5240	0.92025
5260	0.66445
5280	1.04895
5300	0.7326
5320	0.3861
5340	0.4
5360	0.75188
5380	0.67568
5400	0.84746
5420	0
5440	0.42735
5460	0.43668
5480	1.26582
5500	0
5520	0.46948
5540	0
5560	0.48544
5580	0
5600	0.48544
5620	0
5640	0
5660	0
5680	0.88889
5700	0
5720	0
5740	0
5760	0.63291
5780	1.11732
5800	0
5820	0
5840	0.50761
5860	2.46914
5880	0.625
5900	0.59172
5920	0.54645
5940	0
5960	0.69444
5980	0
6000	0.61728
6020	0
6040	0.66225
6060	0.64516
6080	0
6100	0
6120	0
6140	0
6160	0
6180	0
6200	0
6220	1.7094
6240	0
6260	0.76336
6280	0
6300	0
6320	0
6340	0.9434
6360	0
6380	0
6400	0.87719
6420	0.93458
6440	0
6460	0
6480	0
6500	0
6520	0
6540	0
6560	0
6580	1.16279
6600	1.03093
6620	1.05263
6640	1.03093
6660	0
6680	0
6700	3.61446
6720	0
6740	0
6760	1.20482
6780	1.06383
6800	1.16279
6820	0
6840	0
6860	0
6880	1.38889
6900	0
6920	0
6940	1.04167
6960	0
6980	1.20482
7000	0
7020	0
7040	1.63934
7060	1.42857
7080	0
7100	1.33333
7120	0
7140	0
7160	0
7180	1.23457
7200	0
7220	0
7240	1.81818
7260	0
7280	0
7300	0
7320	0
7340	1.36986
7360	0
7380	0
7400	1.88679
7420	0
7440	6.66667
7460	1.47059
7480	0
7500	3.27869
7520	0
7540	0
7560	0
7580	1.44928
7600	0
7620	0
7640	0
7660	0
7680	0
7700	0
7720	0
7740	0
7760	0
7780	2.12766
7800	1.69492
7820	6.66667
7840	0
7860	0
7880	0
7900	2.17391
7920	0
7940	0
7960	0
7980	0
8000	0
8020	0
8040	0
8060	2.38095
8080	0
8100	0
8120	1.96078
8140	0
8160	0
8180	0
8200	2.12766
8220	0
8240	4.54545
8260	0
8280	0
8300	0
8320	0
8340	0
8360	0
8380	0
8400	0
8420	2.5
8440	0
8460	0
8480	2.7027
8500	2.7027
8520	0
8540	0
8560	2.08333
8580	0
8600	0
8620	5.55556
8640	0
8660	0
8680	3.125
8700	0
8720	0
8740	0
8760	0
8780	0
8800	3.22581
8820	0
8840	2.77778
8860	0
8880	0
8900	0
8920	0
8940	0
8960	0
8980	0
9000	0
9020	0
9040	4.7619
9060	0
9080	0
9100	0
9120	0
9140	0
9160	0
9180	0
9200	0
9220	0
9240	0
9260	0
9280	0
9300	0
9320	0
9340	0
9360	0
9380	4.34783
9400	0
9420	0
9440	0
9460	0
9480	0
9500	0
9520	0
9540	0
9560	0
9580	0
9600	0
9620	0
9640	0
9660	0
9680	0
9700	0
9720	4
9740	0
9760	5
9780	0
9800	0
9820	4.7619
9840	0
9860	0
9880	0
9900	0
9920	0
9940	0
9960	5
9980	0
10000	0
10020	2.85714
10040	0
10060	0
10080	4.54545
10100	0
10120	0
10140	0
10160	0
10180	0
10200	0
10220	0
10240	0
10260	0
10280	5.88235
10300	0
10320	5
10340	0
10360	0
10380	0
10400	0
10420	0
10440	0
10460	3.57143
10480	0
10500	0
10520	0
10540	0
10560	0
10580	6.66667
10600	0
10620	0
10640	0
10660	0
10680	0
10700	0
10720	0
10740	7.14286
10760	0
10780	0
10800	0
10820	0
10840	20
10860	0
10880	0
10900	0
10920	0
10940	0
10960	0
10980	0
11000	7.69231
11020	0
11040	0
11060	0
11080	0
11100	0
11120	0
11140	0
11160	0
11180	0
11200	6.66667
11220	0
11240	0
11260	0
11280	0
11300	0
11320	0
11340	0
11360	0
11380	0
11400	0
11420	0
11440	0
11460	0
11480	0
11500	0
11520	0
11540	0
11560	0
11580	0
11600	0
11620	0
11640	0
11660	0
11680	0
11700	15.38462
11720	0
11740	0
11760	0
11780	0
11800	11.11111
11820	0
11840	0
11860	0
11880	0
11900	66.66667
11920	0
11940	0
11960	0
11980	0
12000	0
12020	0
12040	0
12060	7.14286
12080	0
12100	0
12120	0
12140	0
12160	0
12180	0
12200	0
12220	0
12240	0
12260	0
12280	0
12300	0
12320	0
12340	0
12360	0
12380	0
12400	0
12420	0
12440	0
12460	0
12480	8.33333
12500	0
12520	0
12540	0
12560	0
12580	20
12600	0
12620	0
12640	0
12660	0
12680	0
12700	14.28571
12720	0
12740	0
12760	0
12780	0
12800	0
12820	0
12840	0
12860	0
12880	0
12900	0
12920	0
12940	0
12960	0
12980	0
13000	0
13020	0
13040	0
13060	0
13080	0
13100	0
13120	0
13140	0
13160	0
13180	0
13200	0
13220	0
13240	16.66667
13260	0
13280	0
13300	0
13320	0
13340	0
13360	0
13380	0
13400	0
13420	0
13440	0
13460	0
13480	0
13500	0
13520	0
13540	0
13560	0
13580	0
13600	0
13620	16.66667
13640	0
13660	0
13680	0
13700	0
13720	0
13740	0
13760	0
13780	0
13800	16.66667
13820	0
13840	0
13860	0
13880	0
13900	0
13920	0
13940	0
13960	0
13980	0
14000	0
14020	0
14040	0
14060	0
14080	0
14100	0
14120	0
14140	0
14160	0
14180	0
14200	0
14220	0
14240	0
14260	0
14280	0
14300	0
14320	0
14340	0
14360	0
14380	0
14400	0
14420	0
14440	0
14460	0
14480	0
14500	0
14520	0
14540	12.5
14560	0
14580	0
14600	0
14620	0
14640	0
14660	0
14680	0
14700	12.5
14720	0
14740	0
14760	0
14780	0
14800	0
14820	0
14840	0
14860	0
14880	0
14900	0
14920	0
14940	14.28571
14960	0
14980	0
15000	0
15020	0
15040	0
15060	12.5
15080	0
15100	0
15120	0
15140	0
15160	0
15180	0
15200	0
15220	0
15240	0
15260	0
15280	0
15300	0
15320	0
15340	14.28571
15360	0
15380	0
15400	0
15420	0
15440	0
15460	0
15480	0
15500	0
15520	0
15540	0
15560	0
15580	0
15600	0
15620	0
15640	0
15660	0
15680	0
15700	0
15720	0
15740	0
15760	25
15780	0
15800	0
15820	0
15840	0
15860	0
15880	0
15900	0
15920	0
15940	0
15960	0
15980	0
16000	0
16020	0
16040	0
16060	0
16080	0
16100	0
16120	0
16140	0
16160	0
16180	33.33333
16200	0
16220	0
16240	0
16260	0
16280	0
16300	0
16320	0
16340	0
16360	0
16380	0
16400	0
16420	0
16440	0
16460	0
16480	0
16500	28.57143
16520	0
16540	0
16560	0
16580	8.33333
16600	0
16620	50
16640	0
16660	0
16680	0
16700	0
16720	0
16740	0
16760	0
16780	0
16800	0
16820	0
16840	0
16860	0
16880	0
16900	0
16920	0
16940	0
16960	0
16980	0
17000	0
17020	20
17040	0
17060	0
17080	0
17100	0
17120	0
17140	0
17160	0
17180	0
17200	0
17220	0
17240	0
17260	0
17280	0
17300	0
17320	0
17340	0
17360	0
17380	0
17400	0
17420	0
17440	25
17460	0
17480	0
17500	0
17520	0
17540	0
17560	0
17580	0
17600	0
17620	0
17640	0
17660	0
17680	nan
17700	0
17720	0
17740	0
17760	0
17780	0
17800	0
17820	0
17840	0
17860	0
17880	0
17900	0
17920	0
17940	0
17960	0
17980	0
18000	0
18020	0
18040	0
18060	25
18080	33.33333
18100	0
18120	0
18140	0
18160	0
18180	0
18200	0
18220	0
18240	0
18260	0
18280	0
18300	0
18320	0
18340	0
18360	50
18380	0
18400	0
18420	0
18440	0
18460	0
18480	0
18500	0
18520	0
18540	0
18560	0
18580	0
18600	0
18620	0
18640	0
18660	0
18680	0
18700	0
18720	0
18740	nan
18760	0
18780	0
18800	0
18820	0
18840	0
18860	0
18880	0
18900	0
18920	0
18940	0
18960	0
18980	0
19000	0
19020	0
19040	0
19060	0
19080	0
19100	0
19120	0
19140	0
19160	0
19180	0
19200	0
19220	0
19240	0
19260	0
19280	0
19300	0
19320	0
19340	0
19360	0
19380	0
19400	0
19420	0
19440	0
19460	nan
19480	0
19500	0
19520	nan
19540	0
19560	0
19580	0
19600	0
19620	0
19640	0
19660	nan
19680	0
19700	0
19720	0
19740	0
19760	0
19780	0
19800	0
19820	0
19840	0
19860	0
19880	0
19900	0
19920	0
19940	0
19960	0
19980	0
20000	0
20020	0
20040	25
20060	0
20080	0
20100	0
20120	nan
20140	0
20160	nan
20180	0
20200	nan
20220	0
20240	0
20260	0
20280	0
20300	nan
20320	nan
20340	0
20360	0
20380	0
20400	0
20420	0
20440	0
20460	nan
20480	0
20500	0
20520	0
20540	0
20560	0
20580	0
20600	0
20620	0
20640	nan
20660	0
20680	0
20700	0
20720	0
20740	0
20760	nan
20780	0
20800	0
20820	nan
20840	0
20860	nan
20880	0
20900	0
20920	0
20940	nan
20960	nan
20980	0
21000	0
21020	0
21040	0
21060	0
21080	nan
21100	0
21120	nan
21140	0
21160	0
21180	0
21200	0
21220	0
21240	0
21260	nan
21280	nan
21300	0
21320	0
21340	0
21360	0
21380	nan
21400	0
21420	nan
21440	0
21460	0
21480	nan
21500	nan
21520	0
21540	0
21560	0
21580	nan
21600	nan
21620	0
21640	nan
21660	0
21680	0
21700	0
21720	0
21740	0
21760	0
21780	nan
21800	nan
21820	nan
21840	0
21860	0
21880	0
21900	0
21920	nan
21940	nan
21960	0
21980	0
22000	0
22020	0
22040	0
22060	nan
22080	nan
22100	0
22120	nan
22140	nan
22160	nan
22180	0
22200	nan
22220	nan
22240	0
22260	0
22280	nan
22300	0
22320	nan
22340	nan
22360	0
22380	nan
22400	nan
22420	0
22440	0
22460	nan
22480	0
22500	nan
22520	0
22540	nan
22560	nan
22580	nan
22600	nan
22620	nan
22640	nan
22660	nan
22680	0
22700	0
22720	nan
22740	nan
22760	nan
22780	nan
22800	nan
22820	0
22840	0
22860	nan
22880	nan
22900	nan
22920	nan
22940	0
22960	0
22980	nan
23000	nan
23020	nan
23040	nan
23060	nan
23080	nan
23100	nan
23120	nan
23140	nan
23160	nan
23180	nan
23200	nan
23220	0
23240	nan
23260	nan
23280	nan
23300	nan
23320	nan
23340	nan
23360	nan
23380	nan
23400	nan
23420	nan
23440	nan
23460	nan
23480	nan
23500	nan
23520	nan
23540	nan
23560	nan
23580	nan
23600	nan
23620	nan
23640	nan
23660	nan
23680	nan
23700	nan
23720	nan
23740	nan
23760	nan
23780	nan
23800	nan
23820	nan
23840	nan
23860	nan
23880	nan
23900	nan
23920	0
23940	nan
23960	nan
23980	nan
24000	nan
24020	nan
24040	nan
24060	nan
24080	0
24100	nan
24120	nan
24140	nan
24160	nan
24180	nan
24200	nan
24220	nan
24240	nan
24260	nan
24280	nan
24300	nan
24320	nan
24340	nan
24360	nan
24380	nan
24400	nan
24420	nan
24440	nan
24460	nan
24480	nan
24500	nan
24520	nan
24540	nan
24560	nan
24580	0
24600	nan
24620	nan
24640	nan
24660	0
24680	0
24700	nan
24720	nan
24740	nan
24760	nan
24780	nan
24800	nan
24820	nan
24840	nan
24860	nan
24880	nan
24900	nan
24920	nan
24940	nan
24960	nan
24980	nan
25000	nan
25020	0
25040	nan
25060	nan
25080	nan
25100	nan
25120	nan
25140	nan
25160	nan
25180	nan
25200	nan
25220	nan
25240	nan
25260	nan
25280	nan
25300	nan
25320	nan
25340	nan
25360	nan
25380	nan
25400	nan
25420	nan
25440	nan
25460	nan
25480	nan
25500	nan
25520	nan
25540	0
25560	nan
25580	nan
25600	nan
25620	nan
25640	nan
25660	nan
25680	nan
25700	nan
25720	nan
25740	nan
25760	nan
25780	nan
25800	nan
25820	nan
25840	nan
25860	nan
25880	nan
25900	nan
25920	nan
25940	nan
25960	nan
25980	nan
26000	nan
26020	nan
26040	nan
26060	nan
26080	nan
26100	nan
26120	nan
26140	nan
26160	nan
26180	nan
26200	nan
26220	nan
26240	nan
26260	nan
26280	nan
26300	nan
26320	nan
26340	nan
26360	nan
26380	nan
26400	nan
26420	nan
26440	nan
26460	nan
26480	nan
26500	nan
26520	nan
26540	nan
26560	nan
26580	nan
26600	nan
26620	nan
26640	nan
26660	nan
26680	nan
26700	nan
26720	nan
26740	nan
26760	nan
26780	nan
26800	nan
26820	nan
26840	nan
26860	nan
26880	nan
26900	nan
26920	nan
26940	nan
26960	nan
26980	nan
27000	nan
27020	nan
27040	nan
27060	nan
27080	nan
27100	nan
27120	nan
27140	nan
27160	nan
27180	nan
27200	nan
27220	nan
27240	nan
27260	nan
27280	nan
27300	nan
27320	nan
27340	nan
27360	nan
27380	nan
27400	nan
27420	nan
27440	nan
27460	nan
27480	nan
27500	nan
27520	nan
27540	nan
27560	nan
27580	nan
27600	nan
27620	nan
27640	nan
27660	nan
27680	nan
27700	nan
27720	nan
27740	nan
27760	nan
27780	nan
27800	nan
27820	nan
27840	nan
27860	nan
27880	nan
27900	nan
27920	nan
27940	nan
27960	nan
27980	nan
28000	nan
28020	nan
28040	nan
28060	nan
28080	nan
28100	nan
28120	nan
28140	nan
28160	nan
28180	nan
28200	nan
28220	nan
28240	nan
28260	nan
28280	nan
28300	nan
28320	nan
28340	nan
28360	nan
28380	nan
28400	nan
28420	nan
28440	nan
28460	nan
28480	nan
28500	nan
28520	nan
28540	nan
28560	nan
28580	nan
28600	nan
28620	nan
28640	nan
28660	nan
28680	nan
28700	nan
28720	nan
28740	nan
28760	nan
28780	nan
28800	nan
28820	nan
28840	nan
28860	nan
28880	nan
28900	nan
28920	nan
28940	nan
28960	nan
28980	nan
29000	nan
29020	nan
29040	nan
29060	nan
29080	nan
29100	nan
29120	nan
29140	nan
29160	nan
29180	nan
29200	nan
29220	nan
29240	nan
29260	nan
29280	nan
29300	nan
29320	nan
29340	nan
29360	nan
29380	nan
29400	nan
29420	nan
29440	nan
29460	nan
29480	nan
29500	nan
29520	nan
29540	nan
29560	nan
29580	nan
29600	nan
29620	nan
29640	nan
29660	nan
29680	nan
29700	nan
29720	nan
29740	nan
29760	nan
29780	nan
29800	nan
29820	nan
29840	nan
29860	nan
29880	nan
29900	nan
29920	nan
29940	nan
29960	nan
29980	nan
30000	nan
30020	nan
30040	nan
30060	nan
30080	nan
30100	nan
30120	nan
30140	nan
30160	nan
30180	nan
30200	nan
30220	nan
30240	nan
30260	nan
30280	nan
30300	nan
30320	nan
30340	nan
30360	nan
30380	nan
30400	nan
30420	nan
30440	nan
30460	nan
30480	nan
30500	nan
30520	nan
30540	nan
30560	nan
30580	nan
30600	nan
30620	nan
30640	nan
30660	nan
30680	nan
30700	nan
30720	nan
30740	nan
