# Supplementary material for: Highly efficient exciton-exciton annihilation in single conjugated polymer chains
Source: Nat Commun. 2026 Jan 6;17:731. doi: 10.1038/s41467-025-67422-z (PMC12820388; doi:10.1038/s41467-025-67422-z)
Supplement: Supplementary file 3 — Source data [file 41467_2025_67422_MOESM3_ESM.zip › SI/FigS8/NCNL - 3 Detector.txt]

Time (ps)	N_C/N_L - 3 Detector
-2000	0
-1980	0
-1960	0
-1940	1.92308
-1920	0
-1900	1.5625
-1880	0
-1860	0
-1840	1.72414
-1820	0
-1800	1.51515
-1780	0
-1760	0
-1740	3.38983
-1720	0
-1700	1.69492
-1680	0
-1660	3.0303
-1640	0
-1620	0
-1600	3.1746
-1580	1.40845
-1560	0
-1540	2.66667
-1520	1.28205
-1500	2.8169
-1480	1.36986
-1460	0
-1440	1.42857
-1420	0
-1400	0
-1380	2.85714
-1360	2.7027
-1340	3.38983
-1320	1.5625
-1300	0
-1280	3.33333
-1260	2.66667
-1240	1.40845
-1220	0
-1200	0
-1180	1.47059
-1160	1.5625
-1140	1.38889
-1120	1.2987
-1100	0
-1080	3.27869
-1060	2.98507
-1040	1.72414
-1020	0
-1000	0
-980	0
-960	0
-940	2.5641
-920	1.66667
-900	1.72414
-880	1.38889
-860	0
-840	0
-820	0
-800	5.47945
-780	1.47059
-760	1.53846
-740	0
-720	0.60606
-700	0.8547
-680	1.75439
-660	1.57729
-640	1.41643
-620	0.56022
-600	0.57803
-580	2.25806
-560	1.28617
-540	0.9009
-520	1.98675
-500	0.61162
-480	1.27389
-460	2.2293
-440	0.67797
-420	1.18765
-400	1.0142
-380	0.18382
-360	0.8547
-340	0.89888
-320	0.60729
-300	0.84746
-280	0.82645
-260	1.00806
-240	0.42017
-220	0.38241
-200	1.4862
-180	0.84388
-160	1.21704
-140	1.60643
-120	0.81967
-100	1.76125
-80	0.82816
-60	0.65502
-40	0.6424
-20	1.36364
0	1.04255
20	0.78411
40	0.72501
60	0.75316
80	0.6595
100	0.59746
120	0.56118
140	0.55501
160	0.53031
180	0.54127
200	0.51733
220	0.51048
240	0.50029
260	0.48824
280	0.50467
300	0.47558
320	0.48065
340	0.49766
360	0.44041
380	0.46637
400	0.44338
420	0.48197
440	0.45101
460	0.45153
480	0.40968
500	0.44933
520	0.43706
540	0.45532
560	0.43383
580	0.45863
600	0.42039
620	0.40627
640	0.42093
660	0.40393
680	0.43974
700	0.40706
720	0.42772
740	0.4027
760	0.41309
780	0.45341
800	0.41339
820	0.39754
840	0.35157
860	0.37818
880	0.4113
900	0.42267
920	0.38084
940	0.40666
960	0.34965
980	0.39601
1000	0.38449
1020	0.4005
1040	0.41136
1060	0.43463
1080	0.38642
1100	0.39836
1120	0.36867
1140	0.39719
1160	0.37736
1180	0.37137
1200	0.39785
1220	0.44055
1240	0.40814
1260	0.37516
1280	0.48249
1300	0.4187
1320	0.40444
1340	0.34249
1360	0.35109
1380	0.307
1400	0.3653
1420	0.31809
1440	0.35365
1460	0.34
1480	0.29693
1500	0.38708
1520	0.33287
1540	0.47311
1560	0.27823
1580	0.24606
1600	0.31664
1620	0.39857
1640	0.4086
1660	0.37037
1680	0.29532
1700	0.30916
1720	0.36478
1740	0.33666
1760	0.40328
1780	0.41689
1800	0.28906
1820	0.28699
1840	0.48641
1860	0.30618
1880	0.35792
1900	0.35296
1920	0.28104
1940	0.22387
1960	0.29819
1980	0.48068
2000	0.39385
2020	0.2546
2040	0.47966
2060	0.32706
2080	0.31473
2100	0.40271
2120	0.2887
2140	0.228
2160	0.22878
2180	0.42766
2200	0.30912
2220	0.48004
2240	0.37984
2260	0.51125
2280	0.24834
2300	0.39403
2320	0.28571
2340	0.30303
2360	0.36753
2380	0.28346
2400	0.45381
2420	0.32616
2440	0.23118
2460	0.33311
2480	0.27332
2500	0.40605
2520	0.25262
2540	0.26247
2560	0.26748
2580	0.54666
2600	0.23697
2620	0.37752
2640	0.55484
2660	0.56744
2680	0.30172
2700	0.5133
2720	0.23321
2740	0.66762
2760	0.38666
2780	0.40984
2800	0.25523
2820	0.54348
2840	0.15873
2860	0.491
2880	0.53967
2900	0.45429
2920	0.51724
2940	0.22923
2960	0.60132
2980	0.47962
3000	0.6135
3020	0.6435
3040	0.60322
3060	0.46481
3080	0.20094
3100	0.55363
3120	0.50251
3140	0.50725
3160	0.42766
3180	0.69071
3200	0.53929
3220	0.6192
3240	0.87719
3260	0.64725
3280	0.59473
3300	0.16736
3320	0.50293
3340	0.34996
3360	0.44924
3380	0.09141
3400	0.46773
3420	0.69583
3440	0.59113
3460	0.58766
3480	0.3009
3500	0.70423
3520	0.7007
3540	0.51975
3560	0.79007
3580	0.66741
3600	0.35714
3620	1.01124
3640	0.69124
3660	0.45558
3680	0.37129
3700	0.36991
3720	0.13004
3740	0.13263
3760	0.54645
3780	0.24938
3800	0.50569
3820	0.62972
3840	0.69832
3860	0.42796
3880	0.29586
3900	0.57389
3920	0.14286
3940	0.55633
3960	0.8
3980	0.31746
4000	0.4894
4020	0.62112
4040	0.31746
4060	0.32468
4080	0.50336
4100	0.86207
4120	0.51903
4140	0.9058
4160	0.35907
4180	0.50336
4200	0.38462
4220	0.34602
4240	0.53097
4260	0.71429
4280	0.38685
4300	0.20325
4320	0.20576
4340	0.78585
4360	0.38168
4380	0.40568
4400	0.61602
4420	0.2331
4440	0.2079
4460	0.4386
4480	0.46189
4500	0.42105
4520	0.6993
4540	0.89888
4560	1.2285
4580	0.95012
4600	1.26582
4620	0.70755
4640	0.89286
4660	0.47506
4680	0.6865
4700	0.73892
4720	0.2451
4740	0.45351
4760	0.99256
4780	1.38122
4800	0.82192
4820	0.27548
4840	0.81522
4860	0.27248
4880	0
4900	0.8982
4920	0.58309
4940	0.94044
4960	0
4980	0.68493
5000	1.19048
5020	0.8547
5040	0
5060	0.31746
5080	1.23839
5100	0.69444
5120	0.34483
5140	0.62696
5160	0.70671
5180	0.34364
5200	1.3289
5220	0.32051
5240	0.35336
5260	1.45985
5280	0.72727
5300	0.8
5320	1.28205
5340	0.41322
5360	0.35088
5380	0.41494
5400	1.19048
5420	1.52672
5440	0
5460	2.5
5480	0
5500	1.76991
5520	0.39683
5540	0.46296
5560	1.64609
5580	1.09091
5600	0.42373
5620	0.38911
5640	0.43478
5660	1.2766
5680	0
5700	0.44643
5720	0
5740	0.90909
5760	0.48309
5780	1.04167
5800	1.44928
5820	0.92593
5840	0.89286
5860	0.98039
5880	0.43668
5900	0
5920	1.39535
5940	0.98522
5960	0.51813
5980	0.53763
6000	1.19048
6020	0.4878
6040	0
6060	0
6080	1.21212
6100	2.46914
6120	2.23464
6140	1.18343
6160	0.53476
6180	1.59574
6200	0.47619
6220	0.60976
6240	1.52672
6260	1.78571
6280	0
6300	1.27389
6320	0
6340	1.89873
6360	0.70423
6380	0
6400	0.6135
6420	0
6440	0
6460	1.875
6480	0
6500	0.64103
6520	1.27389
6540	0.68493
6560	2.11268
6580	3.14961
6600	1.41844
6620	1.31579
6640	0
6660	1.45985
6680	0.76923
6700	2.08333
6720	1.40845
6740	0
6760	1.44928
6780	3.36134
6800	0.80645
6820	2.41935
6840	3.52113
6860	1.62602
6880	0.82645
6900	1.07527
6920	2.58621
6940	2.72727
6960	0.72464
6980	0.73529
7000	0.73529
7020	0.8
7040	0
7060	1.8018
7080	3.57143
7100	1.83486
7120	0.8
7140	2.77778
7160	0
7180	0
7200	2.43902
7220	0.8
7240	0
7260	2.5
7280	0.95238
7300	0
7320	1.04167
7340	2.45902
7360	0.9009
7380	1.04167
7400	1.92308
7420	0
7440	1.04167
7460	1.0989
7480	0.96154
7500	0
7520	2.12766
7540	2.08333
7560	1.8018
7580	0
7600	1.8018
7620	2.10526
7640	0
7660	1.11111
7680	0.92593
7700	0
7720	1.92308
7740	1
7760	2.53165
7780	1.23457
7800	1.96078
7820	0
7840	2.32558
7860	1.0989
7880	0.88496
7900	1.11111
7920	3.37079
7940	2.40964
7960	0
7980	3.8961
8000	0
8020	2.5974
8040	1.49254
8060	2.08333
8080	1.63934
8100	3.8961
8120	1.72414
8140	1.16279
8160	1.36986
8180	3.0303
8200	1.02041
8220	2.06186
8240	0
8260	1.16279
8280	2.10526
8300	1.17647
8320	1.28205
8340	0
8360	2.73973
8380	3.7037
8400	0
8420	3.07692
8440	1.53846
8460	1.49254
8480	1.53846
8500	1.23457
8520	1.5873
8540	1.49254
8560	1.23457
8580	0
8600	0
8620	1.6129
8640	0
8660	0
8680	1.42857
8700	1.26582
8720	4.22535
8740	0
8760	1.53846
8780	1.31579
8800	3.33333
8820	1.14943
8840	0
8860	0
8880	1.78571
8900	1.38889
8920	0
8940	0
8960	0
8980	1.44928
9000	2.94118
9020	0
9040	1.40845
9060	3.7037
9080	0
9100	1.5625
9120	1.72414
9140	0
9160	5.08475
9180	0
9200	1.92308
9220	0
9240	1.36986
9260	2.85714
9280	4
9300	0
9320	1.47059
9340	0
9360	0
9380	1.78571
9400	1.53846
9420	4.41176
9440	0
9460	0
9480	0
9500	0
9520	1.63934
9540	1.35135
9560	0
9580	4.34783
9600	1.92308
9620	3.63636
9640	3.7037
9660	3.92157
9680	1.96078
9700	0
9720	0
9740	0
9760	0
9780	2.94118
9800	5.26316
9820	1.88679
9840	0
9860	2.12766
9880	2.32558
9900	2.32558
9920	0
9940	4.44444
9960	5.88235
9980	0
10000	2.43902
10020	0
10040	0
10060	0
10080	5
10100	0
10120	0
10140	2.08333
10160	0
10180	0
10200	4.16667
10220	0
10240	2.12766
10260	3.7037
10280	0
10300	0
10320	7.14286
10340	4.16667
10360	0
10380	0
10400	0
10420	2.17391
10440	0
10460	0
10480	0
10500	0
10520	2.77778
10540	0
10560	0
10580	0
10600	0
10620	0
10640	4.7619
10660	2.17391
10680	2.5
10700	0
10720	0
10740	2.5641
10760	0
10780	2.04082
10800	0
10820	5
10840	6.97674
10860	2.04082
10880	0
10900	5.88235
10920	3.125
10940	4
10960	3.0303
10980	3.84615
11000	5.12821
11020	0
11040	0
11060	3.22581
11080	0
11100	2.04082
11120	6.25
11140	2.7027
11160	0
11180	0
11200	0
11220	2.7027
11240	0
11260	2.5641
11280	5
11300	2.77778
11320	4.16667
11340	6.66667
11360	0
11380	2.38095
11400	0
11420	0
11440	0
11460	4.7619
11480	5.55556
11500	2.85714
11520	0
11540	0
11560	3.22581
11580	3.33333
11600	0
11620	0
11640	2.5641
11660	0
11680	4.34783
11700	0
11720	2.43902
11740	3.0303
11760	3.84615
11780	5.40541
11800	3.33333
11820	6.06061
11840	3.0303
11860	0
11880	0
11900	0
11920	0
11940	2.7027
11960	0
11980	2.94118
12000	0
12020	6.25
12040	0
12060	9.09091
12080	10.81081
12100	0
12120	0
12140	2.63158
12160	3.0303
12180	0
12200	0
12220	0
12240	3.0303
12260	0
12280	0
12300	0
12320	0
12340	0
12360	3.84615
12380	0
12400	6.89655
12420	11.11111
12440	2.43902
12460	5.26316
12480	2.63158
12500	3.22581
12520	4.16667
12540	0
12560	7.40741
12580	0
12600	5.71429
12620	0
12640	3.44828
12660	0
12680	3.125
12700	0
12720	3.0303
12740	2.7027
12760	0
12780	4.7619
12800	4.16667
12820	0
12840	0
12860	0
12880	0
12900	3.7037
12920	0
12940	3.44828
12960	6.89655
12980	0
13000	7.69231
13020	0
13040	5.55556
13060	3.33333
13080	0
13100	6.25
13120	11.53846
13140	0
13160	7.14286
13180	0
13200	3.125
13220	3.84615
13240	0
13260	0
13280	3.84615
13300	0
13320	0
13340	0
13360	0
13380	0
13400	0
13420	0
13440	0
13460	6.66667
13480	4
13500	0
13520	0
13540	3.22581
13560	5
13580	0
13600	0
13620	3.22581
13640	4.7619
13660	0
13680	0
13700	4
13720	0
13740	0
13760	0
13780	5.55556
13800	0
13820	5
13840	10
13860	4.16667
13880	5.26316
13900	4
13920	0
13940	6.66667
13960	5.55556
13980	0
14000	0
14020	0
14040	3.57143
14060	0
14080	3.125
14100	7.14286
14120	0
14140	0
14160	4
14180	0
14200	0
14220	0
14240	0
14260	0
14280	0
14300	7.14286
14320	0
14340	6.66667
14360	7.14286
14380	0
14400	0
14420	0
14440	4
14460	3.84615
14480	7.14286
14500	7.40741
14520	0
14540	0
14560	0
14580	0
14600	3.84615
14620	0
14640	0
14660	0
14680	0
14700	0
14720	0
14740	4.7619
14760	11.11111
14780	13.33333
14800	3.84615
14820	0
14840	3.7037
14860	0
14880	5.88235
14900	4
14920	0
14940	0
14960	0
14980	0
15000	0
15020	0
15040	0
15060	0
15080	0
15100	6.66667
15120	0
15140	0
15160	0
15180	0
15200	0
15220	5.26316
15240	0
15260	0
15280	0
15300	0
15320	0
15340	6.25
15360	0
15380	0
15400	0
15420	0
15440	11.11111
15460	0
15480	5.26316
15500	4
15520	0
15540	5.26316
15560	0
15580	0
15600	0
15620	0
15640	0
15660	0
15680	0
15700	9.09091
15720	0
15740	5.26316
15760	0
15780	0
15800	12.5
15820	0
15840	0
15860	0
15880	0
15900	0
15920	11.76471
15940	9.52381
15960	0
15980	0
16000	7.14286
16020	0
16040	0
16060	0
16080	0
16100	7.14286
16120	0
16140	0
16160	0
16180	6.66667
16200	16.66667
16220	0
16240	0
16260	6.25
16280	0
16300	0
16320	5.88235
16340	0
16360	0
16380	0
16400	4.7619
16420	0
16440	0
16460	5.55556
16480	0
16500	0
16520	11.11111
16540	5.55556
16560	13.33333
16580	0
16600	0
16620	0
16640	0
16660	5.26316
16680	0
16700	0
16720	0
16740	5.55556
16760	6.25
16780	0
16800	0
16820	0
16840	0
16860	9.09091
16880	0
16900	11.11111
16920	0
16940	0
16960	0
16980	0
17000	0
17020	0
17040	0
17060	5.26316
17080	0
17100	0
17120	0
17140	0
17160	12.5
17180	0
17200	0
17220	0
17240	0
17260	0
17280	0
17300	0
17320	0
17340	15.38462
17360	5
17380	5.26316
17400	0
17420	0
17440	0
17460	8.33333
17480	20
17500	7.14286
17520	0
17540	0
17560	11.11111
17580	0
17600	11.11111
17620	0
17640	0
17660	10
17680	0
17700	6.66667
17720	0
17740	0
17760	0
17780	5.88235
17800	0
17820	5.26316
17840	0
17860	0
17880	0
17900	0
17920	0
17940	0
17960	0
17980	0
18000	5.88235
18020	0
18040	0
18060	0
18080	0
18100	0
18120	4.34783
18140	0
18160	0
18180	0
18200	0
18220	0
18240	0
18260	0
18280	0
18300	10
18320	0
18340	0
18360	0
18380	10
18400	0
18420	7.14286
18440	10.52632
18460	0
18480	0
18500	0
18520	6.25
18540	0
18560	7.69231
18580	0
18600	0
18620	10
18640	0
18660	0
18680	9.09091
18700	0
18720	0
18740	15.38462
18760	0
18780	0
18800	0
18820	7.14286
18840	0
18860	0
18880	8.33333
18900	0
18920	0
18940	10
18960	0
18980	0
19000	0
19020	7.69231
19040	0
19060	0
19080	0
19100	0
19120	0
19140	0
19160	0
19180	0
19200	6.66667
19220	0
19240	0
19260	0
19280	0
19300	0
19320	0
19340	8.33333
19360	14.28571
19380	14.28571
19400	0
19420	0
19440	0
19460	0
19480	0
19500	0
19520	0
19540	0
19560	0
19580	0
19600	0
19620	5.88235
19640	0
19660	6.66667
19680	0
19700	0
19720	0
19740	0
19760	0
19780	0
19800	5.88235
19820	0
19840	0
19860	0
19880	0
19900	0
19920	0
19940	0
19960	0
19980	0
20000	8.33333
20020	0
20040	0
20060	0
20080	0
20100	0
20120	0
20140	22.22222
20160	0
20180	0
20200	0
20220	0
20240	0
20260	0
20280	0
20300	0
20320	9.09091
20340	0
20360	0
20380	0
20400	0
20420	0
20440	0
20460	0
20480	0
20500	0
20520	0
20540	0
20560	0
20580	0
20600	0
20620	0
20640	0
20660	0
20680	0
20700	0
20720	0
20740	0
20760	0
20780	14.28571
20800	0
20820	0
20840	0
20860	12.5
20880	0
20900	0
20920	0
20940	0
20960	12.5
20980	0
21000	0
21020	0
21040	0
21060	0
21080	0
21100	0
21120	0
21140	0
21160	0
21180	0
21200	0
21220	9.09091
21240	0
21260	0
21280	0
21300	20
21320	14.28571
21340	0
21360	14.28571
21380	0
21400	0
21420	0
21440	0
21460	0
21480	0
21500	0
21520	0
21540	0
21560	12.5
21580	0
21600	0
21620	0
21640	0
21660	0
21680	0
21700	0
21720	0
21740	0
21760	0
21780	0
21800	0
21820	0
21840	20
21860	0
21880	0
21900	0
21920	0
21940	16.66667
21960	0
21980	0
22000	0
22020	0
22040	0
22060	20
22080	50
22100	0
22120	0
22140	0
22160	0
22180	0
22200	0
22220	0
22240	25
22260	0
22280	0
22300	0
22320	0
22340	0
22360	0
22380	0
22400	0
22420	0
22440	0
22460	0
22480	0
22500	0
22520	0
22540	0
22560	0
22580	0
22600	0
22620	0
22640	0
22660	0
22680	0
22700	0
22720	0
22740	33.33333
22760	nan
22780	0
22800	nan
22820	0
22840	0
22860	0
22880	0
22900	0
22920	0
22940	0
22960	0
22980	0
23000	0
23020	0
23040	0
23060	0
23080	0
23100	0
23120	0
23140	0
23160	0
23180	0
23200	0
23220	0
23240	0
23260	nan
23280	0
23300	0
23320	0
23340	0
23360	0
23380	nan
23400	0
23420	0
23440	0
23460	0
23480	0
23500	nan
23520	0
23540	0
23560	0
23580	0
23600	0
23620	0
23640	0
23660	nan
23680	nan
23700	nan
23720	0
23740	0
23760	nan
23780	nan
23800	0
23820	nan
23840	0
23860	nan
23880	0
23900	0
23920	0
23940	nan
23960	0
23980	nan
24000	0
24020	nan
24040	inf
24060	nan
24080	0
24100	nan
24120	0
24140	nan
24160	nan
24180	nan
24200	nan
24220	nan
24240	nan
24260	nan
24280	nan
24300	nan
24320	nan
24340	nan
24360	nan
24380	nan
24400	nan
24420	nan
24440	nan
24460	nan
24480	nan
24500	nan
24520	nan
24540	nan
24560	nan
24580	nan
24600	nan
24620	nan
24640	nan
24660	nan
24680	nan
24700	nan
24720	nan
24740	nan
24760	nan
24780	nan
24800	nan
24820	nan
24840	nan
24860	nan
24880	nan
24900	nan
24920	nan
24940	nan
24960	nan
24980	nan
25000	nan
25020	nan
25040	nan
25060	nan
25080	nan
25100	nan
25120	nan
25140	100
25160	0
25180	nan
25200	nan
25220	0
25240	0
25260	nan
25280	nan
25300	0
25320	0
25340	nan
25360	nan
25380	100
25400	nan
25420	nan
25440	0
25460	inf
25480	nan
25500	0
25520	0
25540	nan
25560	0
25580	nan
25600	0
25620	nan
25640	0
25660	0
25680	0
25700	nan
25720	nan
25740	nan
25760	nan
25780	nan
25800	0
25820	nan
25840	nan
25860	nan
25880	nan
25900	0
25920	nan
25940	nan
25960	nan
25980	nan
26000	0
26020	nan
26040	nan
26060	0
26080	nan
26100	nan
26120	0
26140	nan
26160	nan
26180	nan
26200	nan
26220	nan
26240	nan
26260	nan
26280	nan
26300	nan
26320	nan
26340	nan
26360	nan
26380	nan
26400	0
26420	nan
26440	nan
26460	0
26480	nan
26500	nan
26520	0
26540	nan
26560	nan
26580	nan
26600	nan
26620	0
26640	nan
26660	nan
26680	nan
26700	nan
26720	nan
26740	nan
26760	nan
26780	nan
26800	nan
26820	nan
26840	nan
26860	nan
26880	nan
26900	nan
26920	nan
26940	nan
26960	nan
26980	nan
27000	nan
27020	nan
27040	nan
27060	nan
27080	nan
27100	nan
27120	nan
27140	nan
27160	nan
27180	nan
27200	nan
27220	nan
27240	nan
27260	nan
27280	nan
27300	nan
27320	nan
27340	nan
27360	nan
27380	nan
27400	nan
27420	nan
27440	nan
27460	nan
27480	nan
27500	nan
27520	nan
27540	nan
27560	nan
27580	nan
27600	nan
27620	nan
27640	nan
27660	nan
27680	nan
27700	nan
27720	nan
27740	nan
27760	nan
27780	nan
27800	nan
27820	nan
27840	nan
27860	nan
27880	nan
27900	nan
27920	nan
27940	nan
27960	nan
27980	nan
28000	nan
28020	nan
28040	nan
28060	nan
28080	nan
28100	nan
28120	nan
28140	nan
28160	nan
28180	nan
28200	nan
28220	nan
28240	nan
28260	nan
28280	nan
28300	nan
28320	nan
28340	nan
28360	nan
28380	nan
28400	nan
28420	nan
28440	nan
28460	nan
28480	nan
28500	nan
28520	nan
28540	nan
28560	nan
28580	nan
28600	nan
28620	nan
28640	nan
28660	nan
28680	nan
28700	nan
28720	nan
28740	nan
28760	nan
28780	nan
28800	nan
28820	nan
28840	nan
28860	nan
28880	nan
28900	nan
28920	nan
28940	nan
28960	nan
28980	nan
29000	nan
29020	nan
29040	nan
29060	nan
29080	nan
29100	nan
29120	nan
29140	nan
29160	nan
29180	nan
29200	nan
29220	nan
29240	nan
29260	nan
29280	nan
29300	nan
29320	nan
29340	nan
29360	nan
29380	nan
29400	nan
29420	nan
29440	nan
29460	nan
29480	nan
29500	nan
29520	nan
29540	nan
29560	nan
29580	nan
29600	nan
29620	nan
29640	nan
29660	nan
29680	nan
29700	nan
29720	nan
29740	nan
29760	nan
29780	nan
29800	nan
29820	nan
29840	nan
29860	nan
29880	nan
29900	nan
29920	nan
29940	nan
29960	nan
29980	nan
30000	nan
30020	nan
30040	nan
30060	nan
30080	nan
30100	nan
30120	nan
30140	nan
30160	nan
30180	nan
30200	nan
30220	nan
30240	nan
30260	nan
30280	nan
30300	nan
30320	nan
30340	nan
30360	nan
30380	nan
30400	nan
30420	nan
30440	nan
30460	nan
30480	nan
30500	nan
30520	nan
30540	nan
30560	nan
30580	nan
30600	nan
30620	nan
30640	nan
30660	nan
30680	nan
30700	nan
30720	nan
30740	nan
