# Supplementary material for: Highly efficient exciton-exciton annihilation in single conjugated polymer chains
Source: Nat Commun. 2026 Jan 6;17:731. doi: 10.1038/s41467-025-67422-z (PMC12820388; doi:10.1038/s41467-025-67422-z)
Supplement: Supplementary file 3 — Source data [file 41467_2025_67422_MOESM3_ESM.zip › SI/FigS8/NumberofEmitters - 2 Detector.txt]

Time (ps)	Number of Emitters - 2 Detector
-4580	1
-4560	1
-4540	1
-4520	1
-4500	1
-4480	1
-4460	1
-4440	1
-4420	1
-4400	1
-4380	1
-4360	1
-4340	1
-4320	1
-4300	1
-4280	1
-4260	1
-4240	1
-4220	1
-4200	1
-4180	1
-4160	1
-4140	1
-4120	-0.72414
-4100	1
-4080	1
-4060	1
-4040	-0.6129
-4020	-0.6129
-4000	1
-3980	1
-3960	1
-3940	-0.63935
-3920	-0.1976
-3900	-1.32557
-3880	1
-3860	1
-3840	1
-3820	1
-3800	1
-3780	1
-3760	-1.12766
-3740	1
-3720	1
-3700	-2.70373
-3680	-0.2766
-3660	1
-3640	-1.49999
-3620	1
-3600	-1.08333
-3580	-1.77778
-3560	-2.70373
-3540	1
-3520	1
-3500	1
-3480	1
-3460	1
-3440	1
-3420	1
-3400	1
-3380	-1.04082
-3360	-0.43885
-3340	1
-3320	1
-3300	1
-3280	-2.03029
-3260	-0.52672
-3240	-0.3468
-3220	1
-3200	1
-3180	-4.88234
-3160	1
-3140	1
-3120	1
-3100	-0.52672
-3080	-0.62602
-3060	-1.38095
-3040	-1.70271
-3020	-0.65289
-3000	1
-2980	1
-2960	-6.6921
-2940	-2.84616
-2920	1
-2900	-0.50376
-2880	1
-2860	1
-2840	-0.8018
-2820	1
-2800	1
-2780	1
-2760	1
-2740	-3.54547
-2720	-4.26312
-2700	1
-2680	-0.55039
-2660	1
-2640	-2.03029
-2620	-3.34784
-2600	1
-2580	-0.32159
-2560	1
-2540	-3.54547
-2520	-1.70271
-2500	1
-2480	-0.68067
-2460	-1.77778
-2440	1
-2420	-0.38889
-2400	-2.84616
-2380	1
-2360	1
-2340	-2.57142
-2320	1
-2300	-3.16666
-2280	-2.84616
-2260	1
-2240	-3.00003
-2220	-5.66669
-2200	-3.54547
-2180	1
-2160	-0.72414
-2140	-0.32743
-2120	1
-2100	-0.65289
-2080	-6.14288
-2060	1
-2040	-0.5873
-2020	1
-2000	-0.92308
-1980	-0.63935
-1960	1
-1940	-2.57142
-1920	-0.6
-1900	-5.66669
-1880	-13.28551
-1860	1
-1840	-7.33353
-1820	-10.11122
-1800	-48.99559
-1780	-0.86916
-1760	-6.14288
-1740	-6.14288
-1720	1
-1700	-0.37615
-1680	-10.11122
-1660	1
-1640	1
-1620	-0.47783
-1600	1
-1580	1
-1560	1
-1540	-4.5556
-1520	1
-1500	-6.6921
-1480	-9.00009
-1460	-8.09061
-1440	-0.66667
-1420	-0.90476
-1400	-4
-1380	1
-1360	1
-1340	1
-1320	1
-1300	-0.43541
-1280	-2.12499
-1260	1
-1240	1
-1220	1
-1200	1
-1180	-4.26312
-1160	-2.84616
-1140	1
-1120	-0.44927
-1100	1
-1080	-3.54547
-1060	1
-1040	-0.81818
-1020	1
-1000	-8.09061
-980	-0.78571
-960	-11.49954
-940	-0.22249
-920	1
-900	1
-880	1
-860	1
-840	1
-820	-3.54547
-800	-4
-780	1
-760	1
-740	1
-720	1
-700	-0.88679
-680	-6.6921
-660	1
-640	1
-620	-11.49954
-600	-0.25786
-580	1
-560	-19.00057
-540	-4.26312
-520	-6.14288
-500	-32.33107
-480	17.66784
-460	-6.14288
-440	-3.34784
-420	-48.99559
-400	1
-380	1
-360	1
-340	8.69263
-320	1
-300	-5.2499
-280	1
-260	-48.99559
-240	-1.85715
-220	-0.72414
-200	1
-180	-48.99559
-160	-5.66669
-140	1
-120	-3.76194
-100	-0.85185
-80	-4.88234
-60	1
-40	4.50877
-20	3.15249
0	6.9512
20	3.98533
40	3.46921
60	2.78715
80	2.99715
100	2.86525
120	2.73134
140	2.30643
160	2.46664
180	2.07104
200	2.03091
220	2.18598
240	2.08638
260	2.69549
280	1.87882
300	1.94867
320	2.21592
340	1.94001
360	2.34742
380	2.00654
400	1.69042
420	1.87712
440	1.67918
460	1.89433
480	1.74795
500	1.64899
520	1.56892
540	1.68591
560	2.13443
580	1.67912
600	1.61168
620	1.75942
640	1.40825
660	1.51035
680	1.52693
700	1.59834
720	1.41383
740	1.75217
760	2.05212
780	1.78107
800	1.45563
820	1.6465
840	1.61964
860	1.60031
880	1.68985
900	1.47035
920	1.46385
940	1.74001
960	1.96502
980	1.25359
1000	1.75939
1020	2.25892
1040	1.72963
1060	1.52293
1080	1.72604
1100	1.31659
1120	1.38893
1140	1.47619
1160	1.60341
1180	1.3271
1200	1.47493
1220	1.64894
1240	1.40913
1260	1.7651
1280	1.6177
1300	1.16528
1320	1.39893
1340	1.32258
1360	1.8815
1380	1.99446
1400	1.28964
1420	1.86769
1440	1.42122
1460	1.15326
1480	1.24732
1500	1.07386
1520	1.07862
1540	1.17361
1560	1.59951
1580	1.68492
1600	1.47226
1620	1.36541
1640	1.36452
1660	1.21622
1680	1.6192
1700	1.23256
1720	1.11136
1740	1.46368
1760	1.28051
1780	1.48544
1800	1.80483
1820	1.12838
1840	1
1860	1.14025
1880	2.12044
1900	1.66667
1920	1.15083
1940	1.41495
1960	1.4016
1980	1
2000	1.17543
2020	1.17513
2040	1.94636
2060	2.16732
2080	2.06007
2100	1.56338
2120	1
2140	1
2160	1.23201
2180	1.22624
2200	2.4286
2220	1.69205
2240	1.2381
2260	1
2280	3.20585
2300	1.78741
2320	1
2340	1.28735
2360	1.33785
2380	15.81528
2400	1.36765
2420	1.36364
2440	1
2460	1
2480	-2.33334
2500	1.39216
2520	1.49752
2540	1.47393
2560	1.4902
2580	1.46729
2600	1
2620	1
2640	1
2660	12.53918
2680	2.98018
2700	-20.42901
2720	3.73972
2740	1.62893
2760	1.66667
2780	4.03031
2800	3.08337
2820	6.55566
2840	1
2860	1.74627
2880	1.77519
2900	-3.76194
2920	1
2940	1.88494
2960	1
2980	1.94341
3000	1
3020	1.94341
3040	1
3060	1
3080	1
3100	9.00009
3120	1
3140	1
3160	1
3180	2.72413
3200	-8.5237
3220	1
3240	1
3260	2.03091
3280	-0.68067
3300	2.66667
3320	2.4493
3340	2.20483
3360	1
3380	3.27268
3400	1
3420	2.61288
3440	1
3460	2.96077
3480	2.81817
3500	1
3520	1
3540	1
3560	1
3580	1
3600	1
3620	1
3640	-1.40964
3660	1
3680	4.22583
3700	1
3720	1
3740	1
3760	17.66784
3780	1
3800	1
3820	8.14266
3840	15.28585
3860	1
3880	1
3900	1
3920	1
3940	1
3960	1
3980	1
4000	-6.14288
4020	-32.33107
4040	-19.00057
4060	-32.33107
4080	1
4100	1
4120	-0.38249
4140	1
4160	1
4180	-4.88234
4200	-15.66661
4220	-6.14288
4240	1
4260	1
4280	1
4300	-2.57142
4320	1
4340	1
4360	-23.99808
4380	1
4400	-4.88234
4420	1
4440	1
4460	-1.56411
4480	-2.33334
4500	1
4520	-3.00003
4540	1
4560	1
4580	1
4600	-4.26312
4620	1
4640	1
4660	-1.22222
4680	1
4700	1
4720	1
4740	1
4760	-2.70373
4780	1
4800	1
4820	-1.12766
4840	1
4860	-0.17647
4880	-2.12499
4900	1
4920	-0.43885
4940	1
4960	1
4980	1
5000	-2.22578
5020	1
5040	1
5060	1
5080	1
5100	1
5120	1
5140	1
5160	1
5180	1
5200	-0.88679
5220	-1.43901
5240	-0.17647
5260	1
5280	1
5300	1
5320	-0.85185
5340	1
5360	1
5380	1
5400	1
5420	1
5440	1
5460	1
5480	-0.72414
5500	1
5520	1
5540	-1.04082
5560	1
5580	1
5600	1
5620	-0.88679
5640	1
5660	-0.28205
5680	1
5700	1
5720	1
5740	1
5760	1
5780	1
5800	1
5820	1
5840	-0.66667
5860	1
5880	1
5900	-0.5873
5920	-0.5873
5940	1
5960	1
5980	-0.92308
6000	1
6020	1
6040	-0.21951
6060	1
6080	1
6100	-0.47059
6120	1
6140	1
6160	1
6180	1
6200	1
6220	-0.44927
6240	1
6260	-0.5625
6280	1
6300	1
6320	1
6340	1
6360	1
6380	1
6400	1
6420	1
6440	1
6460	-0.26582
6480	1
6500	1
6520	1
6540	1
6560	1
6580	1
6600	1
6620	1
6640	1
6660	1
6680	1
6700	1
6720	1
6740	1
6760	1
6780	1
6800	-0.2987
6820	1
6840	1
6860	1
6880	1
6900	1
6920	1
6940	1
6960	1
6980	1
7000	1
7020	1
7040	1
7060	1
7080	1
7100	1
7120	1
7140	-0.33333
7160	1
7180	-0.25
7200	1
7220	1
7240	-0.26582
7260	1
7280	1
7300	1
7320	1
7340	1
7360	1
7380	-0.25
7400	1
7420	1
7440	-0.53846
7460	1
7480	1
7500	-0.28205
7520	1
7540	1
7560	1
7580	1
7600	1
7620	1
7640	1
7660	1
7680	1
7700	-0.20482
7720	1
7740	-0.25
7760	1
7780	1
7800	1
7820	1
7840	1
7860	1
7880	-0.38889
7900	1
7920	1
7940	1
7960	1
7980	1
8000	-0.17647
8020	1
8040	1
8060	1
8080	1
8100	1
8120	1
8140	1
8160	-0.16279
8180	1
8200	1
8220	1
8240	1
8260	-0.05263
8280	1
8300	1
8320	1
8340	1
8360	1
8380	1
8400	1
8420	-0.14943
8440	1
8460	1
8480	1
8500	1
8520	1
8540	1
8560	1
8580	1
8600	1
8620	-0.17647
8640	1
8660	1
8680	1
8700	1
8720	1
8740	1
8760	1
8780	1
8800	1
8820	1
8840	1
8860	1
8880	1
8900	1
8920	1
8940	1
8960	1
8980	1
9000	1
9020	1
9040	1
9060	1
9080	1
9100	1
9120	-0.06952
9140	1
9160	1
9180	1
9200	1
9220	-0.0989
9240	1
9260	1
9280	1
9300	1
9320	-0.01523
9340	1
9360	1
9380	1
9400	1
9420	1
9440	1
9460	1
9480	-0.16279
9500	1
9520	1
9540	1
9560	1
9580	1
9600	1
9620	1
9640	1
9660	1
9680	1
9700	1
9720	1
9740	1
9760	1
9780	1
9800	1
9820	1
9840	1
9860	1
9880	1
9900	-0.13636
9920	1
9940	1
9960	1
9980	1
10000	-0.05263
10020	1
10040	1
10060	1
10080	1
10100	1
10120	-0.07527
10140	1
10160	1
10180	1
10200	1
10220	1
10240	1
10260	1
10280	1
10300	1
10320	1
10340	1
10360	1
10380	1
10400	1
10420	1
10440	1
10460	1
10480	1
10500	1
10520	1
10540	1
10560	1
10580	1
10600	1
10620	1
10640	1
10660	-0.06383
10680	1
10700	1
10720	1
10740	1
10760	1
10780	1
10800	1
10820	1
10840	1
10860	1
10880	1
10900	1
10920	1
10940	1
10960	1
10980	1
11000	1
11020	1
11040	-0.06383
11060	1
11080	1
11100	1
11120	1
11140	1
11160	1
11180	1
11200	1
11220	-0.06383
11240	1
11260	1
11280	1
11300	1
11320	1
11340	1
11360	1
11380	1
11400	1
11420	1
11440	1
11460	1
11480	1
11500	1
11520	1
11540	1
11560	1
11580	1
11600	1
11620	1
11640	1
11660	1
11680	1
11700	1
11720	1
11740	1
11760	1
11780	1
11800	1
11820	1
11840	1
11860	1
11880	1
11900	1
11920	1
11940	1
11960	-0.08696
11980	1
12000	1
12020	1
12040	1
12060	1
12080	1
12100	1
12120	-0.08696
12140	1
12160	1
12180	1
12200	1
12220	1
12240	1
12260	1
12280	1
12300	1
12320	1
12340	1
12360	-0.07527
12380	1
12400	1
12420	1
12440	1
12460	1
12480	-0.08696
12500	1
12520	1
12540	1
12560	1
12580	1
12600	1
12620	1
12640	1
12660	1
12680	1
12700	1
12720	1
12740	1
12760	-0.07527
12780	1
12800	1
12820	1
12840	1
12860	1
12880	1
12900	1
12920	1
12940	1
12960	1
12980	1
13000	1
13020	1
13040	1
13060	1
13080	1
13100	1
13120	1
13140	1
13160	1
13180	-0.04167
13200	1
13220	1
13240	1
13260	1
13280	1
13300	1
13320	1
13340	1
13360	1
13380	1
13400	1
13420	1
13440	1
13460	1
13480	1
13500	1
13520	1
13540	1
13560	1
13580	1
13600	-0.03093
13620	1
13640	1
13660	1
13680	1
13700	1
13720	1
13740	1
13760	1
13780	1
13800	1
13820	1
13840	1
13860	1
13880	1
13900	1
13920	-0.03627
13940	1
13960	1
13980	1
14000	-0.13636
14020	1
14040	-0.02041
14060	1
14080	1
14100	1
14120	1
14140	1
14160	1
14180	1
14200	1
14220	1
14240	1
14260	1
14280	1
14300	1
14320	1
14340	1
14360	1
14380	1
14400	1
14420	1
14440	-0.05263
14460	1
14480	1
14500	1
14520	1
14540	1
14560	1
14580	1
14600	1
14620	1
14640	1
14660	1
14680	1
14700	1
14720	1
14740	1
14760	1
14780	1
14800	1
14820	1
14840	1
14860	-0.04167
14880	1
14900	1
14920	1
14940	1
14960	1
14980	1
15000	1
15020	1
15040	1
15060	1
15080	1
15100	--
15120	1
15140	1
15160	1
15180	1
15200	1
15220	1
15240	1
15260	1
15280	1
15300	1
15320	1
15340	1
15360	1
15380	1
15400	1
15420	1
15440	1
15460	1
15480	-0.04167
15500	-0.03093
15520	1
15540	1
15560	1
15580	1
15600	1
15620	1
15640	1
15660	1
15680	1
15700	1
15720	1
15740	1
15760	1
15780	-0.02041
15800	1
15820	1
15840	1
15860	1
15880	1
15900	1
15920	1
15940	1
15960	1
15980	1
16000	1
16020	1
16040	1
16060	1
16080	1
16100	1
16120	1
16140	1
16160	--
16180	1
16200	1
16220	1
16240	1
16260	1
16280	1
16300	1
16320	1
16340	1
16360	1
16380	1
16400	1
16420	1
16440	1
16460	1
16480	1
16500	1
16520	1
16540	1
16560	1
16580	1
16600	1
16620	1
16640	1
16660	1
16680	1
16700	1
16720	1
16740	1
16760	1
16780	1
16800	1
16820	1
16840	1
16860	1
16880	--
16900	1
16920	1
16940	--
16960	1
16980	1
17000	1
17020	1
17040	1
17060	1
17080	--
17100	1
17120	1
17140	1
17160	1
17180	1
17200	1
17220	1
17240	1
17260	1
17280	1
17300	1
17320	1
17340	1
17360	1
17380	1
17400	1
17420	1
17440	1
17460	-0.04167
17480	1
17500	1
17520	1
17540	--
17560	1
17580	--
17600	1
17620	--
17640	1
17660	1
17680	1
17700	1
17720	--
17740	--
17760	1
17780	1
17800	1
17820	1
17840	1
17860	1
17880	--
17900	1
17920	1
17940	1
17960	1
17980	1
18000	1
18020	1
18040	1
18060	--
18080	1
18100	1
18120	1
18140	1
18160	1
18180	--
18200	1
18220	1
18240	--
18260	1
18280	--
18300	1
18320	1
18340	1
18360	--
18380	--
18400	1
18420	1
18440	1
18460	1
18480	1
18500	--
18520	1
18540	--
18560	1
18580	1
18600	1
18620	1
18640	1
18660	1
18680	--
18700	--
18720	1
18740	1
18760	1
18780	1
18800	--
18820	1
18840	--
18860	1
18880	1
18900	--
18920	--
18940	1
18960	1
18980	1
19000	--
19020	--
19040	1
19060	--
19080	1
19100	1
19120	1
19140	1
19160	1
19180	1
19200	--
19220	--
19240	--
19260	1
19280	1
19300	1
19320	1
19340	--
19360	--
19380	1
19400	1
19420	1
19440	1
19460	1
19480	--
19500	--
19520	1
19540	--
19560	--
19580	--
19600	1
19620	--
19640	--
19660	1
19680	1
19700	--
19720	1
19740	--
19760	--
19780	1
19800	--
19820	--
19840	1
19860	1
19880	--
19900	1
19920	--
19940	1
19960	--
19980	--
20000	--
20020	--
20040	--
20060	--
20080	--
20100	1
20120	1
20140	--
20160	--
20180	--
20200	--
20220	--
20240	1
20260	1
20280	--
20300	--
20320	--
20340	--
20360	1
20380	1
20400	--
20420	--
20440	--
20460	--
20480	--
20500	--
20520	--
20540	--
20560	--
20580	--
20600	--
20620	--
20640	1
20660	--
20680	--
20700	--
20720	--
20740	--
20760	--
20780	--
20800	--
20820	--
20840	--
20860	--
20880	--
20900	--
20920	--
20940	--
20960	--
20980	--
21000	--
21020	--
21040	--
21060	--
21080	--
21100	--
21120	--
21140	--
21160	--
21180	--
21200	--
21220	--
21240	--
21260	--
21280	--
21300	--
21320	--
21340	1
21360	--
21380	--
21400	--
21420	--
21440	--
21460	--
21480	--
21500	1
21520	--
21540	--
21560	--
21580	--
21600	--
21620	--
21640	--
21660	--
21680	--
21700	--
21720	--
21740	--
21760	--
21780	--
21800	--
21820	--
21840	--
21860	--
21880	--
21900	--
21920	--
21940	--
21960	--
21980	--
22000	1
22020	--
22040	--
22060	--
22080	1
22100	1
22120	--
22140	--
22160	--
22180	--
22200	--
22220	--
22240	--
22260	--
22280	--
22300	--
22320	--
22340	--
22360	--
22380	--
22400	--
22420	--
22440	1
22460	--
22480	--
22500	--
22520	--
22540	--
22560	--
22580	--
22600	--
22620	--
22640	--
22660	--
22680	--
22700	--
22720	--
22740	--
22760	--
22780	--
22800	--
22820	--
22840	--
22860	--
22880	--
22900	--
22920	--
22940	--
22960	1
22980	--
23000	--
23020	--
23040	--
23060	--
23080	--
23100	--
23120	--
23140	--
23160	--
23180	--
23200	--
23220	--
23240	--
23260	--
23280	--
23300	--
23320	--
23340	--
23360	--
23380	--
23400	--
23420	--
23440	--
23460	--
23480	--
23500	--
23520	--
23540	--
23560	--
23580	--
23600	--
23620	--
23640	--
23660	--
23680	--
23700	--
23720	--
23740	--
23760	--
23780	--
23800	--
23820	--
23840	--
23860	--
23880	--
23900	--
23920	--
23940	--
23960	--
23980	--
24000	--
24020	--
24040	--
24060	--
24080	--
24100	--
24120	--
24140	--
24160	--
24180	--
24200	--
24220	--
24240	--
24260	--
24280	--
24300	--
24320	--
24340	--
24360	--
24380	--
24400	--
24420	--
24440	--
24460	--
24480	--
24500	--
24520	--
24540	--
24560	--
24580	--
24600	--
24620	--
24640	--
24660	--
24680	--
24700	--
24720	--
24740	--
24760	--
24780	--
24800	--
24820	--
24840	--
24860	--
24880	--
24900	--
24920	--
24940	--
24960	--
24980	--
25000	--
25020	--
25040	--
25060	--
25080	--
25100	--
25120	--
25140	--
25160	--
25180	--
25200	--
25220	--
25240	--
25260	--
25280	--
25300	--
25320	--
25340	--
25360	--
25380	--
25400	--
25420	--
25440	--
25460	--
25480	--
25500	--
25520	--
25540	--
25560	--
25580	--
25600	--
25620	--
25640	--
25660	--
25680	--
25700	--
25720	--
25740	--
25760	--
25780	--
25800	--
25820	--
25840	--
25860	--
25880	--
25900	--
25920	--
25940	--
25960	--
25980	--
26000	--
26020	--
26040	--
26060	--
26080	--
26100	--
26120	--
26140	--
26160	--
26180	--
26200	--
26220	--
26240	--
26260	--
26280	--
26300	--
26320	--
26340	--
26360	--
26380	--
26400	--
26420	--
26440	--
26460	--
26480	--
26500	--
26520	--
26540	--
26560	--
26580	--
26600	--
26620	--
26640	--
26660	--
26680	--
26700	--
26720	--
26740	--
26760	--
26780	--
26800	--
26820	--
26840	--
26860	--
26880	--
26900	--
26920	--
26940	--
26960	--
26980	--
27000	--
27020	--
27040	--
27060	--
27080	--
27100	--
27120	--
27140	--
27160	--
27180	--
27200	--
27220	--
27240	--
27260	--
27280	--
27300	--
27320	--
27340	--
27360	--
27380	--
27400	--
27420	--
27440	--
27460	--
27480	--
27500	--
27520	--
27540	--
27560	--
27580	--
27600	--
27620	--
27640	--
27660	--
27680	--
27700	--
27720	--
27740	--
27760	--
27780	--
27800	--
27820	--
27840	--
27860	--
27880	--
27900	--
27920	--
27940	--
27960	--
27980	--
28000	--
28020	--
28040	--
28060	--
28080	--
28100	--
28120	--
28140	--
28160	--
28180
28200
28220
28240
28260
28280
28300
28320
28340
28360
28380
28400
28420
28440
28460
28480
28500
28520
28540
28560
28580
28600
28620
28640
28660
28680
28700
28720
28740
28760
28780
28800
28820
28840
28860
28880
28900
28920
28940
28960
28980
29000
29020
29040
29060
29080
29100
29120
29140
29160
29180
29200
29220
29240
29260
29280
29300
29320
29340
29360
29380
29400
29420
29440
29460
29480
29500
29520
29540
29560
29580
29600
29620
29640
29660
29680
29700
29720
29740
29760
29780
29800
29820
29840
29860
29880
29900
29920
29940
29960
29980
30000
30020
30040
30060
30080
30100
30120
30140
30160
30180
30200
30220
30240
30260
30280
30300
30320
30340
30360
30380
30400
30420
30440
30460
30480
30500
30520
30540
30560
30580
30600
30620
30640
30660
30680
30700
30720
30740
30760
30780
30800
30820
30840
30860
30880
30900
30920
30940
30960
30980
31000
31020
31040
31060
31080
31100
31120
31140
31160
31180
31200
31220
31240
31260
31280
31300
31320
31340
31360
31380
31400
31420
31440
31460
31480
31500
31520
31540
31560
31580
31600
31620
31640
31660
31680
31700
31720
31740
31760
31780
31800
31820
31840
31860
31880
31900
31920
31940
31960
31980
32000
32020
32040
32060
32080
32100
32120
32140
32160
32180
32200
32220
32240
32260
32280
32300
32320
32340
32360
32380
32400
32420
32440
32460
32480
32500
32520
32540
32560
32580
32600
32620
32640
32660
32680
32700
32720
32740
