# Supplementary material for: Highly efficient exciton-exciton annihilation in single conjugated polymer chains
Source: Nat Commun. 2026 Jan 6;17:731. doi: 10.1038/s41467-025-67422-z (PMC12820388; doi:10.1038/s41467-025-67422-z)
Supplement: Supplementary file 3 — Source data [file 41467_2025_67422_MOESM3_ESM.zip › SI/FigS8/NumberofEmitters - 3 Detector.txt]

Time (ps)	Number of Emitters - 3 Detector
-2000	1
-1980	1
-1960	1
-1940	-1.08333
-1920	1
-1900	-1.77778
-1880	1
-1860	1
-1840	-1.38095
-1820	1
-1800	-1.94118
-1780	1
-1760	1
-1740	-0.41844
-1720	1
-1700	-1.43901
-1680	1
-1660	-0.49254
-1640	1
-1620	1
-1600	-0.45985
-1580	-2.44828
-1560	1
-1540	-0.6
-1520	-3.54547
-1500	-0.55039
-1480	-2.70373
-1460	1
-1440	-2.33334
-1420	1
-1400	1
-1380	-0.53846
-1360	-0.5873
-1340	-0.41844
-1320	-1.77778
-1300	1
-1280	-0.42857
-1260	-0.6
-1240	-2.44828
-1220	1
-1200	1
-1180	-2.12499
-1160	-1.77778
-1140	-2.57142
-1120	-3.34784
-1100	1
-1080	-0.43885
-1060	-0.50376
-1040	-1.38095
-1020	1
-1000	1
-980	1
-960	1
-940	-0.63935
-920	-1.49999
-900	-1.38095
-880	-2.57142
-860	1
-840	1
-820	1
-800	-0.22324
-780	-2.12499
-760	-1.85715
-740	1
-720	2.53846
-700	6.88231
-680	-1.32557
-660	-1.73223
-640	-2.40136
-620	2.27386
-600	2.36984
-580	-0.79487
-560	-3.49443
-540	10.09082
-520	-1.01343
-500	2.5748
-480	-3.6511
-460	-0.81347
-440	3.1053
-420	-5.32907
-400	-70.42254
-380	1.22522
-360	6.88231
-340	9.88924
-320	2.54641
-300	6.55566
-280	5.76203
-260	-124.06948
-240	1.72464
-220	1.6192
-200	-2.05677
-180	6.40533
-160	-4.60745
-140	-1.64899
-120	5.54539
-100	-1.31363
-80	5.81937
-60	2.89872
-40	2.79642
-20	-2.74997
0	-23.50176
20	4.63199
40	3.6365
60	4.05121
80	2.93686
100	2.48423
120	2.27884
140	2.24724
160	2.12906
180	2.17993
200	2.07181
220	2.04282
240	2.00116
260	1.95404
280	2.01886
300	1.90687
320	1.92548
340	1.99068
360	1.78702
380	1.87396
400	1.79656
420	1.93039
440	1.82153
460	1.82325
480	1.694
500	1.81597
520	1.77639
540	1.83594
560	1.76625
580	1.84717
600	1.7253
620	1.68427
640	1.72691
660	1.67766
680	1.78489
700	1.68651
720	1.7474
740	1.6742
760	1.70384
780	1.82952
800	1.70471
820	1.65986
840	1.54219
860	1.60818
880	1.69866
900	1.73211
920	1.61509
940	1.68537
960	1.53763
980	1.65566
1000	1.62467
1020	1.66806
1040	1.69883
1060	1.76875
1080	1.62978
1100	1.66212
1120	1.58396
1140	1.6589
1160	1.60606
1180	1.59076
1200	1.66072
1220	1.78747
1240	1.68959
1260	1.60041
1280	1.93233
1300	1.72028
1320	1.67909
1340	1.52089
1360	1.54105
1380	1.443
1400	1.57555
1420	1.46647
1440	1.54715
1460	1.51515
1480	1.42233
1500	1.63153
1520	1.49896
1540	1.89793
1560	1.38548
1580	1.32637
1600	1.46336
1620	1.6627
1640	1.6909
1660	1.58823
1680	1.41908
1700	1.44751
1720	1.57426
1740	1.50752
1760	1.67583
1780	1.71494
1800	1.40659
1820	1.4025
1840	1.94708
1860	1.4413
1880	1.55744
1900	1.5455
1920	1.3909
1940	1.28844
1960	1.42489
1980	1.9256
2000	1.64976
2020	1.34156
2040	1.92182
2060	1.48602
2080	1.45928
2100	1.67423
2120	1.40588
2140	1.29534
2160	1.29665
2180	1.74721
2200	1.44743
2220	1.92322
2240	1.61249
2260	2.04604
2280	1.33039
2300	1.65025
2320	1.39999
2340	1.43478
2360	1.5811
2380	1.3956
2400	1.83086
2420	1.48403
2440	1.30069
2460	1.4995
2480	1.37612
2500	1.68364
2520	1.33801
2540	1.35588
2560	1.36515
2580	2.20585
2600	1.31056
2620	1.60648
2640	2.24638
2660	2.31182
2680	1.43209
2700	2.05465
2720	1.30414
2740	3.0086
2760	1.63042
2780	1.69446
2800	1.3427
2820	2.19048
2840	1.18868
2860	1.96464
2880	2.17235
2900	1.83248
2920	2.07142
2940	1.2974
2960	2.50828
2980	1.92167
3000	2.58732
3020	2.80505
3040	2.52029
3060	1.8685
3080	1.25147
3100	2.24029
3120	2.01009
3140	2.02943
3160	1.74721
3180	3.23321
3200	2.17056
3220	2.62605
3240	8.14266
3260	2.83487
3280	2.46749
3300	1.201
3320	2.01179
3340	1.53837
3360	1.81567
3380	1.10061
3400	1.87875
3420	3.28764
3440	2.44577
3460	2.42518
3480	1.43041
3500	3.38101
3520	3.34113
3540	2.08225
3560	4.76349
3580	3.0067
3600	1.55555
3620	-88.96797
3640	3.23876
3660	1.83682
3680	1.59056
3700	1.58707
3720	1.14948
3740	1.15291
3760	2.20483
3780	1.33223
3800	2.02302
3820	2.70066
3840	3.31477
3860	1.74813
3880	1.42017
3900	2.34681
3920	1.16667
3940	2.25393
3960	5
3980	1.46512
4000	1.95848
4020	2.63936
4040	1.46512
4060	1.48078
4080	2.01353
4100	7.25005
4120	2.07913
4140	10.61571
4160	1.56023
4180	2.01353
4200	1.62501
4220	1.5291
4240	2.13206
4260	3.50005
4280	1.63092
4300	1.2551
4320	1.25907
4340	4.66962
4360	1.61729
4380	1.6826
4400	2.6043
4420	1.30395
4440	1.26247
4460	1.78126
4480	1.85836
4500	1.72726
4520	3.32557
4540	9.88924
4560	-4.37637
4580	20.04812
4600	-3.76194
4620	3.41939
4640	9.33358
4660	1.90498
4680	3.18979
4700	3.83024
4720	1.32468
4740	1.82986
4760	134.4086
4780	-2.62316
4800	5.61545
4820	1.38022
4840	5.41184
4860	1.37453
4880	1
4900	9.82318
4920	2.3986
4940	16.78979
4960	1
4980	3.1739
5000	-5.2499
5020	6.88231
5040	1
5060	1.46512
5080	-4.19481
5100	3.27268
5120	1.52632
5140	2.68068
5160	3.40959
5180	1.52355
5200	-3.04044
5220	1.47169
5240	1.54646
5260	-2.17462
5280	3.66663
5300	5
5320	-3.54547
5340	1.70422
5360	1.54055
5380	1.70923
5400	-5.2499
5420	-1.89854
5440	1
5460	-0.66667
5480	1
5500	-1.29885
5520	1.65791
5540	1.86206
5560	-1.54777
5580	-10.99989
5600	1.7353
5620	1.63696
5640	1.76922
5660	-3.61533
5680	1
5700	1.80646
5720	1
5740	10.99989
5760	1.93457
5780	-23.99808
5800	-2.22578
5820	13.50074
5840	9.33358
5860	50.99439
5880	1.77519
5900	1
5920	-2.5294
5940	67.659
5960	2.07525
5980	2.16277
6000	-5.2499
6020	1.95236
6040	1
6060	1
6080	-4.71431
6100	-0.68067
6120	-0.80995
6140	-5.45167
6160	2.14943
6180	-1.67858
6200	1.90909
6220	2.56253
6240	-1.89854
6260	-1.27273
6280	1
6300	-3.6511
6320	1
6340	-1.11268
6360	3.38101
6380	1
6400	2.58732
6420	1
6440	1
6460	-1.14286
6480	1
6500	2.78575
6520	-3.6511
6540	3.1739
6560	-0.89873
6580	-0.4652
6600	-2.38983
6620	-3.16666
6640	1
6660	-2.17462
6680	4.33332
6700	-0.92308
6720	-2.44828
6740	1
6760	-2.22578
6780	-0.42349
6800	5.16662
6820	-0.70455
6840	-0.39665
6860	-1.59739
6880	5.76203
6900	-13.28551
6920	-0.63043
6940	-0.57895
6960	3.63161
6980	3.77772
7000	3.77772
7020	5
7040	1
7060	-1.24719
7080	-0.38889
7100	-1.19781
7120	5
7140	-0.5625
7160	1
7180	1
7200	-0.69492
7220	5
7240	1
7260	-0.66667
7280	20.99958
7300	1
7320	-23.99808
7340	-0.68539
7360	10.09082
7380	-23.99808
7400	-1.08333
7420	1
7440	-23.99808
7460	-10.11122
7480	26.00104
7500	1
7520	-0.88679
7540	-0.92308
7560	-1.24719
7580	1
7600	-1.24719
7620	-0.90476
7640	1
7660	-9.00009
7680	13.50074
7700	1
7720	-1.08333
7740	--
7760	-0.65289
7780	-4.26312
7800	-1.04082
7820	1
7840	-0.75439
7860	-10.11122
7880	8.69263
7900	-9.00009
7920	-0.4218
7940	-0.7094
7960	1
7980	-0.34529
8000	1
8020	-0.62602
8040	-2.03029
8060	-0.92308
8080	-1.56411
8100	-0.34529
8120	-1.38095
8140	-6.14288
8160	-2.70373
8180	-0.49254
8200	-48.99559
8220	-0.94174
8240	1
8260	-6.14288
8280	-0.90476
8300	-5.66669
8320	-3.54547
8340	1
8360	-0.5748
8380	-0.36986
8400	1
8420	-0.48148
8440	-1.85715
8460	-2.03029
8480	-1.85715
8500	-4.26312
8520	-1.70271
8540	-2.03029
8560	-4.26312
8580	1
8600	1
8620	-1.63159
8640	1
8660	1
8680	-2.33334
8700	-3.76194
8720	-0.31004
8740	1
8760	-1.85715
8780	-3.16666
8800	-0.42857
8820	-6.6921
8840	1
8860	1
8880	-1.27273
8900	-2.57142
8920	1
8940	1
8960	1
8980	-2.22578
9000	-0.51515
9020	1
9040	-2.44828
9060	-0.36986
9080	1
9100	-1.77778
9120	-1.38095
9140	1
9160	-0.24481
9180	1
9200	-1.08333
9220	1
9240	-2.70373
9260	-0.53846
9280	-0.33333
9300	1
9320	-2.12499
9340	1
9360	1
9380	-1.27273
9400	-1.85715
9420	-0.2931
9440	1
9460	1
9480	1
9500	1
9520	-1.56411
9540	-2.84616
9560	1
9580	-0.2987
9600	-1.08333
9620	-0.37931
9640	-0.36986
9660	-0.34228
9680	-1.04082
9700	1
9720	1
9740	1
9760	1
9780	-0.51515
9800	-0.23457
9820	-1.12766
9840	1
9860	-0.88679
9880	-0.75439
9900	-0.75439
9920	1
9940	-0.29032
9960	-0.20482
9980	1
10000	-0.69492
10020	1
10040	1
10060	1
10080	-0.25
10100	1
10120	1
10140	-0.92308
10160	1
10180	1
10200	-0.31579
10220	1
10240	-0.88679
10260	-0.36986
10280	1
10300	1
10320	-0.16279
10340	-0.31579
10360	1
10380	1
10400	1
10420	-0.85185
10440	1
10460	1
10480	1
10500	1
10520	-0.5625
10540	1
10560	1
10580	1
10600	1
10620	1
10640	-0.26582
10660	-0.85185
10680	-0.66667
10700	1
10720	1
10740	-0.63935
10760	1
10780	-0.96078
10800	1
10820	-0.25
10840	-0.16732
10860	-0.96078
10880	1
10900	-0.20482
10920	-0.47059
10940	-0.33333
10960	-0.49254
10980	-0.35135
11000	-0.24224
11020	1
11040	1
11060	-0.44927
11080	1
11100	-0.96078
11120	-0.19048
11140	-0.5873
11160	1
11180	1
11200	1
11220	-0.5873
11240	1
11260	-0.63935
11280	-0.25
11300	-0.5625
11320	-0.31579
11340	-0.17647
11360	1
11380	-0.72414
11400	1
11420	1
11440	1
11460	-0.26582
11480	-0.21951
11500	-0.53846
11520	1
11540	1
11560	-0.44927
11580	-0.42857
11600	1
11620	1
11640	-0.63935
11660	1
11680	-0.2987
11700	1
11720	-0.69492
11740	-0.49254
11760	-0.35135
11780	-0.22699
11800	-0.42857
11820	-0.1976
11840	-0.49254
11860	1
11880	1
11900	1
11920	1
11940	-0.5873
11960	1
11980	-0.51515
12000	1
12020	-0.19048
12040	1
12060	-0.1236
12080	-0.10193
12100	1
12120	1
12140	-0.6129
12160	-0.49254
12180	1
12200	1
12220	1
12240	-0.49254
12260	1
12280	1
12300	1
12320	1
12340	1
12360	-0.35135
12380	1
12400	-0.16959
12420	-0.0989
12440	-0.69492
12460	-0.23457
12480	-0.6129
12500	-0.44927
12520	-0.31579
12540	1
12560	-0.15607
12580	1
12600	-0.21212
12620	1
12640	-0.40845
12660	1
12680	-0.47059
12700	1
12720	-0.49254
12740	-0.5873
12760	1
12780	-0.26582
12800	-0.31579
12820	1
12840	1
12860	1
12880	1
12900	-0.36986
12920	1
12940	-0.40845
12960	-0.16959
12980	1
13000	-0.14943
13020	1
13040	-0.21951
13060	-0.42857
13080	1
13100	-0.19048
13120	-0.09489
13140	1
13160	-0.16279
13180	1
13200	-0.47059
13220	-0.35135
13240	1
13260	1
13280	-0.35135
13300	1
13320	1
13340	1
13360	1
13380	1
13400	1
13420	1
13440	1
13460	-0.17647
13480	-0.33333
13500	1
13520	1
13540	-0.44927
13560	-0.25
13580	1
13600	1
13620	-0.44927
13640	-0.26582
13660	1
13680	1
13700	-0.33333
13720	1
13740	1
13760	1
13780	-0.21951
13800	1
13820	-0.25
13840	-0.11111
13860	-0.31579
13880	-0.23457
13900	-0.33333
13920	1
13940	-0.17647
13960	-0.21951
13980	1
14000	1
14020	1
14040	-0.38889
14060	1
14080	-0.47059
14100	-0.16279
14120	1
14140	1
14160	-0.33333
14180	1
14200	1
14220	1
14240	1
14260	1
14280	1
14300	-0.16279
14320	1
14340	-0.17647
14360	-0.16279
14380	1
14400	1
14420	1
14440	-0.33333
14460	-0.35135
14480	-0.16279
14500	-0.15607
14520	1
14540	1
14560	1
14580	1
14600	-0.35135
14620	1
14640	1
14660	1
14680	1
14700	1
14720	1
14740	-0.26582
14760	-0.0989
14780	-0.08108
14800	-0.35135
14820	1
14840	-0.36986
14860	1
14880	-0.20482
14900	-0.33333
14920	1
14940	1
14960	1
14980	1
15000	1
15020	1
15040	1
15060	1
15080	1
15100	-0.17647
15120	1
15140	1
15160	1
15180	1
15200	1
15220	-0.23457
15240	1
15260	1
15280	1
15300	1
15320	1
15340	-0.19048
15360	1
15380	1
15400	1
15420	1
15440	-0.0989
15460	1
15480	-0.23457
15500	-0.33333
15520	1
15540	-0.23457
15560	1
15580	1
15600	1
15620	1
15640	1
15660	1
15680	1
15700	-0.1236
15720	1
15740	-0.23457
15760	1
15780	1
15800	-0.08696
15820	1
15840	1
15860	1
15880	1
15900	1
15920	-0.0929
15940	-0.11732
15960	1
15980	1
16000	-0.16279
16020	1
16040	1
16060	1
16080	1
16100	-0.16279
16120	1
16140	1
16160	1
16180	-0.17647
16200	-0.06383
16220	1
16240	1
16260	-0.19048
16280	1
16300	1
16320	-0.20482
16340	1
16360	1
16380	1
16400	-0.26582
16420	1
16440	1
16460	-0.21951
16480	1
16500	1
16520	-0.0989
16540	-0.21951
16560	-0.08108
16580	1
16600	1
16620	1
16640	1
16660	-0.23457
16680	1
16700	1
16720	1
16740	-0.21951
16760	-0.19048
16780	1
16800	1
16820	1
16840	1
16860	-0.1236
16880	1
16900	-0.0989
16920	1
16940	1
16960	1
16980	1
17000	1
17020	1
17040	1
17060	-0.23457
17080	1
17100	1
17120	1
17140	1
17160	-0.08696
17180	1
17200	1
17220	1
17240	1
17260	1
17280	1
17300	1
17320	1
17340	-0.06952
17360	-0.25
17380	-0.23457
17400	1
17420	1
17440	1
17460	-0.13636
17480	-0.05263
17500	-0.16279
17520	1
17540	1
17560	-0.0989
17580	1
17600	-0.0989
17620	1
17640	1
17660	-0.11111
17680	1
17700	-0.17647
17720	1
17740	1
17760	1
17780	-0.20482
17800	1
17820	-0.23457
17840	1
17860	1
17880	1
17900	1
17920	1
17940	1
17960	1
17980	1
18000	-0.20482
18020	1
18040	1
18060	1
18080	1
18100	1
18120	-0.2987
18140	1
18160	1
18180	1
18200	1
18220	1
18240	1
18260	1
18280	1
18300	-0.11111
18320	1
18340	1
18360	1
18380	-0.11111
18400	1
18420	-0.16279
18440	-0.10497
18460	1
18480	1
18500	1
18520	-0.19048
18540	1
18560	-0.14943
18580	1
18600	1
18620	-0.11111
18640	1
18660	1
18680	-0.1236
18700	1
18720	1
18740	-0.06952
18760	1
18780	1
18800	1
18820	-0.16279
18840	1
18860	1
18880	-0.13636
18900	1
18920	1
18940	-0.11111
18960	1
18980	1
19000	1
19020	-0.14943
19040	1
19060	1
19080	1
19100	1
19120	1
19140	1
19160	1
19180	1
19200	-0.17647
19220	1
19240	1
19260	1
19280	1
19300	1
19320	1
19340	-0.13636
19360	-0.07527
19380	-0.07527
19400	1
19420	1
19440	1
19460	1
19480	1
19500	1
19520	1
19540	1
19560	1
19580	1
19600	1
19620	-0.20482
19640	1
19660	-0.17647
19680	1
19700	1
19720	1
19740	1
19760	1
19780	1
19800	-0.20482
19820	1
19840	1
19860	1
19880	1
19900	1
19920	1
19940	1
19960	1
19980	1
20000	-0.13636
20020	1
20040	1
20060	1
20080	1
20100	1
20120	1
20140	-0.04712
20160	1
20180	1
20200	1
20220	1
20240	1
20260	1
20280	1
20300	1
20320	-0.1236
20340	1
20360	1
20380	1
20400	1
20420	1
20440	1
20460	1
20480	1
20500	1
20520	1
20540	1
20560	1
20580	1
20600	1
20620	1
20640	1
20660	1
20680	1
20700	1
20720	1
20740	1
20760	1
20780	-0.07527
20800	1
20820	1
20840	1
20860	-0.08696
20880	1
20900	1
20920	1
20940	1
20960	-0.08696
20980	1
21000	1
21020	1
21040	1
21060	1
21080	1
21100	1
21120	1
21140	1
21160	1
21180	1
21200	1
21220	-0.1236
21240	1
21260	1
21280	1
21300	-0.05263
21320	-0.07527
21340	1
21360	-0.07527
21380	1
21400	1
21420	1
21440	1
21460	1
21480	1
21500	1
21520	1
21540	1
21560	-0.08696
21580	1
21600	1
21620	1
21640	1
21660	1
21680	1
21700	1
21720	1
21740	1
21760	1
21780	1
21800	1
21820	1
21840	-0.05263
21860	1
21880	1
21900	1
21920	1
21940	-0.06383
21960	1
21980	1
22000	1
22020	1
22040	1
22060	-0.05263
22080	-0.02041
22100	1
22120	1
22140	1
22160	1
22180	1
22200	1
22220	1
22240	-0.04167
22260	1
22280	1
22300	1
22320	1
22340	1
22360	1
22380	1
22400	1
22420	1
22440	1
22460	1
22480	1
22500	1
22520	1
22540	1
22560	1
22580	1
22600	1
22620	1
22640	1
22660	1
22680	1
22700	1
22720	1
22740	-0.03093
22760	--
22780	1
22800	--
22820	1
22840	1
22860	1
22880	1
22900	1
22920	1
22940	1
22960	1
22980	1
23000	1
23020	1
23040	1
23060	1
23080	1
23100	1
23120	1
23140	1
23160	1
23180	1
23200	1
23220	1
23240	1
23260	--
23280	1
23300	1
23320	1
23340	1
23360	1
23380	--
23400	1
23420	1
23440	1
23460	1
23480	1
23500	--
23520	1
23540	1
23560	1
23580	1
23600	1
23620	1
23640	1
23660	--
23680	--
23700	--
23720	1
23740	1
23760	--
23780	--
23800	1
23820	--
23840	1
23860	--
23880	1
23900	1
23920	1
23940	--
23960	1
23980	--
24000	1
24020	--
24040	--
24060	--
24080	1
24100	--
24120	1
24140	--
24160	--
24180	--
24200	--
24220	--
24240	--
24260	--
24280	--
24300	--
24320	--
24340	--
24360	--
24380	--
24400	--
24420	--
24440	--
24460	--
24480	--
24500	--
24520	--
24540	--
24560	--
24580	--
24600	--
24620	--
24640	--
24660	--
24680	--
24700	--
24720	--
24740	--
24760	--
24780	--
24800	--
24820	--
24840	--
24860	--
24880	--
24900	--
24920	--
24940	--
24960	--
24980	--
25000	--
25020	--
25040	--
25060	--
25080	--
25100	--
25120	--
25140	-0.0101
25160	1
25180	--
25200	--
25220	1
25240	1
25260	--
25280	--
25300	1
25320	1
25340	--
25360	--
25380	-0.0101
25400	--
25420	--
25440	1
25460	--
25480	--
25500	1
25520	1
25540	--
25560	1
25580	--
25600	1
25620	--
25640	1
25660	1
25680	1
25700	--
25720	--
25740	--
25760	--
25780	--
25800	1
25820	--
25840	--
25860	--
25880	--
25900	1
25920	--
25940	--
25960	--
25980	--
26000	1
26020	--
26040	--
26060	1
26080	--
26100	--
26120	1
26140	--
26160	--
26180	--
26200	--
26220	--
26240	--
26260	--
26280	--
26300	--
26320	--
26340	--
26360	--
26380	--
26400	1
26420	--
26440	--
26460	1
26480	--
26500	--
26520	1
26540	--
26560	--
26580	--
26600	--
26620	1
26640	--
26660	--
26680	--
26700	--
26720	--
26740	--
26760	--
26780	--
26800	--
26820	--
26840	--
26860	--
26880	--
26900	--
26920	--
26940	--
26960	--
26980	--
27000	--
27020	--
27040	--
27060	--
27080	--
27100	--
27120	--
27140	--
27160	--
27180	--
27200	--
27220	--
27240	--
27260	--
27280	--
27300	--
27320	--
27340	--
27360	--
27380	--
27400	--
27420	--
27440	--
27460	--
27480	--
27500	--
27520	--
27540	--
27560	--
27580	--
27600	--
27620	--
27640	--
27660	--
27680	--
27700	--
27720	--
27740	--
27760	--
27780	--
27800	--
27820	--
27840	--
27860	--
27880	--
27900	--
27920	--
27940	--
27960	--
27980	--
28000	--
28020	--
28040	--
28060	--
28080	--
28100	--
28120	--
28140	--
28160	--
28180	--
28200	--
28220	--
28240	--
28260	--
28280	--
28300	--
28320	--
28340	--
28360	--
28380	--
28400	--
28420	--
28440	--
28460	--
28480	--
28500	--
28520	--
28540	--
28560	--
28580	--
28600	--
28620	--
28640	--
28660	--
28680	--
28700	--
28720	--
28740	--
28760	--
28780	--
28800	--
28820	--
28840	--
28860	--
28880	--
28900	--
28920	--
28940	--
28960	--
28980	--
29000	--
29020	--
29040	--
29060	--
29080	--
29100	--
29120	--
29140	--
29160	--
29180	--
29200	--
29220	--
29240	--
29260	--
29280	--
29300	--
29320	--
29340	--
29360	--
29380	--
29400	--
29420	--
29440	--
29460	--
29480	--
29500	--
29520	--
29540	--
29560	--
29580	--
29600	--
29620	--
29640	--
29660	--
29680	--
29700	--
29720	--
29740	--
29760	--
29780	--
29800	--
29820	--
29840	--
29860	--
29880	--
29900	--
29920	--
29940	--
29960	--
29980	--
30000	--
30020	--
30040	--
30060	--
30080	--
30100	--
30120	--
30140	--
30160	--
30180	--
30200	--
30220	--
30240	--
30260	--
30280	--
30300	--
30320	--
30340	--
30360	--
30380	--
30400	--
30420	--
30440	--
30460	--
30480	--
30500	--
30520	--
30540	--
30560	--
30580	--
30600	--
30620	--
30640	--
30660	--
30680	--
30700	--
30720	--
30740	--
30760
30780
30800
30820
30840
30860
30880
30900
30920
30940
30960
30980
31000
31020
31040
31060
31080
31100
31120
31140
31160
31180
31200
31220
31240
31260
31280
31300
31320
31340
31360
31380
31400
31420
31440
31460
31480
31500
31520
31540
31560
31580
31600
31620
31640
31660
31680
31700
31720
31740
31760
31780
31800
31820
31840
31860
31880
31900
31920
31940
31960
31980
32000
32020
32040
32060
32080
32100
32120
32140
32160
32180
32200
32220
32240
32260
32280
32300
32320
32340
32360
32380
32400
32420
32440
32460
32480
32500
32520
32540
32560
32580
32600
32620
32640
32660
32680
32700
32720
32740
