# Supplementary material for: Highly efficient exciton-exciton annihilation in single conjugated polymer chains
Source: Nat Commun. 2026 Jan 6;17:731. doi: 10.1038/s41467-025-67422-z (PMC12820388; doi:10.1038/s41467-025-67422-z)
Supplement: Supplementary file 3 — Source data [file 41467_2025_67422_MOESM3_ESM.zip › SI/FigS9/peak brightness.txt]

peak brightness (kHz), occurrences
0.5	36
1.5	244
2.5	375
3.5	355
4.5	291
5.5	256
6.5	266
7.5	213
8.5	220
9.5	185
10.5	165
11.5	168
12.5	138
13.5	122
14.5	132
15.5	109
16.5	115
17.5	76
18.5	107
19.5	89
20.5	80
21.5	76
22.5	52
23.5	60
24.5	68
25.5	45
26.5	37
27.5	43
28.5	53
29.5	48
30.5	35
31.5	33
32.5	39
33.5	27
34.5	35
35.5	28
36.5	32
37.5	28
38.5	24
39.5	21
40.5	22
41.5	19
42.5	21
43.5	19
44.5	19
45.5	18
46.5	16
47.5	15
48.5	9
49.5	12
50.5	12
51.5	12
52.5	8
53.5	12
54.5	6
55.5	5
56.5	9
57.5	9
58.5	12
59.5	12
60.5	9
61.5	6
62.5	5
63.5	8
64.5	3
65.5	4
66.5	4
67.5	8
68.5	8
69.5	4
70.5	6
71.5	6
72.5	3
73.5	6
74.5	5
75.5	1
76.5	4
77.5	2
78.5	5
79.5	3
80.5	3
81.5	3
82.5	5
83.5	2
84.5	4
85.5	3
86.5	4
87.5	1
88.5	2
89.5	1
90.5	1
91.5	1
92.5	2
93.5	2
94.5	2
95.5	1
96.5	3
97.5	0
98.5	2
99.5	0
100.5	4
101.5	4
102.5	1
103.5	2
104.5	0
105.5	1
106.5	1
107.5	1
108.5	1
109.5	0
110.5	4
111.5	2
112.5	1
113.5	0
114.5	0
115.5	0
116.5	2
117.5	1
118.5	1
119.5	0
120.5	0
121.5	0
122.5	2
123.5	1
124.5	0
125.5	1
126.5	0
127.5	0
128.5	0
129.5	0
130.5	0
131.5	0
132.5	1
133.5	1
134.5	0
135.5	3
136.5	0
137.5	0
138.5	1
139.5	1
140.5	1
141.5	0
142.5	0
143.5	1
144.5	0
145.5	0
146.5	0
147.5	0
148.5	0
149.5	2
150.5	0
151.5	1
152.5	0
153.5	0
154.5	0
155.5	0
156.5	0
157.5	1
158.5	1
159.5	0
160.5	0
161.5	1
162.5	0
163.5	0
164.5	0
165.5	0
166.5	0
167.5	0
168.5	0
169.5	1
170.5	0
171.5	0
172.5	0
173.5	1
174.5	0
175.5	0
176.5	2
177.5	0
178.5	0
179.5	0
180.5	0
181.5	0
182.5	0
183.5	0
184.5	0
185.5	0
186.5	2
187.5	2
188.5	0
189.5	0
190.5	0
191.5	0
192.5	0
193.5	2
194.5	1
195.5	0
196.5	0
197.5	0
198.5	0
199.5	0
200.5	0
201.5	0
202.5	1
203.5	0
204.5	0
205.5	0
206.5	1
207.5	0
208.5	1
209.5	0
210.5	0
211.5	0
212.5	0
213.5	0
214.5	0
215.5	0
216.5	0
217.5	1
218.5	0
219.5	0
220.5	0
221.5	0
222.5	0
223.5	0
224.5	0
225.5	1
226.5	0
227.5	0
228.5	0
229.5	0
230.5	0
231.5	0
232.5	0
233.5	1
234.5	0
235.5	0
236.5	0
237.5	0
238.5	1
239.5	0
240.5	0
241.5	0
242.5	0
243.5	0
244.5	0
245.5	0
246.5	0
247.5	0
248.5	0
249.5	1
250.5	0
251.5	0
252.5	0
253.5	0
254.5	0
255.5	0
256.5	0
257.5	0
258.5	0
259.5	0
260.5	0
261.5	0
262.5	0
263.5	0
264.5	0
265.5	0
266.5	0
267.5	0
268.5	0
269.5	0
270.5	0
271.5	0
272.5	0
273.5	1
274.5	1
275.5	0
276.5	0
277.5	0
278.5	0
279.5	0
280.5	0
281.5	0
282.5	0
283.5	0
284.5	0
285.5	0
286.5	0
287.5	0
288.5	0
289.5	0
290.5	0
291.5	0
292.5	0
293.5	0
294.5	0
295.5	0
296.5	0
297.5	0
298.5	0
299.5	0
300.5	1
301.5	0
302.5	0
303.5	0
304.5	0
305.5	0
306.5	0
307.5	0
308.5	0
309.5	0
310.5	0
311.5	0
312.5	0
313.5	0
314.5	0
315.5	0
316.5	0
317.5	0
318.5	0
319.5	1
320.5	0
321.5	0
322.5	0
323.5	0
324.5	0
325.5	0
326.5	0
327.5	0
328.5	0
329.5	0
330.5	0
331.5	0
332.5	0
333.5	0
334.5	0
335.5	1
336.5	0
337.5	0
338.5	0
339.5	1
340.5	0
341.5	0
342.5	0
343.5	0
344.5	0
345.5	0
346.5	0
347.5	0
348.5	0
349.5	0
350.5	0
351.5	0
352.5	0
353.5	0
354.5	0
355.5	0
356.5	0
357.5	0
358.5	0
359.5	1
360.5	0
361.5	1
362.5	0
363.5	0
364.5	0
365.5	1
366.5	0
367.5	0
368.5	0
369.5	0
370.5	0
371.5	0
372.5	0
373.5	0
374.5	0
375.5	0
376.5	0
377.5	0
378.5	0
379.5	0
380.5	0
381.5	0
382.5	0
383.5	0
384.5	0
385.5	0
386.5	1
387.5	0
388.5	0
389.5	0
390.5	0
391.5	0
392.5	0
393.5	0
394.5	0
395.5	0
396.5	0
397.5	0
398.5	0
399.5	0
400.5	0
401.5	0
402.5	0
403.5	0
404.5	0
405.5	0
406.5	0
407.5	0
408.5	0
409.5	0
410.5	0
411.5	0
412.5	0
413.5	0
414.5	0
415.5	0
416.5	0
417.5	0
418.5	0
419.5	0
420.5	0
421.5	0
422.5	0
423.5	1
424.5	0
425.5	0
426.5	1
427.5	0
428.5	0
429.5	0
430.5	0
431.5	0
432.5	0
433.5	0
434.5	0
435.5	0
436.5	0
437.5	0
438.5	0
439.5	0
440.5	0
441.5	0
442.5	0
443.5	0
444.5	0
445.5	0
446.5	0
447.5	0
448.5	0
449.5	0
450.5	0
451.5	0
452.5	0
453.5	0
454.5	0
455.5	0
456.5	0
457.5	0
458.5	0
459.5	0
460.5	0
461.5	0
462.5	0
463.5	0
464.5	0
465.5	0
466.5	0
467.5	0
468.5	0
469.5	0
470.5	0
471.5	0
472.5	0
473.5	0
474.5	0
475.5	0
476.5	0
477.5	0
478.5	0
479.5	0
480.5	0
481.5	0
482.5	0
483.5	0
484.5	0
485.5	0
486.5	1
487.5	0
488.5	0
489.5	0
490.5	0
491.5	0
492.5	0
493.5	0
494.5	0
495.5	0
496.5	0
497.5	0
498.5	0
499.5	0
